# Supplementary material for: Dynamics of cattle sperm sncRNAs during maturation, from testis to ejaculated sperm
Source: Epigenetics Chromatin. 2021 May 24;14:24. doi: 10.1186/s13072-021-00397-5 (PMC8146655; doi:10.1186/s13072-021-00397-5)
Supplement: Supplementary file 3 — Additional file 3: Table S1. Mapping statistics across the 15 libraries. Table S2. The Sperm miRnome. Table S3. Sperm rRNAs. Table S4. Sperm tRNAs. Table S5. Sperm piRNAs. Table S6. Dynamics of piRNAs. Table S7. Dynamics of tsRNAs. Table S8. Dynamics of rsRNAs. Table S9. RT-qPCR validation of differential expression observed by NGS for 5 isomiRs between testis parenchyma and total ejaculated sperm. Table S10. Proportion and relative expression of sncRNA per k-means clusters. Table S11. Contribution of CAP, COR and CAU regions to the overall decline in expression from PAR to CAU for sncRNA belonging to K-means clusters 1–4. Table S12. Detailed study of piRNA nucleotide composition and length per group of K-means clusters. Table S13. miRNA targets per k-means cluster. Table S14. Enriched GO terms per k-means cluster. Table S15. Enriched Kegg pathways per K-means cluster. [file 13072_2021_397_MOESM3_ESM.xlsx]

## Sheet: Table S1
Table S1 : Mapping statistics across the 15 libraries.
										after merging and filtering (UMI treatment)						after UMI treatment and >17 nucleotids
			Raw reads
	Mapped (80%)	Outmapped or Unmapped (20%)	Reads	PAR	CAP	COR	CAU	SPZ		PAR	CAP	COR	CAU	SPZ		PAR	CAP	COR	CAU	SPZ
Reads number	160890116	38752358	199642474	112743300	97472765	91745138	90995838	95400633		90561221	63434574	35138636	36807884	51962307		77949993	44511391	21190497	18357335	37633258
Mean	1.0726e+07	2.58349e+06	1.33095e+07	37581100	3.24909e+07	3.05817e+07	30331946	31800211		3.01871e+07	21144858	1.17129e+07	1.22693e+07	17320769		25983331	1.48371e+07	7063499	6.11911e+06	1.25444e+07
Std. deviation	7.87935e+06	1.21072e+06	9.06797e+06	9.34286e+06	9.63593e+06	8.59244e+06	7.81825e+06	7.04533e+06		9.00358e+06	7.29522e+06	3.93215e+06	3.16177e+06	3.77073e+06		9.45356e+06	9.31445e+06	3.13356e+06	1.56726e+06	2.40901e+06

## Sheet: Table S2-miR
Table S2: The Sperm miRnome
			Kmeas cluster	Normalized expression					isomiR edition
isomiR sequence	miRNA	miR sequence		PAR	CAP	COR	CAU	SPZ	modifs_5p	modifs_3p	mismatch	Precursor sequence	precursor coordinate	Other miR
GTTAGTCTCCTCTGAAGA	bta-chr1_329_st	TTGGCCACCTCATGCGAAG	1	15.2158	5.07536	1.32577	0	0.332515			10:C>G	TTGGCCACCTCATGCGAAGAATTGACTCATTGGAAAAGATTTTGATGCTGGGACGGATTGGGGG	chr1:98543801..98543865:+	bta-chr1_329_st
TGTTAGTCTCCTCTGAAGA	bta-chr10_1800_mt	CCAGGCAAGAATACTGGAG	1	12.0895	4.66129	0.848193	0.718009	0.631186	-C		10:A>G	TTGTGTCCGATTCTTGGAGACCCCCATGGACTGTAGTCCCTCAAGACTCCTCTGTCCTTGGAAGTTTCCAGGCAAGAATACTGGAG	chr10:51068568..51068654:+	bta-chr10_1800_mt
GTTTCCGTAGTGTAGTGG	bta-chr10_1800_mt	CCAGGCAAGAATACTGGAG	1	13.9061	5.93292	0.240956	3.69251	0.3704			3:G>A	TTGTGTCCGATTCTTGGAGACCCCCATGGACTGTAGTCCCTCAAGACTCCTCTGTCCTTGGAAGTTTCCAGGCAAGAATACTGGAG	chr10:51068568..51068654:+	bta-chr10_1800_mt
ACCCGGAACTCTGCTCGGA	bta-chr10_1800_mt	CCAGGCAAGAATACTGGAG	1	122.389	44.0606	8.68283	15.7592	3.97717			11:T>C	TTGTGTCCGATTCTTGGAGACCCCCATGGACTGTAGTCCCTCAAGACTCCTCTGTCCTTGGAAGTTTCCAGGCAAGAATACTGGAG	chr10:51068568..51068654:+	bta-chr10_1800_mt
CGGAACTCTGCTCGGAGA	bta-chr10_1800_mt	CCAGGCAAGAATACTGGAG	1	11.9383	5.56049	1.32577	6.35923	0.505148			10:A>G	TTGTGTCCGATTCTTGGAGACCCCCATGGACTGTAGTCCCTCAAGACTCCTCTGTCCTTGGAAGTTTCCAGGCAAGAATACTGGAG	chr10:51068568..51068654:+	bta-chr10_1800_mt
GACCTCGTGGCGCAATGG	bta-chr11_4363_mt	GCCCTCCTCCAGGGGATCT	1	12.0799	4.33653	1.56672	1.7999	0	-G		5:C>T	GCCCTCCTCCAGGGGATCTTCTCTGACTCGGGTATCGAACCTGCATCTCTTAAATTTCCTGCATTGGCAGGTGGGTTCT	chr11:64312822..64312901:+	bta-chr11_4363_mt
CCCAACGTGGATACCCCGG	bta-chr15_11767_mt	TGGGGTCGCAAAGAGTCGG	1	50.5173	20.0457	2.89683	0.671658	0.530282			7:G>A	GAAACATTGTGTGCTGATGGTCGTGGACTTGGGCAAACCCTGGGAGACAGTGAGGGACAGGGAGGCCCAGCGTGCTGCCGCCCCTGGGGTCGCAAAGAGTCGG	chr15:82766303..82766406:-	bta-chr15_11767_mt
CCCAACGTGGATACCCCGGG	bta-chr15_11767_mt	TGGGGTCGCAAAGAGTCGG	1	51.4179	22.6833	2.41492	1.00749	0.862797			17:G>A	GAAACATTGTGTGCTGATGGTCGTGGACTTGGGCAAACCCTGGGAGACAGTGAGGGACAGGGAGGCCCAGCGTGCTGCCGCCCCTGGGGTCGCAAAGAGTCGG	chr15:82766303..82766406:-	bta-chr15_11767_mt
CCCAACGTGGAAACCCCGGG	bta-chr15_11767_mt	TGGGGTCGCAAAGAGTCGG	1	44.1274	13.8347	5.43707	0.335829	0.471304				GAAACATTGTGTGCTGATGGTCGTGGACTTGGGCAAACCCTGGGAGACAGTGAGGGACAGGGAGGCCCAGCGTGCTGCCGCCCCTGGGGTCGCAAAGAGTCGG	chr15:82766303..82766406:-	bta-chr15_11767_mt
GGTAGTGTGGCCGAGCGGT	bta-chr15_11767_mt	TGGGGTCGCAAAGAGTCGG	1	62.9801	27.6694	8.09829	1.38967	0.900682			16:C>T	GAAACATTGTGTGCTGATGGTCGTGGACTTGGGCAAACCCTGGGAGACAGTGAGGGACAGGGAGGCCCAGCGTGCTGCCGCCCCTGGGGTCGCAAAGAGTCGG	chr15:82766303..82766406:-	bta-chr15_11767_mt
GGTAGTGTGGCCGAGCGG	bta-chr15_11767_mt	TGGGGTCGCAAAGAGTCGG	1	33.1017	14.4893	2.54024	0.335829	0			6:C>T	GAAACATTGTGTGCTGATGGTCGTGGACTTGGGCAAACCCTGGGAGACAGTGAGGGACAGGGAGGCCCAGCGTGCTGCCGCCCCTGGGGTCGCAAAGAGTCGG	chr15:82766303..82766406:-	bta-chr15_11767_mt
AAGAGAGAGTTCAAGAGG	bta-chr21_22257_mt	CACGGAAAAAGAGAGAGAA	1	41.9961	15.3672	10.3705	0.718009	3.56888				CACGGAAAAAGAGAGAGAACGGCACTTTAGGGTTGTCTGGCCTCCTCCTCTGTCTCGCTCTGTCTGCTCCC	chr21:10098794..10098865:-	bta-chr21_22257_mt
ACCGGGTGCTGTAGGCTT	bta-chr22_23751_mt	TCCCCGGCACCTCCACCA	1	158.225	78.3411	45.5033	2.90009	11.665			9:C>T	GCCGTGACCCTGAGCAGCTGTGTGACCGCACCCCACTCCCGCCTTGCAGGTCCACCCTCTGCTCCCCGGCACCTCCACCA	chr22:58542353..58542433:+	bta-chr22_23751_mt
CTCTCCGCGGGGGGCGGG	bta-chr22_24176_mt	GGCTCGCTGGCGTGGAT	1	90.1518	43.412	9.19178	2.3508	2.23478	+C		16:T>G	CCTCGCCAGCGTGCATTTTGCTGCCGGCTCGCTGGCGTGGAT	chr22:53638470..53638512:-	bta-chr22_24176_mt
TGGAAAAAGAGCTGCTGG	bta-chr23_26590_mt	GAAGAGAGAGATCAAGAGG	1	80.6351	27.1234	10.5132	2.10768	2.88743		-G	10:A>T	TCTTCATTTCTTTCAGCTCGGAATGAACAAGAGGAACAAGAGGAGAAGAGAGAGATCAAGAGG	chr23:43283554..43283617:-	bta-chr23_26590_mt
AGCTCAGTCGGTAGAGCATGG	bta-chr26_29266_mt	TAGCTAGTAAGTGTCAGAGG	1	10.0683	5.32098	0	2.65696	3.51053		-GG		TAGCTAGTAAGTGTCAGAGGAACCTGTCAAGCACACATCAGTCTGAGGTCATAGCTGA	chr26:30725715..30725773:+	bta-chr26_29266_mt
GCCCGGCTAGCTCAGTCGG	bta-chr27_30001_mt	CGCCGGGGCGGGTTCCGGAGG	1	99.9153	61.3803	30.6721	32.8874	40.8789		-AGG		CGCCGGGGCGGGTTCCGGAGGGGGCCCTCCCCCTCCTCACCCCCACCCCCGCCCGCCC	chr27:6219081..6219139:-	bta-chr27_30001_mt
TCAGTCGGTAGAGCATGG	bta-chr27_30001_mt	CGCCGGGGCGGGTTCCGGAGG	1	4.84309	2.39103	0.607237	1.43602	0.134748	-C	-GG		CGCCGGGGCGGGTTCCGGAGGGGGCCCTCCCCCTCCTCACCCCCACCCCCGCCCGCCC	chr27:6219081..6219139:-	bta-chr27_30001_mt
AGGGAACGGGCTTGGCGGA	bta-chr27_30274_mt	TGGCCTCTGGGAACACTGT	1	68.4503	20.5451	1.08915	0	0.197767				CGTTGCCTGTGGCCATGGGGCAGAGCCTCCAAACAAGGAGATGTCCCCACGGTGGCCTCTGGGAACACTGT	chr27:39312401..39312472:-	bta-chr27_30274_mt
GCCCCCGGGGAGCCCGGCG	bta-chr3_32657_mt	TGCTTCTGGGTCGGGTTT	1	730.27	397.345	109.332	209.799	208.13			15:T>G	ATTCAGCCACCCCCTTGCCGGTCACACACTGCATGCCTGGTGCTAAACCACTCATGTAGGGCCTGCTTCTGGGTCGGGTTT	chr3:11521041..11521122:+	bta-chr25_28621_mt,bta-chr3_32657_mt
TTGGTCCCCTTCAACCAGCTGT	bta-chr3_33710_mt	CTCATCTGTAGAAGGGAAG	1	8.27947	3.10348	2.16962	0	0.235652				CCCCTGAAGAGGAGCCAGCTTTATAGTGAAGCTCATCTGTAGAAGGGAAG	chr3:58754878..58754928:-	bta-chr3_33710_mt
AGAGATGAAGCACTGTAGCTCG	bta-chr5_36134_mt	CCATCTGATCGAGGCCC	1	25.6663	12.4951	2.65587	0	0		+AG	2:A>T	CCATCTGATCGAGGCCCAGCTCGGCGGGGAGAAGGACCTGCGTCGGGCCAAGGTGAGCTGGAG	chr5:112599581..112599644:+	bta-chr5_36134_mt
TGAGATGAAGCACTGTAGA	bta-chr5_36134_mt	CCATCTGATCGAGGCCC	1	85.7377	37.397	10.7488	10.4242	2.58068		+AGC	2:A>T	CCATCTGATCGAGGCCCAGCTCGGCGGGGAGAAGGACCTGCGTCGGGCCAAGGTGAGCTGGAG	chr5:112599581..112599644:+	bta-chr5_36134_mt
TGAGATGAAGCACTGTAGC	bta-chr5_36134_mt	CCATCTGATCGAGGCCC	1	337.844	140.267	11.6197	10.4144	2.65645	-C	+AGC	2:A>T	CCATCTGATCGAGGCCCAGCTCGGCGGGGAGAAGGACCTGCGTCGGGCCAAGGTGAGCTGGAG	chr5:112599581..112599644:+	bta-chr5_36134_mt
TGAGATGAAGCACTGTAGCT	bta-chr7_39460_mt	CAATATTCTGGCCTGGAGA	1	491.211	198.811	13.1464	11.5158	3.20253			2:A>G	CTGGGTTCGGATTGCTGGGTTGGGAAGATTCTCTGGAGAAGGGCATGGCAACCAACTCCAATATTCTGGCCTGGAGA	chr7:57318859..57318936:+	bta-chr7_39460_mt
TGAGATGAAGCACTGTAGCTCC	bta-chr7_39460_mt	CAATATTCTGGCCTGGAGA	1	33.9017	13.853	0.722868	1.10019	0.395534	+TC		2:A>G	CTGGGTTCGGATTGCTGGGTTGGGAAGATTCTCTGGAGAAGGGCATGGCAACCAACTCCAATATTCTGGCCTGGAGA	chr7:57318859..57318936:+	bta-chr7_39460_mt
TGAGATGAAGCACTGTAGCTCT	bta-chr7_40316_mt	TGAAAGTGTTTCTGGAGAACGTGAT	1	26.191	8.97552	0	0.718009	0.728049		-T		TCATCTACGAAGAGACCCGTGGGGTCCTGAAAGTGTTTCTGGAGAACGTGAT	chr7:47506614..47506666:-	bta-chr7_40316_mt
TGAGATGAAGCACTGTAGCTT	bta-chr7_40316_mt	TGAAAGTGTTTCTGGAGAACGTGAT	1	64.3841	19.6652	0	0.718009	0.433419				TCATCTACGAAGAGACCCGTGGGGTCCTGAAAGTGTTTCTGGAGAACGTGAT	chr7:47506614..47506666:-	bta-chr7_40316_mt
TGAGATGAGGCACTGTAGCT	bta-chr7_40373_mt	TCTATGGGGTCACACAGAG	1	13.8182	4.04935	0	0.38218	0			16:G>C	TCTATGGGGTCACACAGAGTGAGATACGACTGAAGTGACTTAGCAGCAGCTCGCTAAGTCACTTCAGTCGTATCTCACTCTGTGCGACCCCACCAGGCTCCTCT	chr7:60742493..60742597:-	bta-chr7_40373_mt
GTCCAGTTTTCCCAGGAATC	bta-chr7_40373_mt	TCTATGGGGTCACACAGAG	1	364.066	141.945	94.6532	67.3108	9.04445			11:A>G	TCTATGGGGTCACACAGAGTGAGATACGACTGAAGTGACTTAGCAGCAGCTCGCTAAGTCACTTCAGTCGTATCTCACTCTGTGCGACCCCACCAGGCTCCTCT	chr7:60742493..60742597:-	bta-chr7_40373_mt
GTCCAGTTTTCCCAGGAATCCCA	bta-chrX_46380_mt	TGATTGGCATTTCTTAGAGTGG	1	17.3683	6.73468	1.81202	2.22843	0.467263			0:T>A	CACTTCAGGAAGTGCCATCCATGTGGATAGAAATATGATTGGCATTTCTTAGAGTGG	chrX:29994643..29994700:-	bta-chrX_46380_mt
GTCCAGTTTTCCCAGGAATCCCG	bta-chrX_46380_mt	TGATTGGCATTTCTTAGAGTGG	1	9.61656	2.83148	0	0.335829	0	-TG			CACTTCAGGAAGTGCCATCCATGTGGATAGAAATATGATTGGCATTTCTTAGAGTGG	chrX:29994643..29994700:-	bta-chrX_46380_mt
ACAGTAGTCTGCACATTGGTTA	bta-chrX_46380_mt	TGATTGGCATTTCTTAGAGTGG	1	8.93527	3.12782	2.42895	0.38218	0.134748		-G		CACTTCAGGAAGTGCCATCCATGTGGATAGAAATATGATTGGCATTTCTTAGAGTGG	chrX:29994643..29994700:-	bta-chrX_46380_mt
CAGTAGTCTGCACATTGGTTA	bta-chrX_46380_mt	TGATTGGCATTTCTTAGAGTGG	1	969.741	308.961	92.1363	25.3202	8.67798				CACTTCAGGAAGTGCCATCCATGTGGATAGAAATATGATTGGCATTTCTTAGAGTGG	chrX:29994643..29994700:-	bta-chrX_46380_mt
TACAGTAGTCTGCACATTGGTTA	bta-miR-11987	CGAGGAATCTCTGGTGGAGGT	1	144.185	52.9195	17.518	7.93753	0.505148	-C		7:T>A	CGAGGAATCTCTGGTGGAGGTATATGTCAGCAGTGGCCCTGCAGGGTTGGGGCCACTGAGTGCAGCAGTGCCTGCATGGGACCTTTTG		bta-miR-11987
CCCAGTGTTCAGACTACCTGTTC	bta-miR-12034	CCCCGGGGAGCCCGGCGGT	1	12.7265	8.29045	7.00813	5.08379	1.9274	+C	-GT		TCCCGGGACCCGGGCAGAGGGCGCACGCTGTGCCTATGCGGTACACAGCTCTCCCCCGGGGAGCCCGGCGGT		bta-miR-12034
CCCAGTGTTTAGACTATCTGTTA	bta-miR-12058	GTTCTTCCAGTAGTCATGTGC	1	21.8875	7.86528	5.42406	0	0		-GC	3:C>T	ACATGACTACTGGAAAATCCATAGCTTTGACTATATATACCTGGTTCTTCCAGTAGTCATGTGC		bta-miR-12058
CCCAGTGTTTAGACTATCTGTTC	bta-miR-146b	TGAGAACTGAATTCCATAGGCTGT	1	21.4064	7.91192	0.240956	0	0.866839		+A		TAAGAGAACTTTGGCCACCTGGCTCTGAGAACTGAATTCCATAGGCTGTGAGCTCTAGCAAATGCCCTAGGGACTCAGTTCTGGTGCCCGGCTGTGCTACACCATC	chr26:23057629..23057688:+	bta-miR-146b
CCCAGTGTTTAGACTATCTGTTT	bta-miR-146b	TGAGAACTGAATTCCATAGGCTGT	1	32.5535	15.9283	2.41925	0.671658	6.60675		+T		TAAGAGAACTTTGGCCACCTGGCTCTGAGAACTGAATTCCATAGGCTGTGAGCTCTAGCAAATGCCCTAGGGACTCAGTTCTGGTGCCCGGCTGTGCTACACCATC	chr26:23057629..23057688:+	bta-miR-146b
TACAGTAGTCTGCACATTGGTT	bta-miR-2411-3p	GCTGAACTGTCTTACTCCCACATCC	1	301.922	123.509	5.08916	0	0	-G			GAGGAAATGTGGAGTGACTGTCAGATGCAGCCAGCAGAATAAGTGGTTTGGCTGAACTGTCTTACTCCCACATCCTC		bta-miR-2411-3p
TACAGTAGTCTGCACATTGGTTT	bta-miR-2411-3p	GCTGAACTGTCTTACTCCCACATCC	1	95.2233	37.7309	2.42895	0	0				GAGGAAATGTGGAGTGACTGTCAGATGCAGCCAGCAGAATAAGTGGTTTGGCTGAACTGTCTTACTCCCACATCCTC		bta-miR-2411-3p
CGGTTTAAGGTCTTGGAGACAAA	bta-miR-2411-3p	GCTGAACTGTCTTACTCCCACATCC	1	12.3246	4.16504	1.08481	0	0.197767	-GC	-C		GAGGAAATGTGGAGTGACTGTCAGATGCAGCCAGCAGAATAAGTGGTTTGGCTGAACTGTCTTACTCCCACATCCTC		bta-miR-2411-3p
CGGTTTAAGGTCTTGGAGACAAAG	bta-miR-2411-3p	GCTGAACTGTCTTACTCCCACATCC	1	252.038	73.7294	5.69639	0.38218	0	-GC			GAGGAAATGTGGAGTGACTGTCAGATGCAGCCAGCAGAATAAGTGGTTTGGCTGAACTGTCTTACTCCCACATCCTC		bta-miR-2411-3p
GGTTTAAGGTCTTGGAGACAAA	bta-miR-31	AGGCAAGATGCTGGCATAGCT	1	120.152	61.9274	52.853	6.83572	7.32646		+G		TCCTGTAACTTGGAACTGGAGAGGAGGCAAGATGCTGGCATAGCTGTTGAACTGCGAACCTGCTATGCCAACATATTGCCATCTCTCTTGTCCG	chr8:22502385..22502442:+	bta-miR-31
GGTTTAAGGTCTTGGAGACAAAG	bta-miR-31	AGGCAAGATGCTGGCATAGCT	1	14.1576	5.81215	4.83417	0.718009	0.728049		+GA		TCCTGTAACTTGGAACTGGAGAGGAGGCAAGATGCTGGCATAGCTGTTGAACTGCGAACCTGCTATGCCAACATATTGCCATCTCTCTTGTCCG	chr8:22502385..22502442:+	bta-miR-31
GACCGGGGTCCGGTGCGGAG	bta-miR-31	AGGCAAGATGCTGGCATAGCT	1	124.391	53.4451	13.6533	7.76881	6.03895		+GT		TCCTGTAACTTGGAACTGGAGAGGAGGCAAGATGCTGGCATAGCTGTTGAACTGCGAACCTGCTATGCCAACATATTGCCATCTCTCTTGTCCG	chr8:22502385..22502442:+	bta-miR-31
GACCGGGGTCCGGTGCGGAGAG	bta-miR-449a	TGGCAGTGTATTGTTAGCTGGT	1	12.4433	7.11933	0.240956	2.85374	6.0983		+TG		TGTGTGATGGGTTGGCAGTGTATTGTTAGCTGGTTGAATATGTGAGTGCCATCAGCTAACATGCAACTGCTATCTTATTGCATGTATA	chr20:23943327..23943388:+	bta-miR-449a
AGCCTCGGTTGGCCTCGG	bta-miR-507-3p	ATTGGCATGTCTTGGAATGAA	1	8.20224	3.89812	0	0	0		-AA		GTGTGCTGTACCCCATTCCAAGGCTTGCCATTCATCTGGCTAAACTTGTGATTGGCATGTCTTGGAATGAAGTAACGTACA		bta-miR-507-3p
GGGAGCCTCGGTTGGCCTCGG	bta-miR-507b	TGATTGGTACTTCTTAGAGTGGA	1	19.8317	7.85612	3.13778	1.84625	0.433419		-A	0:T>A	CACTTCAGGAAGTGCCATCCATGTGGATAAAAATATGATTGGTACTTCTTAGAGTGGA	chrX:29998359..29998416:-	bta-miR-507b
AGGGTTGGGCGGAGGCTTTCC	bta-miR-507b	TGATTGGTACTTCTTAGAGTGGA	1	932.575	324.689	73.8901	27.5767	12.1206		-A		CACTTCAGGAAGTGCCATCCATGTGGATAAAAATATGATTGGTACTTCTTAGAGTGGA	chrX:29998359..29998416:-	bta-miR-507b
AGGGTTGGGCGGAGGCTTTCCT	bta-miR-507b	TGATTGGTACTTCTTAGAGTGGA	1	123.795	52.1918	4.83417	3.23592	0.66503				CACTTCAGGAAGTGCCATCCATGTGGATAAAAATATGATTGGTACTTCTTAGAGTGGA	chrX:29998359..29998416:-	bta-miR-507b
TGGTAGACTATGGAACGTAGG	bta-miR-92a	TATTGCACTTGTCCCGGCCTGT	1	33.8281	16.3465	7.87469	3.7108	4.43168		+A		TGGGTGGGGATTTGTTGCACTGCTTGTGTTATATATAAAGTATTGCACTTGTCCCGGCCTGTGGAAGA		bta-miR-92a
TCGGGGATCATCATGTCACGA	chi-miR-202-3p	AGAGGTGTAGGGCATGGGAA	1	9.83543	3.65962	1.56672	0	0.332515		-A		GCCACTCGCTGTTCCTTTTTCCTATGCATATACTTCTTTGAGGGTCTGGCCTAAAGAGGTGTAGGGCATGGGAAAATGGGGCCCCGAGGTTCCCCTGCG	chr26:25761627..25761685:+	chi-miR-202-3p
TGAGTGTGTGTGTGTGAGTGTGTG	chi-miR-202-3p	AGAGGTGTAGGGCATGGGAA	1	13.3689	4.50294	0.963825	0.38218	0.197767				GCCACTCGCTGTTCCTTTTTCCTATGCATATACTTCTTTGAGGGTCTGGCCTAAAGAGGTGTAGGGCATGGGAAAATGGGGCCCCGAGGTTCCCCTGCG	chr26:25761627..25761685:+	chi-miR-202-3p
AGGAAGCCCTGGAGGGGCTGGAGG	bta-chr10_3580_mt	CCGCGGGGCGCGCGCCGA	2	47.23	35.7793	6.54458	7.47933	4.11596	+CC	-GA		GGCGCGCCTCTCGCGCAGGATCCTCGCGGGTCCCGCGGGGCGCGCGCCGA	chr10:92281695..92281745:-	bta-chr10_3580_mt
TATTGCACTTGTCCCGGCCTGT	bta-chr10_3580_mt	CCGCGGGGCGCGCGCCGA	2	39.853	37.1544	17.7569	10.8543	39.3596	+C		17:A>G	GGCGCGCCTCTCGCGCAGGATCCTCGCGGGTCCCGCGGGGCGCGCGCCGA	chr10:92281695..92281745:-	bta-chr10_3580_mt
TGTGACAGATTGATAACTGA	bta-chr12_6906_mt	AGAAACTGAGACTCAGAC	2	24.6744	15.0617	0	0.718009	0.593301				GGCATCTCAGGAACTCAGAGCAGGGTCTCTTAGAAACTGAGACTCAGAC	chr12:44605741..44605790:-	bta-chr12_6906_mt
TGGGCTGGCTTTTGGAGCGC	bta-chr13_8383_mt	TGGAGTTTGGGCCTGAGC	2	13.7155	9.11554	1.21447	4.41052	0.765934		+A		TGGAGTTTGGGCCTGAGCCTTTGATTGGGAGTGTTGGCTCCAGGACACTAGATTGCCAGA	chr13:50807083..50807143:-	bta-chr13_8383_mt
TGGGAAGAAAACAATGCTGC	bta-chr14_8748_mt	AGGGGAGTTTGACTGGGG	2	29.5687	22.3707	1.80768	0.38218	1.03543	-AGGG	+CGGT		AGGGGAGTTTGACTGGGGTGGTGCCCGTTGCAACTCGAAACTCTTG	chr14:7865720..7865766:+	bta-chr14_8748_mt
GAGAGAGACATAGAGATT	bta-chr14_8748_mt	AGGGGAGTTTGACTGGGG	2	34.5526	19.0957	3.62505	2.3508	1.35924	-AGG	+CGGT		AGGGGAGTTTGACTGGGGTGGTGCCCGTTGCAACTCGAAACTCTTG	chr14:7865720..7865766:+	bta-chr14_8748_mt
TGAAGAAGGTTAGGAAGT	bta-chr18_16393_mt	CGCAGGTTCTTGATGTCTC	2	9.94487	5.94413	0	0	0			1:G>T	CGCAGGTTCTTGATGTCTCCTTGGAGAAAGAAGTCAGTGAGAGA	chr18:13266116..13266160:-	bta-chr18_16393_mt
ACCAGGATGGCCGAGTGGT	bta-chr19_17128_mt	ACTTAGAGGGACAAGTGG	2	8.52378	5.14337	0	1.10019	2.5971	-A	+C		ACTTAGAGGGACAAGTGGGCAGAAGAAGCAGTCAGGATGGGAGATGGTCTTGGTTTCTGGGAGCCTTGTGCCCTCTTGCAGATG	chr19:16085379..16085463:+	bta-chr19_17128_mt
CCCAACGTGGATACCCCGGGAGGTC	bta-chr26_29266_mt	TAGCTAGTAAGTGTCAGAGG	2	26.9706	16.1435	7.37976	8.07497	1.6036			19:G>C	TAGCTAGTAAGTGTCAGAGGAACCTGTCAAGCACACATCAGTCTGAGGTCATAGCTGA	chr26:30725715..30725773:+	bta-chr26_29266_mt
CCCAACGTGGAAACCCCGGGAGGTC	bta-chr3_32657_mt	TGCTTCTGGGTCGGGTTT	2	71.4389	48.7453	10.0249	2.18208	2.14259	+CC	-TT	15:T>G	ATTCAGCCACCCCCTTGCCGGTCACACACTGCATGCCTGGTGCTAAACCACTCATGTAGGGCCTGCTTCTGGGTCGGGTTT	chr3:11521041..11521122:+	bta-chr3_32657_mt
ACCAACGTGGATACCCCGGGAGGTC	bta-chr3_32657_mt	TGCTTCTGGGTCGGGTTT	2	157.242	125.472	13.408	2.53621	1.61231	+CC		15:T>G	ATTCAGCCACCCCCTTGCCGGTCACACACTGCATGCCTGGTGCTAAACCACTCATGTAGGGCCTGCTTCTGGGTCGGGTTT	chr3:11521041..11521122:+	bta-chr3_32657_mt
CCAACGTGGATACCCCGGGAGGTC	bta-chr3_32657_mt	TGCTTCTGGGTCGGGTTT	2	278.581	152.025	34.7943	31.1566	39.4499	+C		15:T>G	ATTCAGCCACCCCCTTGCCGGTCACACACTGCATGCCTGGTGCTAAACCACTCATGTAGGGCCTGCTTCTGGGTCGGGTTT	chr3:11521041..11521122:+	bta-chr3_32657_mt
CCGGCTCGCTGGCGTGGA	bta-chr4_34242_mt	GGCCTCGCCGGGCCGCGCCGCG	2	18.0718	13.3922	4.82983	0.671658	1.50673		-CG	4:T>G	GGCCTCGCCGGGCCGCGCCGCGCGCGCGCCGTGAGGTCATCGGCGCCGCCGCCGGCCGCCGTGGGGGGGCTGCGGGG	chr4:29495733..29495810:+	bta-chr4_34242_mt
GGTAGCGTGGCCGAGCGGTCT	bta-chr4_34959_mt	GGGCGCGCGCCGCGGCTGGAG	2	35.3923	27.786	5.18744	2.06133	4.11596	-G		20:G>C	GGGCGCGCGCCGCGGCTGGAGCGGCGGGGAGAGGCCGGGCCACCTCCCCCCTTCCCAGCCATGCACCGCCTCGCCCGC	chr4:89038484..89038562:-	bta-chr4_34959_mt
TGGATTCAGACTGCTGAT	bta-chr4_34959_mt	GGGCGCGCGCCGCGGCTGGAG	2	97.9134	76.8375	10.5306	7.19146	3.23637		-AG		GGGCGCGCGCCGCGGCTGGAGCGGCGGGGAGAGGCCGGGCCACCTCCCCCCTTCCCAGCCATGCACCGCCTCGCCCGC	chr4:89038484..89038562:-	bta-chr4_34959_mt
TGGGAGAAATGTTTTGGAC	bta-chr4_34959_mt	GGGCGCGCGCCGCGGCTGGAG	2	56.2607	40.343	5.20045	2.68663	0.963701		-G		GGGCGCGCGCCGCGGCTGGAGCGGCGGGGAGAGGCCGGGCCACCTCCCCCCTTCCCAGCCATGCACCGCCTCGCCCGC	chr4:89038484..89038562:-	bta-chr4_34959_mt
TCCTTGGTAACTGAACAC	bta-chr4_34959_mt	GGGCGCGCGCCGCGGCTGGAG	2	10.4932	6.63621	1.3301	0.671658	0.791068	-G	-G		GGGCGCGCGCCGCGGCTGGAGCGGCGGGGAGAGGCCGGGCCACCTCCCCCCTTCCCAGCCATGCACCGCCTCGCCCGC	chr4:89038484..89038562:-	bta-chr4_34959_mt
TGGAAAAAGAGCTGCTGGT	bta-chr5_36134_mt	CCATCTGATCGAGGCCC	2	8.07447	4.74856	2.05297	0.38218	0	-CC	+AGCC		CCATCTGATCGAGGCCCAGCTCGGCGGGGAGAAGGACCTGCGTCGGGCCAAGGTGAGCTGGAG	chr5:112599581..112599644:+	bta-chr5_36134_mt
CCGGCTAGCTCAGTCGGT	bta-chr5_36134_mt	CCATCTGATCGAGGCCC	2	87.0306	48.5544	3.99031	2.15403	0.3704	-C	+AG	2:A>T	CCATCTGATCGAGGCCCAGCTCGGCGGGGAGAAGGACCTGCGTCGGGCCAAGGTGAGCTGGAG	chr5:112599581..112599644:+	bta-chr5_36134_mt
CCGGCTAGCTCAGTCGGTAGAGC	bta-chr5_36134_mt	CCATCTGATCGAGGCCC	2	195.876	104.957	17.7883	11.5626	5.32932	-CCA	+AGCC		CCATCTGATCGAGGCCCAGCTCGGCGGGGAGAAGGACCTGCGTCGGGCCAAGGTGAGCTGGAG	chr5:112599581..112599644:+	bta-chr5_36134_mt
CTCAGTCGGTAGAGCATC	bta-chr5_36134_mt	CCATCTGATCGAGGCCC	2	26.8809	19.3586	3.61536	3.25422	2.43722	-CCA	+AGCCC		CCATCTGATCGAGGCCCAGCTCGGCGGGGAGAAGGACCTGCGTCGGGCCAAGGTGAGCTGGAG	chr5:112599581..112599644:+	bta-chr5_36134_mt
CTCAGTCGGTAGAGCATG	bta-chr5_36726_mt	GAGAGAGAAATAGAGGTT	2	14259.4	9500.36	3446.47	3687.37	573.778			8:A>C	CCTGATGGCCTCATTAAGTTGAGAGAGAAATAGAGGTT	chr5:70586463..70586501:-	bta-chr11_5273_mt,bta-chr5_36726_mt
CTCAGTCGGTAGAGCATGG	bta-chr9_43346_mt	GGTGTGTGAGGGTTGGA	2	20.3645	15.4667	0	0	0	+G			GTGCTGAGCCCTGCTTCTCTGTGAGGTGAGGTGCTGGCGTCCTCGCCTGCAGGGTGTGTGAGGGTTGGA	chr9:103476772..103476841:-	bta-chr23_26292_mt,bta-chr9_43346_mt
GGCTAGCTCAGTCGGTAGA	bta-chrX_46465_mt	TATGTTTGGGGAAATCAGC	2	66.2049	51.4866	1.933	2.15403	0.841705				TATGTTTGGGGAAATCAGCTCTCCACTGCAGCCTACACAACCTAGAAGTGCAGGGCAGTTGACATCCTTGACCAATGA	chrX:51270415..51270493:-	bta-chrX_46465_mt
GGCTAGCTCAGTCGGTAGAG	bta-miR-146a	TGAGAACTGAATTCCATAGGTTGT	2	36.2203	20.3584	0	0.335829	0.3704		+GTC		CCCATGTGTATCCTCAGCTTTGAGAACTGAATTCCATAGGTTGTGTCAGTGTCAGACCTGTGAAGTTTAGTTCTTTAGCTGGGATATCTCTATCATCCT	chr7:72071567..72071625:+	bta-miR-146a
AAATGGATTTTTGGAGCAGGGAGTT	bta-miR-2411-3p	GCTGAACTGTCTTACTCCCACATCC	2	19.5825	11.191	0	0	0	-G	-C		GAGGAAATGTGGAGTGACTGTCAGATGCAGCCAGCAGAATAAGTGGTTTGGCTGAACTGTCTTACTCCCACATCCTC		bta-miR-2411-3p
CGTACCGTGAGTAATAATGCG	bta-miR-2411-3p	GCTGAACTGTCTTACTCCCACATCC	2	26.7429	14.7786	0.240956	0	0	+G			GAGGAAATGTGGAGTGACTGTCAGATGCAGCCAGCAGAATAAGTGGTTTGGCTGAACTGTCTTACTCCCACATCCTC		bta-miR-2411-3p
CGTACCGTGAGTAATAATGCGT	bta-miR-2887	CGGGACCGGGGTCCGGTGCG	2	11.0472	8.05195	1.08481	1.86455	1.06056	+T	+GAGAG		CGTCGGGACCGGGGTCCGGTGCGGAGAGCCCTTCGTCCCGGGACACGGGGCGCGGCC		bta-miR-2887
CGTACCGTGAGTAATAATG	bta-miR-31	AGGCAAGATGCTGGCATAGCT	2	28.4872	15.9578	6.65588	1.7255	3.72006				TCCTGTAACTTGGAACTGGAGAGGAGGCAAGATGCTGGCATAGCTGTTGAACTGCGAACCTGCTATGCCAACATATTGCCATCTCTCTTGTCCG	chr8:22502385..22502442:+	bta-miR-31
CGTACCGTGAGTAATAATGC	bta-miR-424-5p	CAGCAGCAATTCATGTTTTGA	2	9.0726	7.51007	1.69639	6.63895	0.467263		-GA		TCGTTGACTCCGAGGGGATGCAGCAGCAATTCATGTTTTGAAGTGCTTTAAACGGTTCAAAACGTGAGGCGCTGCTATACCCCCTTGCGAGGAAGT		bta-miR-424-5p
CTCGTACCGTGAGTAATAATGCG	bta-miR-449a	TGGCAGTGTATTGTTAGCTGGT	2	33.31	20.8191	5.67369	4.47516	14.9931		+AGA		TGTGTGATGGGTTGGCAGTGTATTGTTAGCTGGTTGAATATGTGAGTGCCATCAGCTAACATGCAACTGCTATCTTATTGCATGTATA	chr20:23943327..23943388:+	bta-miR-449a
TCGTACCGTGAGTAATAATG	bta-miR-503-5p	TAGCAGCGGGAACAGTACTG	2	36.5085	24.3884	11.826	1.12824	0		+CAG		AGCCGTGCCCTAGCAGCGGGAACAGTACTGCAGTGGGCAATTGGTGATCTGGAGTATTGTTTCTGCTGCCCGGGCAAGACTGG		bta-miR-503-5p
TCGTACCGTGAGTAATAATGA	bta-miR-708	AAGGAGCTTACAATCTAGCTGGG	2	6.38078	4.55273	0.607237	0.718009	0				CTGTGTGTGAAGTGGTAACTGCCCTCAAGGAGCTTACAATCTAGCTGGGGGTAAACGACTTGCACATGAACGCATCTAGACTGTGAGCTTCTAGAGGGCAGGGACCTTA	chr29:16596087..16596153:+	bta-miR-708
TCGTACCGTGAGTAATAATGC	bta-chr1_329_st	TTGGCCACCTCATGCGAAG	3	53.492	11.4092	3.73635	3.35668	1.74239	-TTGGC	+AGTTG		TTGGCCACCTCATGCGAAGAATTGACTCATTGGAAAAGATTTTGATGCTGGGACGGATTGGGGG	chr1:98543801..98543865:+	bta-chr1_329_st
TCGTACCGTGAGTAATAATGCA	bta-chr10_1800_mt	CCAGGCAAGAATACTGGAG	3	15.9321	3.27905	0	0	0	-C			TTGTGTCCGATTCTTGGAGACCCCCATGGACTGTAGTCCCTCAAGACTCCTCTGTCCTTGGAAGTTTCCAGGCAAGAATACTGGAG	chr10:51068568..51068654:+	bta-chr10_1800_mt
TCGTACCGTGAGTAATAATGCG	bta-chr10_1800_mt	CCAGGCAAGAATACTGGAG	3	26.5401	5.61325	0	2.92815	0				TTGTGTCCGATTCTTGGAGACCCCCATGGACTGTAGTCCCTCAAGACTCCTCTGTCCTTGGAAGTTTCCAGGCAAGAATACTGGAG	chr10:51068568..51068654:+	bta-chr10_1800_mt
TCGTACCGTGAGTAATAATGCGA	bta-chr10_1800_mt	CCAGGCAAGAATACTGGAG	3	13.3617	3.36836	0	0.335829	0.197767			13:C>T	TTGTGTCCGATTCTTGGAGACCCCCATGGACTGTAGTCCCTCAAGACTCCTCTGTCCTTGGAAGTTTCCAGGCAAGAATACTGGAG	chr10:51068568..51068654:+	bta-chr10_1800_mt
CATTATTACTTTTGGTACGCG	bta-chr11_4363_mt	GCCCTCCTCCAGGGGATCT	3	71.814	17.0203	3.13345	0.335829	0.803819				GCCCTCCTCCAGGGGATCTTCTCTGACTCGGGTATCGAACCTGCATCTCTTAAATTTCCTGCATTGGCAGGTGGGTTCT	chr11:64312822..64312901:+	bta-chr11_4363_mt
TGGCCCTGACTGAAGACCTGCAGTTAC	bta-chr11_4363_mt	GCCCTCCTCCAGGGGATCT	3	9.06258	2.15253	1.69205	0	0			5:C>T	GCCCTCCTCCAGGGGATCTTCTCTGACTCGGGTATCGAACCTGCATCTCTTAAATTTCCTGCATTGGCAGGTGGGTTCT	chr11:64312822..64312901:+	bta-chr11_4363_mt
CTGAGATGAAGCACTGTAGCT	bta-chr12_5888_mt	CTCCGGGACGGCTGGGA	3	46.4025	7.08887	0.481912	2.10768	3.30406		+A		CTCCGGGACGGCTGGGAAGCAGAGCCTGCTCGCCGCTTCGCCAGGGTCGAGCC	chr12:16137202..16137255:+	bta-chr12_5888_mt
CTGAGATGAAGCACTGTAGCTC	bta-chr13_7215_mt	TGAGAGCTGGCTGAGAAGT	3	6.44609	2.24388	1.3301	1.46407	0.235652		-T		GGACCGGCTCTGGCTCCCACCCACAGCCTCAGCTGCCCTGAGAGCTGGCTGAGAAGT	chr13:12412955..12413012:+	bta-chr13_7215_mt
CTGAGATGAAGCACTGTAGCTCT	bta-chr15_10025_mt	AGGCGCCCGGCCGCGCGCCG	3	14.4068	3.3927	0.607237	0	0			1:G>A	TCGCGGTCGAGGGGCGGGGCAGCCGCGCGGGACCCACGCGGAGAGAAGCGCGCCGAGGCGCCCGGCCGCGCGCCG	chr15:18290745..18290820:+	bta-chr15_10025_mt
TGAGATGAAGCACTGTAG	bta-chr15_11767_mt	TGGGGTCGCAAAGAGTCGG	3	11.9963	3.3369	1.69205	0.335829	0.765934	+A			GAAACATTGTGTGCTGATGGTCGTGGACTTGGGCAAACCCTGGGAGACAGTGAGGGACAGGGAGGCCCAGCGTGCTGCCGCCCCTGGGGTCGCAAAGAGTCGG	chr15:82766303..82766406:-	bta-chr15_11767_mt
TGAGATGAAGCACTGTAGCA	bta-chr15_11767_mt	TGGGGTCGCAAAGAGTCGG	3	73.3688	20.615	7.73635	1.00749	0.568167			10:A>C	GAAACATTGTGTGCTGATGGTCGTGGACTTGGGCAAACCCTGGGAGACAGTGAGGGACAGGGAGGCCCAGCGTGCTGCCGCCCCTGGGGTCGCAAAGAGTCGG	chr15:82766303..82766406:-	bta-chr15_11767_mt
TGAGATGAAGCACTGTAGCTA	bta-chr15_11767_mt	TGGGGTCGCAAAGAGTCGG	3	33.7038	8.5036	5.18744	0.671658	0.395534			9:A>T	GAAACATTGTGTGCTGATGGTCGTGGACTTGGGCAAACCCTGGGAGACAGTGAGGGACAGGGAGGCCCAGCGTGCTGCCGCCCCTGGGGTCGCAAAGAGTCGG	chr15:82766303..82766406:-	bta-chr15_11767_mt
TGAGATGAAGCACTGTAGCTCA	bta-chr18_16954_mt	GCGGCCCCCGGCGCGCCG	3	20.2479	3.89099	2.29393	0.38218	0.235652				GCCCGCCCGCTGCCCCTGACGCGCCCAAGGACGCGGCGGCCCCCGGCGCGCCG	chr18:61929486..61929539:-	bta-chr18_16954_mt
TGAGATGAAGCACTGTAGCTCG	bta-chr2_18964_mt	TCCGGGATCTTTAGTTGTGG	3	13.5268	3.65962	0	0	0	-TCCGGG	+CATGT	14:T>C	TCCGGGATCTTTAGTTGTGGCATGTGGAATCTATTCATTTCCTTATCAGGGGTAGAACCCAGG	chr2:36753760..36753823:+	bta-chr2_18964_mt
TGAGATGAAGCACTGTAGCTCGA	bta-chr20_20466_mt	TTCAGTTCAGTTCAGTCAC	3	62.28	15.5245	4.21826	1.38967	0.736759			0:T>C	ACAACATGGATTGACCTAGAGGGTATTATAAGTGAAATGATGATTCAGTTCAGTTCAGTTCAGTCAC	chr20:15971732..15971799:-	bta-chr20_20466_mt
TGAGATGAAGCACTGTAGCTCGG	bta-chr20_20466_mt	TTCAGTTCAGTTCAGTCAC	3	207.429	66.3451	31.4056	15.0794	9.62867			17:A>G	ACAACATGGATTGACCTAGAGGGTATTATAAGTGAAATGATGATTCAGTTCAGTTCAGTTCAGTCAC	chr20:15971732..15971799:-	bta-chr20_20466_mt
TGAGATGAAGCACTGTAGCTCGT	bta-chr20_20466_mt	TTCAGTTCAGTTCAGTCAC	3	111.59	34.9004	14.6018	5.49241	2.84084				ACAACATGGATTGACCTAGAGGGTATTATAAGTGAAATGATGATTCAGTTCAGTTCAGTTCAGTCAC	chr20:15971732..15971799:-	bta-chr20_20466_mt
GTCCAGTTTTCCCAGGAATCCCT	bta-chr22_23751_mt	TCCCCGGCACCTCCACCA	3	87.4143	24.9059	15.206	2.87204	6.8136				GCCGTGACCCTGAGCAGCTGTGTGACCGCACCCCACTCCCGCCTTGCAGGTCCACCCTCTGCTCCCCGGCACCTCCACCA	chr22:58542353..58542433:+	bta-chr22_23751_mt
GTCCAGTTTTCCCAGGAATCCCTT	bta-chr24_27272_mt	TCTTGTTTTTCATAAACCA	3	10.2239	3.78548	0.240956	7.15164	0				GTTTAACTGAAAAGCTGAAAGTTTTCTTGTTTTTCATAAACCA	chr24:12320280..12320323:-	bta-chr24_27272_mt
TTGAGAACTGAATTCCATAGG	bta-chr5_35589_mt	TGTGACTTTGAGCAGAGGG	3	4.41292	0.678948	3.01781	2.58256	0.134748		-G		CTTCCCTTACCCCACACTCTATCACTCCAGTGGCTGTGACTTTGAGCAGAGGG	chr5:73330809..73330862:+	bta-chr5_35589_mt
TGATATGTTTGATATTGGGTTGTTT	bta-chr5_36134_mt	CCATCTGATCGAGGCCC	3	184.422	51.8598	8.57919	10.9653	4.02035	-CC	+AGC	2:A>T	CCATCTGATCGAGGCCCAGCTCGGCGGGGAGAAGGACCTGCGTCGGGCCAAGGTGAGCTGGAG	chr5:112599581..112599644:+	bta-chr5_36134_mt
TTGTGCTTGATCTAACCATGTG	bta-chr7_40226_mt	TTGGAGGGCAAGTCTGG	3	57.2918	14.0427	6.28526	3.28227	1.76348	+A			GGCTGCCCCTCCAGGCTTCCCCCCTAACCCCAGCCCACCTTGGAGGGCAAGTCTGG	chr7:43327998..43328054:-	bta-chr7_40226_mt
ATCCCACTTCTGACACCA	bta-chr7_40226_mt	TTGGAGGGCAAGTCTGG	3	36.8179	11.8638	4.09727	11.3011	14.8626	+CA	-G		GGCTGCCCCTCCAGGCTTCCCCCCTAACCCCAGCCCACCTTGGAGGGCAAGTCTGG	chr7:43327998..43328054:-	bta-chr7_40226_mt
GAGCTATGATGACTTTGA	bta-chr7_40373_mt	TCTATGGGGTCACACAGAG	3	37.6573	10.4969	4.82116	12.0273	0.875548				TCTATGGGGTCACACAGAGTGAGATACGACTGAAGTGACTTAGCAGCAGCTCGCTAAGTCACTTCAGTCGTATCTCACTCTGTGCGACCCCACCAGGCTCCTCT	chr7:60742493..60742597:-	bta-chr7_40373_mt
GAGCTATGATGACTTTGAT	bta-chr7_40373_mt	TCTATGGGGTCACACAGAG	3	13.8178	2.86498	2.16962	8.24208	0.530282			11:A>T	TCTATGGGGTCACACAGAGTGAGATACGACTGAAGTGACTTAGCAGCAGCTCGCTAAGTCACTTCAGTCGTATCTCACTCTGTGCGACCCCACCAGGCTCCTCT	chr7:60742493..60742597:-	bta-chr7_40373_mt
GAGCTATGATGACTTTGATT	bta-chr7_40373_mt	TCTATGGGGTCACACAGAG	3	25.7253	7.83178	3.25443	1.12824	0			2:T>C	TCTATGGGGTCACACAGAGTGAGATACGACTGAAGTGACTTAGCAGCAGCTCGCTAAGTCACTTCAGTCGTATCTCACTCTGTGCGACCCCACCAGGCTCCTCT	chr7:60742493..60742597:-	bta-chr7_40373_mt
GAGCTATGATGACTTTGATTG	bta-chrX_46009_mt	CGGGACCGCCCTCGTGTG	3	17.3178	4.61261	0	0	0				GGCGGGGCCGGGTCGCGGGAGGCTCTGGGGTGGCTGGGGCCAACTGGCATCTTAGGCAAAGCGGGACCGCCCTCGTGTG	chrX:86089011..86089090:+	bta-chrX_46009_mt
GAGCTATGATGACTTTGATTGC	bta-chrX_46372_mt	TGAAAGGACCTGCCTGGGTAG	3	15.1812	3.9245	1.80768	0.335829	0.765934				TGCGCAGACAGGTGCTTTTCACTTAAACTCAGTGAAAGGACCTGCCTGGGTAG	chrX:28996246..28996299:-	bta-chrX_46372_mt
GAGCTATGATGACTTTGATTGCATTG	bta-miR-11987	CGAGGAATCTCTGGTGGAGGT	3	252.985	61.0588	35.9718	17.3095	1.93611	-C	-GT	7:T>A	CGAGGAATCTCTGGTGGAGGTATATGTCAGCAGTGGCCCTGCAGGGTTGGGGCCACTGAGTGCAGCAGTGCCTGCATGGGACCTTTTG		bta-miR-11987
GAGCTATGATGACTTTGATTGCATTGAT	bta-miR-11987	CGAGGAATCTCTGGTGGAGGT	3	480.204	159.078	136.837	27.3632	3.69529	-C	-T	7:T>A	CGAGGAATCTCTGGTGGAGGTATATGTCAGCAGTGGCCCTGCAGGGTTGGGGCCACTGAGTGCAGCAGTGCCTGCATGGGACCTTTTG		bta-miR-11987
TTCAAGTAATTCAGGATAGGA	bta-miR-11988	AAGGGGACGACAGAGGATGAGA	3	10.184	2.5666	2.77686	0.335829	0	-A	-GA	10:C>T	TTCCTCCCGCCCCCCCCCCTTTTTAGCAGCTCCCCGAGGCATGTGGAATCTTAGTGCCTGACTAGGGAAAGGGGACGACAGAGGATGAGA		bta-miR-11988
TCGGGACCGGGGTCCGGT	bta-miR-12034	CCCCGGGGAGCCCGGCGGT	3	35.4393	13.2166	25.5788	8.27336	3.27021		-T		TCCCGGGACCCGGGCAGAGGGCGCACGCTGTGCCTATGCGGTACACAGCTCTCCCCCGGGGAGCCCGGCGGT		bta-miR-12034
TCGGGACCGGGGTCCGGTG	bta-miR-12034	CCCCGGGGAGCCCGGCGGT	3	15.0622	3.42621	8.92609	2.39715	0.505148			18:T>G	TCCCGGGACCCGGGCAGAGGGCGCACGCTGTGCCTATGCGGTACACAGCTCTCCCCCGGGGAGCCCGGCGGT		bta-miR-12034
TCGGGACCGGGGTCCGGTGC	bta-miR-125a	TCCCTGAGACCCTTTAACCTGTG	3	123.103	49.27	43.3792	2.3508	92.9161		+A		TGCCGGCCTCTGCGTCCCTGAGACCCTTTAACCTGTGAGGACGTCCAGGGTCACAGGTGAGGTTCTTGGGAGCCTGGCGTCCGGCC	chr18:57689570..57689629:+	bta-miR-125a
AGCCTCGGTTGGCCTCGGAT	bta-miR-125a	TCCCTGAGACCCTTTAACCTGTG	3	75.0538	36.8967	32.0876	5.17488	72.8104		+T		TGCCGGCCTCTGCGTCCCTGAGACCCTTTAACCTGTGAGGACGTCCAGGGTCACAGGTGAGGTTCTTGGGAGCCTGGCGTCCGGCC	chr18:57689570..57689629:+	bta-miR-125a
CCTCGGTTGGCCTCGGAT	bta-miR-146b	TGAGAACTGAATTCCATAGGCTGT	3	37.4325	9.24752	5.67802	4.8671	7.20546			0:T>A	TAAGAGAACTTTGGCCACCTGGCTCTGAGAACTGAATTCCATAGGCTGTGAGCTCTAGCAAATGCCCTAGGGACTCAGTTCTGGTGCCCGGCTGTGCTACACCATC	chr26:23057629..23057688:+	bta-miR-146b
CGGGAGCCTCGGTTGGCCTCG	bta-miR-146b	TGAGAACTGAATTCCATAGGCTGT	3	1662.61	490.463	150.117	96.184	264.567				TAAGAGAACTTTGGCCACCTGGCTCTGAGAACTGAATTCCATAGGCTGTGAGCTCTAGCAAATGCCCTAGGGACTCAGTTCTGGTGCCCGGCTGTGCTACACCATC	chr26:23057629..23057688:+	bta-miR-146a,bta-miR-146b
CGGGAGCCTCGGTTGGCCTCGG	bta-miR-202	TTCCTATGCATATACTTCTTT	3	15.6747	6.15013	2.17396	11.6085	0.909392		-T	0:T>A	GCCACTCGCTGTTCCTTTTTCCTATGCATATACTTCTTTGAGGGTCTGGCCTAAAGAGGTGTAGGGCATGGGAAAATGGGGCCCCGAGGTTCCCCTGCG	chr26:25761627..25761685:+	bta-miR-202
CGGGAGCCTCGGTTGGCCTCGGA	bta-miR-202	TTCCTATGCATATACTTCTTT	3	55.3314	19.8895	20.2712	35.3821	4.50782			0:T>A	GCCACTCGCTGTTCCTTTTTCCTATGCATATACTTCTTTGAGGGTCTGGCCTAAAGAGGTGTAGGGCATGGGAAAATGGGGCCCCGAGGTTCCCCTGCG	chr26:25761627..25761685:+	bta-miR-202
GCCTCGGTTGGCCTCGGAT	bta-miR-202	TTCCTATGCATATACTTCTTT	3	210.021	59.3558	15.57	92.607	2.87872		-TT		GCCACTCGCTGTTCCTTTTTCCTATGCATATACTTCTTTGAGGGTCTGGCCTAAAGAGGTGTAGGGCATGGGAAAATGGGGCCCCGAGGTTCCCCTGCG	chr26:25761627..25761685:+	bta-miR-202
GCGGGAGCCTCGGTTGGCCTCG	bta-miR-202	TTCCTATGCATATACTTCTTT	3	632.541	197.522	106.985	250.624	24.7653		-T		GCCACTCGCTGTTCCTTTTTCCTATGCATATACTTCTTTGAGGGTCTGGCCTAAAGAGGTGTAGGGCATGGGAAAATGGGGCCCCGAGGTTCCCCTGCG	chr26:25761627..25761685:+	bta-miR-202
GCGGGAGCCTCGGTTGGCCTCGG	bta-miR-202	TTCCTATGCATATACTTCTTT	3	11.9406	0.975292	2.77686	0.718009	0.197767			20:T>C	GCCACTCGCTGTTCCTTTTTCCTATGCATATACTTCTTTGAGGGTCTGGCCTAAAGAGGTGTAGGGCATGGGAAAATGGGGCCCCGAGGTTCCCCTGCG	chr26:25761627..25761685:+	bta-miR-202
GCGGGAGCCTCGGTTGGCCTCGGA	bta-miR-202	TTCCTATGCATATACTTCTTT	3	2632.08	760.575	341.359	721.802	166.081				GCCACTCGCTGTTCCTTTTTCCTATGCATATACTTCTTTGAGGGTCTGGCCTAAAGAGGTGTAGGGCATGGGAAAATGGGGCCCCGAGGTTCCCCTGCG	chr26:25761627..25761685:+	bta-miR-202
GCGGGAGCCTCGGTTGGCCTCGGAT	bta-miR-202	TTCCTATGCATATACTTCTTT	3	47.3141	9.95385	1.3301	5.22123	1.03543		+A		GCCACTCGCTGTTCCTTTTTCCTATGCATATACTTCTTTGAGGGTCTGGCCTAAAGAGGTGTAGGGCATGGGAAAATGGGGCCCCGAGGTTCCCCTGCG	chr26:25761627..25761685:+	bta-miR-202
TAGTAGACCGTATAGCGTACG	bta-miR-202	TTCCTATGCATATACTTCTTT	3	717.071	147.651	30.8224	14.8379	16.7684		+G		GCCACTCGCTGTTCCTTTTTCCTATGCATATACTTCTTTGAGGGTCTGGCCTAAAGAGGTGTAGGGCATGGGAAAATGGGGCCCCGAGGTTCCCCTGCG	chr26:25761627..25761685:+	bta-miR-202
CAGCAGCAATTCATGTTTTGAA	bta-miR-202	TTCCTATGCATATACTTCTTT	3	11.2522	3.04564	0.848193	1.00749	0		-TT	8:C>T	GCCACTCGCTGTTCCTTTTTCCTATGCATATACTTCTTTGAGGGTCTGGCCTAAAGAGGTGTAGGGCATGGGAAAATGGGGCCCCGAGGTTCCCCTGCG	chr26:25761627..25761685:+	bta-miR-202
CTCACTGATGAGCAGCTTCTGACTTT	bta-miR-202	TTCCTATGCATATACTTCTTT	3	12.5018	2.89645	0.240956	0.38218	0.828953		-T	8:C>T	GCCACTCGCTGTTCCTTTTTCCTATGCATATACTTCTTTGAGGGTCTGGCCTAAAGAGGTGTAGGGCATGGGAAAATGGGGCCCCGAGGTTCCCCTGCG	chr26:25761627..25761685:+	bta-miR-202
CTGCCCTGGCCCGAGGGACCGACT	bta-miR-202	TTCCTATGCATATACTTCTTT	3	34.406	9.54386	2.65587	10.9385	0.803819	+T	-TT		GCCACTCGCTGTTCCTTTTTCCTATGCATATACTTCTTTGAGGGTCTGGCCTAAAGAGGTGTAGGGCATGGGAAAATGGGGCCCCGAGGTTCCCCTGCG	chr26:25761627..25761685:+	bta-miR-202
GGTGCAGTGCTGCATCTCTGG	bta-miR-202	TTCCTATGCATATACTTCTTT	3	89.0802	31.3088	14.7401	26.5656	7.27818	+T	-T		GCCACTCGCTGTTCCTTTTTCCTATGCATATACTTCTTTGAGGGTCTGGCCTAAAGAGGTGTAGGGCATGGGAAAATGGGGCCCCGAGGTTCCCCTGCG	chr26:25761627..25761685:+	bta-miR-202
GGTGCAGTGCTGCATCTCTGGA	bta-miR-202	TTCCTATGCATATACTTCTTT	3	14.8859	4.31219	0.848193	0.38218	0.433419			20:T>A	GCCACTCGCTGTTCCTTTTTCCTATGCATATACTTCTTTGAGGGTCTGGCCTAAAGAGGTGTAGGGCATGGGAAAATGGGGCCCCGAGGTTCCCCTGCG	chr26:25761627..25761685:+	bta-miR-202
TGTGACAGATTGATAACTGAA	bta-miR-202	TTCCTATGCATATACTTCTTT	3	234.367	83.4741	19.9179	44.6731	31.1471	+T			GCCACTCGCTGTTCCTTTTTCCTATGCATATACTTCTTTGAGGGTCTGGCCTAAAGAGGTGTAGGGCATGGGAAAATGGGGCCCCGAGGTTCCCCTGCG	chr26:25761627..25761685:+	bta-miR-202
TGTGACAGATTGATAACTGAAA	bta-miR-30a-5p	TGTAAACATCCTCGACTGGAAGCT	3	5.11094	1.24017	2.29393	0.38218	0.197767		+A		CTGTAAACATCCTCGACTGGAAGCTGTGAGGCTGCAGAAAGGCTTTCAGTCGGATGTTTGCAGCTGC		bta-miR-30a-5p
GTCCAGTTTTCCCAGGAAA	bta-miR-30d	TGTAAACATCCCCGACTGGAAGCT	3	24.2534	7.44409	0	0.335829	5.65995		+GTACC		GTTGTTGTAAACATCCCCGACTGGAAGCTGTACCACACAGCTAAGCTTTCAGTCAGATGTTTGCTGCTAC	chr14:7041142..7041205:+	bta-miR-30d
GTCCAGTTTTCCCAGGAAT	bta-miR-31	AGGCAAGATGCTGGCATAGCT	3	14.209	3.5754	0.848193	0.335829	2.22203		+GTT		TCCTGTAACTTGGAACTGGAGAGGAGGCAAGATGCTGGCATAGCTGTTGAACTGCGAACCTGCTATGCCAACATATTGCCATCTCTCTTGTCCG	chr8:22502385..22502442:+	bta-miR-31
AACAGGGCTTTGTGTTGT	bta-miR-449a	TGGCAGTGTATTGTTAGCTGGT	3	15.6137	8.71673	1.57106	13.1275	15.8794		+TA		TGTGTGATGGGTTGGCAGTGTATTGTTAGCTGGTTGAATATGTGAGTGCCATCAGCTAACATGCAACTGCTATCTTATTGCATGTATA	chr20:23943289..23943348:+	bta-miR-449a
CCGGAGCGGGCGGGAGGG	bta-miR-503-5p	TAGCAGCGGGAACAGTACTG	3	10.4798	2.54226	1.69205	0	0		+C		AGCCGTGCCCTAGCAGCGGGAACAGTACTGCAGTGGGCAATTGGTGATCTGGAGTATTGTTTCTGCTGCCCGGGCAAGACTGG		bta-miR-503-5p
TCGGGTGGGAAGAGGCGGG	bta-miR-507-3p	ATTGGCATGTCTTGGAATGAA	3	22.9138	7.00669	3.9773	1.51042	1.7045		-A		GTGTGCTGTACCCCATTCCAAGGCTTGCCATTCATCTGGCTAAACTTGTGATTGGCATGTCTTGGAATGAAGTAACGTACA		bta-miR-507-3p
GGGGCTGGGGGGGTGAGG	bta-miR-507-3p	ATTGGCATGTCTTGGAATGAA	3	15.7467	3.60178	1.21447	0	0.134748	+TG	-A		GTGTGCTGTACCCCATTCCAAGGCTTGCCATTCATCTGGCTAAACTTGTGATTGGCATGTCTTGGAATGAAGTAACGTACA		bta-miR-507-3p
CAGGGCGGGCTGGGCTGGG	bta-miR-507b	TGATTGGTACTTCTTAGAGTGGA	3	7.49745	1.3579	4.34358	0.38218	0.235652	-TG	-A		CACTTCAGGAAGTGCCATCCATGTGGATAAAAATATGATTGGTACTTCTTAGAGTGGA	chrX:29998359..29998416:-	bta-miR-507b
CCCCGAGTGTTACAGCCCC	bta-miR-507b	TGATTGGTACTTCTTAGAGTGGA	3	19.9849	5.96643	1.80768	2.59232	0.197767		-GA		CACTTCAGGAAGTGCCATCCATGTGGATAAAAATATGATTGGTACTTCTTAGAGTGGA	chrX:29998359..29998416:-	bta-miR-507b
CCCCGAGTGTTACAGCCCCCC	bta-miR-542-5p	TCGGGGATCATCATGTCACGAG	3	27.8222	7.32636	6.65588	0.718009	1.64148		-AG		ATGCACAGACCTCAGACATCTCGGGGATCATCATGTCACGAGATACCACTGTGCACTTGTGACAGATTGATAACTGAAAGGTCTGGGAGCCGCTCAT		bta-miR-542-5p
CCCCGAGTGTTACAGCCCCCCG	chi-miR-202-3p	AGAGGTGTAGGGCATGGGAA	3	41.5078	9.87668	2.1783	0.335829	0.332515		+A		GCCACTCGCTGTTCCTTTTTCCTATGCATATACTTCTTTGAGGGTCTGGCCTAAAGAGGTGTAGGGCATGGGAAAATGGGGCCCCGAGGTTCCCCTGCG	chr26:25761627..25761685:+	chi-miR-202-3p
TGGCTGGGGGAGGATGTGGG	chi-miR-202-3p	AGAGGTGTAGGGCATGGGAA	3	57.4702	13.8499	5.80233	0.335829	0.197767		+AA		GCCACTCGCTGTTCCTTTTTCCTATGCATATACTTCTTTGAGGGTCTGGCCTAAAGAGGTGTAGGGCATGGGAAAATGGGGCCCCGAGGTTCCCCTGCG	chr26:25761627..25761685:+	chi-miR-202-3p
CTGGGTGGGAGGGGGCGG	chi-miR-202-3p	AGAGGTGTAGGGCATGGGAA	3	10.268	1.68062	0.607237	0	0		+AAT		GCCACTCGCTGTTCCTTTTTCCTATGCATATACTTCTTTGAGGGTCTGGCCTAAAGAGGTGTAGGGCATGGGAAAATGGGGCCCCGAGGTTCCCCTGCG	chr26:25761627..25761685:+	chi-miR-202-3p
AAAAGGTTTGTTCGAGTTTTT	mmu-miR-146b-3p	GCCCTAGGGACTCAGTTCTGGT	3	8.01838	0.678948	0	0.38218	0	+T			TAAGAGAACTTTGGCCACCTGGCTCTGAGAACTGAATTCCATAGGCTGTGAGCTCTAGCAAATGCCCTAGGGACTCAGTTCTGGTGCCCGGCTGTGCTACACCATC	chr26:23057629..23057688:+	mmu-miR-146b-3p
TGAGGGTGGGAAGAGGAGG	bta-chr1_301_mt	TATGTCATGGGAAAGAT	4	19.6872	25.9503	3.86601	4.36416	2.88743	+T			TCTTCCTATGGTCAGACATTTTTGGGTGCTCATACACAACCAAACTCAAAAATTATGTCATGGGAAAGAT	chr1:88660645..88660715:+	bta-chr1_301_mt
CAGGGACTGGGTGGGGCGGG	bta-chr10_3580_mt	CCGCGGGGCGCGCGCCGA	4	167.953	172.283	57.9646	52.1951	112.176			17:A>G	GGCGCGCCTCTCGCGCAGGATCCTCGCGGGTCCCGCGGGGCGCGCGCCGA	chr10:92281695..92281745:-	bta-chr10_3580_mt
CGGGTGGGAAGAGGCGGG	bta-chr10_3580_mt	CCGCGGGGCGCGCGCCGA	4	24.816	24.569	6.03461	2.44351	12.0549	+C	-A		GGCGCGCCTCTCGCGCAGGATCCTCGCGGGTCCCGCGGGGCGCGCGCCGA	chr10:92281695..92281745:-	bta-chr10_3580_mt
TCGGGTGGGAAGGGGCGGG	bta-chr13_8383_mt	TGGAGTTTGGGCCTGAGC	4	51.717	53.9241	9.77631	7.50738	1.49398				TGGAGTTTGGGCCTGAGCCTTTGATTGGGAGTGTTGGCTCCAGGACACTAGATTGCCAGA	chr13:50807083..50807143:-	bta-chr13_8383_mt
TGGGGGGGGTGGGTGGTG	bta-chr13_8383_mt	TGGAGTTTGGGCCTGAGC	4	20.4569	17.7592	2.17396	0.335829	0.197767		+ATT		TGGAGTTTGGGCCTGAGCCTTTGATTGGGAGTGTTGGCTCCAGGACACTAGATTGCCAGA	chr13:50807083..50807143:-	bta-chr13_8383_mt
AAGGCCAGTGTGGAGGGTGGG	bta-chr14_8748_mt	AGGGGAGTTTGACTGGGG	4	25.6341	24.2197	14.6158	1.05384	1.80136	-AG	+CGGT		AGGGGAGTTTGACTGGGGTGGTGCCCGTTGCAACTCGAAACTCTTG	chr14:7865720..7865766:+	bta-chr14_8748_mt
AGGGGAGGGTCAGTGGGG	bta-chr16_12963_mt	CCGCGCCCGCCCGCCGG	4	4.90119	7.61558	0	3.14322	3.02585	-C	+CGGC		CCGCGCCCGCCCGCCGGCCGCCCGCCCGGCCGCCCTCGGCCCCCGCGGCTCCGGCGCACGGCCGCGACCCCGGG	chr16:79950418..79950492:-	bta-chr16_12963_mt
ACCAGGATGGCCGAGTGG	bta-chr16_12963_mt	CCGCGCCCGCCCGCCGG	4	10.184	12.5113	1.57106	3.18957	0.395534	-C	+CG		CCGCGCCCGCCCGCCGGCCGCCCGCCCGGCCGCCCTCGGCCCCCGCGGCTCCGGCGCACGGCCGCGACCCCGGG	chr16:79950418..79950492:-	bta-chr16_12963_mt
CTGGAAGGGCTTGGGGTG	bta-chr19_17095_mt	GCAGATGTAGATAAGAGAAA	4	17.5979	20.2619	1.08915	2.18208	0.803819			19:A>T	GGCTTACTCTGCTCTGCTTAAACTACCAAACTCACCAAGCCCCTGGCAGATGTAGATAAGAGAAA	chr19:12119452..12119517:+	bta-chr19_17095_mt
TAGGGATGGGACTGAGGG	bta-chr2_20033_mt	CCCAACGTGGAAACCCCGGGAGGTC	4	9.40807	12.5175	6.27225	0	0		-GGAGGTC		CCCAACGTGGAAACCCCGGGAGGTCACTCTCCCCGGGCTCTGTCCAGGTG	chr2:124916623..124916673:-	bta-chr2_20029_mt,bta-chr2_20033_mt
GGAAGCGTGGCCGAGCGG	bta-chr2_20033_mt	CCCAACGTGGAAACCCCGGGAGGTC	4	24.6625	21.6523	13.9956	1.14654	0		-GAGGTC		CCCAACGTGGAAACCCCGGGAGGTCACTCTCCCCGGGCTCTGTCCAGGTG	chr2:124916623..124916673:-	bta-chr2_20029_mt,bta-chr2_20033_mt
CCGGGCGGGCGGGTGGTG	bta-chr21_20976_mt	AGGTCTGTCCTTCCTGAC	4	54.6504	53.9089	2.41492	1.7255	1.1112			0:A>T	AGGTCTGTCCTTCCTGACTGGCCTCTGTTCTGAGAGCTGGGAAGACAGCCTGG	chr21:13307499..13307552:+	bta-chr21_20976_mt
GCTGGGAGGGATTGGGGG	bta-chr22_24176_mt	GGCTCGCTGGCGTGGAT	4	10.0611	12.422	1.3301	1.05384	0.269496	+CC		16:T>G	CCTCGCCAGCGTGCATTTTGCTGCCGGCTCGCTGGCGTGGAT	chr22:53638470..53638512:-	bta-chr22_24176_mt
TGCTGGGAGGGATTGGGGG	bta-chr27_29796_mt	CGGGTCTCTCTGTCCCCTGC	4	6.725	6.99956	0	0	0			18:G>T	CGGGTCTCTCTGTCCCCTGCCTCCACAAGCCCTCCCACATGTGCAGAAACTTGTCTCCCACAGGAAGAAAGACCAGCGAG	chr27:14349693..14349773:+	bta-chr27_29796_mt
GTGGGCGGGCGGGGCCGGG	bta-chr3_32657_mt	TGCTTCTGGGTCGGGTTT	4	44.9055	80.3058	8.93578	2.10768	0.197767	+CC	-T	15:T>G	ATTCAGCCACCCCCTTGCCGGTCACACACTGCATGCCTGGTGCTAAACCACTCATGTAGGGCCTGCTTCTGGGTCGGGTTT	chr3:11521041..11521122:+	bta-chr3_32657_mt
AAGAACCTGAAGGAACTTTTTG	bta-chr3_32657_mt	TGCTTCTGGGTCGGGTTT	4	78.0615	110.5	3.37874	3.66445	3.60273	+C	-T	15:T>G	ATTCAGCCACCCCCTTGCCGGTCACACACTGCATGCCTGGTGCTAAACCACTCATGTAGGGCCTGCTTCTGGGTCGGGTTT	chr3:11521041..11521122:+	bta-chr3_32657_mt
GTGGGTTTGGGCTGGGTA	bta-chr4_34242_mt	GGCCTCGCCGGGCCGCGCCGCG	4	4.73125	5.2276	3.02215	0.671658	0.197767	-G	-CG	4:T>G	GGCCTCGCCGGGCCGCGCCGCGCGCGCGCCGTGAGGTCATCGGCGCCGCCGCCGGCCGCCGTGGGGGGGCTGCGGGG	chr4:29495733..29495810:+	bta-chr4_34242_mt
GTGGGTTTGGGCTGGGTT	bta-chr4_34242_mt	GGCCTCGCCGGGCCGCGCCGCG	4	27.4334	25.3382	11.597	5.37165	1.20806	-G		4:T>G	GGCCTCGCCGGGCCGCGCCGCGCGCGCGCCGTGAGGTCATCGGCGCCGCCGCCGGCCGCCGTGGGGGGGCTGCGGGG	chr4:29495733..29495810:+	bta-chr4_34242_mt
CCGCATGGAGGCGTGGGT	bta-chr4_34242_mt	GGCCTCGCCGGGCCGCGCCGCG	4	10.8446	13.6216	4.1113	3.49734	1.91098	-GGCC		4:T>G	GGCCTCGCCGGGCCGCGCCGCGCGCGCGCCGTGAGGTCATCGGCGCCGCCGCCGGCCGCCGTGGGGGGGCTGCGGGG	chr4:29495733..29495810:+	bta-chr4_34242_mt
GGTAGCGTGGCCGAGCGGTC	bta-chr4_34242_mt	GGCCTCGCCGGGCCGCGCCGCG	4	70.4637	75.7305	28.0649	7.38663	4.20411			4:T>G	GGCCTCGCCGGGCCGCGCCGCGCGCGCGCCGTGAGGTCATCGGCGCCGCCGCCGGCCGCCGTGGGGGGGCTGCGGGG	chr4:29495733..29495810:+	bta-chr4_34242_mt
GGTAGTGTGGCCGAGCGGTCTA	bta-chr4_34959_mt	GGGCGCGCGCCGCGGCTGGAG	4	54.643	53.309	23.9266	18.2145	17.7589	-GGG		20:G>C	GGGCGCGCGCCGCGGCTGGAGCGGCGGGGAGAGGCCGGGCCACCTCCCCCCTTCCCAGCCATGCACCGCCTCGCCCGC	chr4:89038484..89038562:-	bta-chr4_34959_mt
GGTAGTGTGGCCGAGCGGTCTAAG	bta-chr4_34959_mt	GGGCGCGCGCCGCGGCTGGAG	4	48.9469	51.0447	14.9811	4.02995	6.03061	-GG		20:G>C	GGGCGCGCGCCGCGGCTGGAGCGGCGGGGAGAGGCCGGGCCACCTCCCCCCTTCCCAGCCATGCACCGCCTCGCCCGC	chr4:89038484..89038562:-	bta-chr4_34959_mt
CAGGGAGGCGGCGGGTGGGT	bta-chr4_34959_mt	GGGCGCGCGCCGCGGCTGGAG	4	17.8999	20.6008	1.57106	1.34332	2.52941	-G	-AG		GGGCGCGCGCCGCGGCTGGAGCGGCGGGGAGAGGCCGGGCCACCTCCCCCCTTCCCAGCCATGCACCGCCTCGCCCGC	chr4:89038484..89038562:-	bta-chr4_34959_mt
TGGGGTGGAGGCTGGGGT	bta-chr4_34959_mt	GGGCGCGCGCCGCGGCTGGAG	4	42.3372	38.8977	7.50841	0.335829	0.404244		-GAG		GGGCGCGCGCCGCGGCTGGAGCGGCGGGGAGAGGCCGGGCCACCTCCCCCCTTCCCAGCCATGCACCGCCTCGCCCGC	chr4:89038484..89038562:-	bta-chr4_34959_mt
CAGGGCGGGGGGAGAGGG	bta-chr5_35558_mt	TCCTTGGTAACTGAACAC	4	9.84695	13.8581	1.08481	0.335829	0.134748		+AT		TCCTTGGTAACTGAACACAGATTTGGCTCATGTATCTGGTGTTTGTGTATTTCAGAGGAAG	chr5:69864895..69864956:+	bta-chr5_35558_mt
TCAGGGTTGAGGGGTGGGT	bta-chr6_38174_mt	TATTCCTGCTTGTCATCT	4	22.7459	20.1279	1.69205	0.718009	0.197767				TATTCCTGCTTGTCATCTGCCAGGAACACAGCTTAGAATGGCAGACTGGGTCAGGACCTGCA	chr6:102887493..102887555:+	bta-chr6_38174_mt
CGCCGGGGCGGGTTCCGGAGGGGGC	bta-chr6_38690_mt	CTTTGGTCGCTCGCTCC	4	21.9296	19.1495	8.20857	2.53621	2.42079	+C			GGCGCGCTCACCAGAACACGTGGTCTTTGGTCGCTCGCTCC	chr6:114046500..114046541:-	bta-chr6_38690_mt
CCGGGGCGGGTTCCGGAGGGGG	bta-chrUn_NW_020191682v1_44944_mt	GCCCGGGTAGCTCAGTCGGTAGAG	4	89.3914	101.428	8.34691	4.8671	0.467263	-G	-TAGAG	6:G>C	GCCCGGGTAGCTCAGTCGGTAGAGCATTGGACTTTTAATCCAAGGGTCCAGGGTTCAAGTCCCTGCTCGGG	chrUn_NW_020191682v1:8555..8626:+	bta-chrUn_NW_020191682v1_44944_mt
CGGGGCGGGTTCCGGAGGGT	bta-chrUn_NW_020191682v1_44944_mt	GCCCGGGTAGCTCAGTCGGTAGAG	4	169.324	227.62	53.4156	29.6486	24.5076		-AGAG	6:G>C	GCCCGGGTAGCTCAGTCGGTAGAGCATTGGACTTTTAATCCAAGGGTCCAGGGTTCAAGTCCCTGCTCGGG	chrUn_NW_020191682v1:8555..8626:+	bta-chrUn_NW_020191682v1_44944_mt
CGCCGGGGCGGGCTCCGGAGGG	bta-miR-12030	CCCGGGGCCCGGAGCGGCC	4	13.7126	13.8246	1.3301	6.94834	9.25118	-C		9:C>G	CCCGGGGCCCGGAGCGGCCAGAGCAGCTCGCACGCTGACTCCAGCCCGGCTCCCGCTCCGGGCTCTGCCAGCGGGC		bta-miR-12030
CGGGGCGGGTTCCGGAGGGG	bta-miR-125b	TCCCTGAGACCCTAACTTGTGA	4	8.06255	14.0002	0	1.00749	5.46649		+TGT		CGCGCGCCTCTCAATCCCTGAGACCCTAACTTGTGATGTTTACCGTTTAAATCCACGGGTTAGGCTCTTGGGAGCTGCGAGTCGCGCC		bta-miR-125b
CCGGGGCGGGTTCCGGAGGGG	bta-miR-125b	TCCCTGAGACCCTAACTTGTGA	4	11.3055	18.6128	0.607237	0	3.59806		+TGTT		CGCGCGCCTCTCAATCCCTGAGACCCTAACTTGTGATGTTTACCGTTTAAATCCACGGGTTAGGCTCTTGGGAGCTGCGAGTCGCGCC		bta-miR-125b
GTGGGTGGTGGTGGGAGG	bta-miR-125b	TCCCTGAGACCCTAACTTGTGA	4	30.5247	29.7672	0.607237	0	7.29398		+TGTTT		CGCGCGCCTCTCAATCCCTGAGACCCTAACTTGTGATGTTTACCGTTTAAATCCACGGGTTAGGCTCTTGGGAGCTGCGAGTCGCGCC		bta-miR-125b
ATGGGATTGGGCTGGGTT	bta-miR-2332	CGGTTTAAGGTCTTGGAGACAAAG	4	28.781	28.184	15.3711	0	0		-AG		CATAGCAGCTCCAGCACCACGTGACTGACTGCCTGGAGGCTCTCGGTTTAAGGTCTTGGAGACAAAGTG	chr19:18233067..18233121:+	bta-miR-2332
AAGGGTTTGGGCTGGGTT	bta-miR-2332	CGGTTTAAGGTCTTGGAGACAAAG	4	11.4845	12.8838	7.26312	1.48237	0	-C	-AG		CATAGCAGCTCCAGCACCACGTGACTGACTGCCTGGAGGCTCTCGGTTTAAGGTCTTGGAGACAAAGTG	chr19:18233067..18233121:+	bta-miR-2332
ACGGGTTTGGGCTGGGTT	bta-miR-2887	CGGGACCGGGGTCCGGTGCG	4	14.934	15.5204	2.54024	3.64615	0.3704	+T			CGTCGGGACCGGGGTCCGGTGCGGAGAGCCCTTCGTCCCGGGACACGGGGCGCGGCC		bta-miR-2887
ATGGGTTTGGGCCGGGTT	bta-miR-708	AAGGAGCTTACAATCTAGCTGGG	4	4.22665	5.7381	2.17396	1.46407	0		-G		CTGTGTGTGAAGTGGTAACTGCCCTCAAGGAGCTTACAATCTAGCTGGGGGTAAACGACTTGCACATGAACGCATCTAGACTGTGAGCTTCTAGAGGGCAGGGACCTTA	chr29:16596087..16596153:+	bta-miR-708
ATGGGTTTGGGCTGGGTC	bta-chr1_858_mt	TGGGCTGGCTTTTGGAGCTC	5	8.17439	16.4926	2.16962	0	0.332515			18:T>G	GCTCACACCCCAGATCCAGGACACATTCAACTGCTTTGACCTTGGGCTGGCTTTTGGAGCTC	chr1:69208931..69208993:-	bta-chr1_858_mt
ATGGGTTTGGGCTGGGTTTT	bta-chr10_2803_mt	TGGGAAGAAAACAATGCTGA	5	32.3114	64.9915	5.56239	13.569	12.7317			19:A>C	TGGGAAGAAAACAATGCTGAGAGACAAGTTTGCAAGCACTAGATTTGGAGCACTGTTTTCCTAGCCTGTC	chr10:2367962..2368032:-	bta-chr10_2803_mt
ATGGGTCTGGGCTGGGTT	bta-chr11_5273_mt	GAGAGAGACATAGAGATT	5	5.65971	8.35847	3.13778	3.35668	0.235652				GAGAGAGACATAGAGATTCAGTAGCAGAAGCCAGGCCAGATGGCGTCTGTCTTGCCGGAGCACCTCCTCTGTCACCCTCAA	chr11:45436707..45436788:-	bta-chr11_5273_mt
ATGAGTTTGGGCTGGGTT	bta-chr14_9203_mt	TGAAGAAGGTTAGGAAGT	5	13.8273	24.3508	8.58021	4.84066	1.64615				ACCCATGAATTTCTTTACAGAAATCCTTTTCTCAGCATCGAGGTGAAGAAGGTTAGGAAGT	chr14:27205804..27205865:+	bta-chr14_9203_mt
ATGGGCTTGGGCTGGGTT	bta-chr18_16561_mt	AGCAGGATGGCCGAGTGGTTAAGG	5	2.72879	88.1632	46.4072	36.4502	0.134748		-TAAGG	1:G>C	AGCAGGATGGCCGAGTGGTTAAGGTGTTGGACTTAAGATCCAATGGGCTAGTGCCTTG	chr18:38840613..38840671:-	bta-chr18_16561_mt
ATGGGTATGGGCTGGGTT	bta-chr2_20029_mt	CCCAACGTGGATACCCCGGGAGGTC	5	76.7222	290.223	0	0	0				CCCAACGTGGATACCCCGGGAGGTCACTCTCCCCGGGCTCTGTCCAGGTG	chr2:124915690..124915740:-	bta-chr2_20029_mt,bta-chr2_20033_mt,bta-chr2_20037_mt
TAGGGCAGGGCGAGGGCGGG	bta-chr2_20033_mt	CCCAACGTGGAAACCCCGGGAGGTC	5	67.2839	156.351	0.481912	0.38218	0				CCCAACGTGGAAACCCCGGGAGGTCACTCTCCCCGGGCTCTGTCCAGGTG	chr2:124916623..124916673:-	bta-chr2_20029_mt,bta-chr2_20033_mt
TGGAAAGAGAAGAAGAGG	bta-chr2_20037_mt	ACCAACGTGGATACCCCGGGAGGTC	5	3.12195	13.3374	0	0	0				ACCAACGTGGATACCCCGGGAGGTCACTCTCCCCGGGCTCTGTCCAGGTG	chr2:124917552..124917602:-	bta-chr2_20029_mt,bta-chr2_20037_mt
TGGGGATGGGGTGTAGGGT	bta-chr2_20037_mt	ACCAACGTGGATACCCCGGGAGGTC	5	3.12195	11.8699	0	0	0	-A			ACCAACGTGGATACCCCGGGAGGTCACTCTCCCCGGGCTCTGTCCAGGTG	chr2:124917552..124917602:-	bta-chr2_20029_mt,bta-chr2_20033_mt,bta-chr2_20037_mt
AGGGGAGACGGGGTGGGT	bta-chr22_24176_mt	GGCTCGCTGGCGTGGAT	5	4.2804	10.2167	0.607237	0.335829	0.197767	+CC	-T		CCTCGCCAGCGTGCATTTTGCTGCCGGCTCGCTGGCGTGGAT	chr22:53638470..53638512:-	bta-chr22_24176_mt
AGGGGAGACGGGGTGGGA	bta-chr23_26520_mt	GGTAGTGTGGCCGAGCGGTCTAAGG	5	321.497	1654.75	566.935	806.813	164.721		-AAGG	5:T>C	CCAGGCTCCCTTGCTCACCTGGAAGTGGTAGTGTGGCCGAGCGGTCTAAGG	chr23:31810958..31811009:-	bta-chr23_26520_mt
CGGAGCGGGGCGGGCGGG	bta-chr28_31483_mt	TGGATTCAGACTGCTGAT	5	38.9251	88.9729	17.8659	4.40076	2.19286				TGGATTCAGACTGCTGATATGAGTGGCAGGGGCAGCTGATCCACC	chr28:25422058..25422103:-	bta-chr28_31483_mt
GTGGGTCTCAGGCGTGGGTGGGT	bta-chr29_32094_mt	TGGGAGAAATGTTTTGGAG	5	25.865	45.0137	9.89194	6.54625	14.5622			18:G>C	TGGGAGAAATGTTTTGGAGCACTCAGGGAAAATCTTTGTGTTCCAGAATTTTGCTTACAGCC	chr29:46543121..46543183:+	bta-chr29_32094_mt
CGGGGACTGGGGGCGGGGT	bta-chr5_35558_mt	TCCTTGGTAACTGAACAC	5	6.05287	16.8763	0	0.335829	0.134748				TCCTTGGTAACTGAACACAGATTTGGCTCATGTATCTGGTGTTTGTGTATTTCAGAGGAAG	chr5:69864895..69864956:+	bta-chr5_35558_mt
GTGGGATGGGGCTGTGGAGGG	bta-chr9_43310_mt	TGGAAAAAGAGCTGCTGGC	5	7.29727	14.8861	1.69639	1.34332	0.900682			18:C>T	GGGCAGTCTGACCACATGGCCCTTGGAAGGTGTGCTGGCTGGAAAAAGAGCTGCTGGC	chr9:98427143..98427201:-	bta-chr9_43310_mt
TGGGATGGGGCTGTGGAGGG	bta-chrUn_NW_020191682v1_44944_mt	GCCCGGGTAGCTCAGTCGGTAGAG	5	5.34814	19.0888	1.08481	0.764361	0	-GC	-AGAG	6:G>C	GCCCGGGTAGCTCAGTCGGTAGAGCATTGGACTTTTAATCCAAGGGTCCAGGGTTCAAGTCCCTGCTCGGG	chrUn_NW_020191682v1:8555..8626:+	bta-chrUn_NW_020191682v1_44944_mt
CGGGTGGGCGGGGCGTGG	bta-chrUn_NW_020191682v1_44944_mt	GCCCGGGTAGCTCAGTCGGTAGAG	5	4.54784	11.2032	0.722868	2.10768	0.269496	-GC	+C	6:G>C	GCCCGGGTAGCTCAGTCGGTAGAGCATTGGACTTTTAATCCAAGGGTCCAGGGTTCAAGTCCCTGCTCGGG	chrUn_NW_020191682v1:8555..8626:+	bta-chrUn_NW_020191682v1_44944_mt
CAAGGAGGGGAAGGGGGT	bta-chrUn_NW_020191682v1_44944_mt	GCCCGGGTAGCTCAGTCGGTAGAG	5	11.6056	18.8979	5.67267	13.7991	1.26237	-GCCCGGGTAG	+CATC		GCCCGGGTAGCTCAGTCGGTAGAGCATTGGACTTTTAATCCAAGGGTCCAGGGTTCAAGTCCCTGCTCGGG	chrUn_NW_020191682v1:8555..8626:+	bta-chrUn_NW_020191682v1_44944_mt
AGGGAAAGGAAGGAAGAGC	bta-chrUn_NW_020191682v1_44944_mt	GCCCGGGTAGCTCAGTCGGTAGAG	5	11.1869	35.8078	7.97629	9.67809	1.07736	-GCCCGGGTAG	+CATG		GCCCGGGTAGCTCAGTCGGTAGAGCATTGGACTTTTAATCCAAGGGTCCAGGGTTCAAGTCCCTGCTCGGG	chrUn_NW_020191682v1:8555..8626:+	bta-chrUn_NW_020191682v1_44944_mt
AACTGTTCCTTGAATGGGTAG	bta-chrUn_NW_020191682v1_44944_mt	GCCCGGGTAGCTCAGTCGGTAGAG	5	7.04379	14.8151	8.3135	2.96474	0.505148	-GCCCGGGTAG	+CATGG		GCCCGGGTAGCTCAGTCGGTAGAGCATTGGACTTTTAATCCAAGGGTCCAGGGTTCAAGTCCCTGCTCGGG	chrUn_NW_020191682v1:8555..8626:+	bta-chrUn_NW_020191682v1_44944_mt
CTATACAATCTACTGTCTTTCC	bta-chrUn_NW_020191682v1_44944_mt	GCCCGGGTAGCTCAGTCGGTAGAG	5	19.4866	114.515	19.4243	42.1886	69.045	-GCCC	-G	6:G>C	GCCCGGGTAGCTCAGTCGGTAGAGCATTGGACTTTTAATCCAAGGGTCCAGGGTTCAAGTCCCTGCTCGGG	chrUn_NW_020191682v1:8555..8626:+	bta-chrUn_NW_020191682v1_44944_mt
GTACAGTACTGTGATAACT	bta-chrUn_NW_020191682v1_44944_mt	GCCCGGGTAGCTCAGTCGGTAGAG	5	27.1881	98.7056	13.1574	15.8226	41.0486	-GCCC		6:G>C	GCCCGGGTAGCTCAGTCGGTAGAGCATTGGACTTTTAATCCAAGGGTCCAGGGTTCAAGTCCCTGCTCGGG	chrUn_NW_020191682v1:8555..8626:+	bta-chrUn_NW_020191682v1_44944_mt
TACAGTACTGTGATAACTGT	bta-miR-1246	AATGGATTTTTGGAGCAGG	5	7.41346	16.0887	6.14692	0.671658	0.197767	+A	+GAGTT		CAACATATTAAATGGATTTTTGGAGCAGGAAGTTGGAATAGAGGCTTTCTCAGACAAATACTTTACTGTGCAG		bta-miR-1246
CGGGTGGTCGGGGCGGGT	bta-miR-126-3p	CGTACCGTGAGTAATAATGCG	5	204.784	700.779	557.977	478.496	26.6164				TGACGGGACATTATTACTTTTGGTACGCGCTGTGACACTTCAAACTCGTACCGTGAGTAATAATGCGCTGTCA		bta-miR-126-3p
CGGGTGGTCGGGGCGGGTA	bta-miR-126-3p	CGTACCGTGAGTAATAATGCG	5	23.713	108.657	66.8139	96.5228	7.113		+T		TGACGGGACATTATTACTTTTGGTACGCGCTGTGACACTTCAAACTCGTACCGTGAGTAATAATGCGCTGTCA		bta-miR-126-3p
GCGGGTGGTCGGGGCGGG	bta-miR-126-3p	CGTACCGTGAGTAATAATGCG	5	2.80797	12.7265	4.81912	3.42133	0		-CG		TGACGGGACATTATTACTTTTGGTACGCGCTGTGACACTTCAAACTCGTACCGTGAGTAATAATGCGCTGTCA		bta-miR-126-3p
CCCTGTAGATCCGAATTTGTGT	bta-miR-126-3p	CGTACCGTGAGTAATAATGCG	5	6.41624	22.1659	11.7073	7.70254	1.1112		-G		TGACGGGACATTATTACTTTTGGTACGCGCTGTGACACTTCAAACTCGTACCGTGAGTAATAATGCGCTGTCA		bta-miR-126-3p
CTGGGATGGGGTTGGGAAGGG	bta-miR-126-3p	CGTACCGTGAGTAATAATGCG	5	5.76479	12.9589	4.58786	2.61061	0.505148	+CT			TGACGGGACATTATTACTTTTGGTACGCGCTGTGACACTTCAAACTCGTACCGTGAGTAATAATGCGCTGTCA		bta-miR-126-3p
ATGGATTATTGGAGCAGG	bta-miR-126-3p	CGTACCGTGAGTAATAATGCG	5	19.3577	85.1755	21.2386	30.602	3.83408	+T	-CG		TGACGGGACATTATTACTTTTGGTACGCGCTGTGACACTTCAAACTCGTACCGTGAGTAATAATGCGCTGTCA		bta-miR-126-3p
AAAAGGATTTTTGGAGCAGG	bta-miR-126-3p	CGTACCGTGAGTAATAATGCG	5	5.25539	12.5489	7.11942	3.76691	0.134748	+T	-G	19:C>A	TGACGGGACATTATTACTTTTGGTACGCGCTGTGACACTTCAAACTCGTACCGTGAGTAATAATGCGCTGTCA		bta-miR-126-3p
AAATGGATTTTTGGAGCAGGGAGT	bta-miR-126-3p	CGTACCGTGAGTAATAATGCG	5	69.1212	189.536	60.0383	51.1808	8.71623	+T	-G		TGACGGGACATTATTACTTTTGGTACGCGCTGTGACACTTCAAACTCGTACCGTGAGTAATAATGCGCTGTCA		bta-miR-126-3p
ACGTACCGTGAGTAATAATGCG	bta-miR-126-3p	CGTACCGTGAGTAATAATGCG	5	10.8713	31.45	10.8678	14.2008	0.669072	+T		20:G>A	TGACGGGACATTATTACTTTTGGTACGCGCTGTGACACTTCAAACTCGTACCGTGAGTAATAATGCGCTGTCA		bta-miR-126-3p
TCGTGCCGTGAGTAATAATGCG	bta-miR-126-3p	CGTACCGTGAGTAATAATGCG	5	838.709	2166.34	1212.06	933.546	53.5402	+T			TGACGGGACATTATTACTTTTGGTACGCGCTGTGACACTTCAAACTCGTACCGTGAGTAATAATGCGCTGTCA		bta-miR-126-3p
CAGTGCAATGTTAAAAGGGCA	bta-miR-126-3p	CGTACCGTGAGTAATAATGCG	5	46.7347	139.237	49.9381	81.1945	9.03978	+T	+A		TGACGGGACATTATTACTTTTGGTACGCGCTGTGACACTTCAAACTCGTACCGTGAGTAATAATGCGCTGTCA		bta-miR-126-3p
AACCACAGGGTAGAACCACGGA	bta-miR-126-5p	CATTATTACTTTTGGTACGCG	5	142.633	657.741	322.935	440.093	48.7261				TGACGGGACATTATTACTTTTGGTACGCGCTGTGACACTTCAAACTCGTACCGTGAGTAATAATGCGCTGTCA		bta-miR-126-5p
CCACAGGGTAGAACCACGGACT	bta-miR-1291	TGGCCCTGACTGAAGACCTGCAGT	5	7.39083	127.222	0	0	0		+TAC		TGGCCCTGACTGAAGACCTGCAGTTACACTATAGCTGCTGGTTTCAAACAGAGGCCCAGAGCACTGTCTTCCTG		bta-miR-1291
CCACAGGGTAGAACCACGGA	bta-miR-143	TGAGATGAAGCACTGTAGCTCG	5	1.20978	8.55438	4.82983	0.335829	0	+C	-CG		GCGTCCTGTCTCCCAGCCTGAGGTGCAGTGCTGCATCTCTGGTCAGTTGGGAGTCTGAGATGAAGCACTGTAGCTCGGGAAGGGAGAAGTTGTTCTGCAGC	chr7:60812141..60812196:+	bta-miR-143
AAACACTGTCTGGTAAAGAT	bta-miR-143	TGAGATGAAGCACTGTAGCTCG	5	1.73787	19.8063	8.32522	1.05384	0	+C	-G		GCGTCCTGTCTCCCAGCCTGAGGTGCAGTGCTGCATCTCTGGTCAGTTGGGAGTCTGAGATGAAGCACTGTAGCTCGGGAAGGGAGAAGTTGTTCTGCAGC	chr7:60812141..60812196:+	bta-miR-143
AAACACTGTCTGGTAAAGATGG	bta-miR-143	TGAGATGAAGCACTGTAGCTCG	5	1.012	18.3855	7.11407	0.335829	0	+C		21:G>T	GCGTCCTGTCTCCCAGCCTGAGGTGCAGTGCTGCATCTCTGGTCAGTTGGGAGTCTGAGATGAAGCACTGTAGCTCGGGAAGGGAGAAGTTGTTCTGCAGC	chr7:60812141..60812196:+	bta-miR-143
AAACACTGTCTGGTAAAGATGGC	bta-miR-143	TGAGATGAAGCACTGTAGCTCG	5	3.93617	22.9088	6.39988	1.05384	0.134748		-CTCG		GCGTCCTGTCTCCCAGCCTGAGGTGCAGTGCTGCATCTCTGGTCAGTTGGGAGTCTGAGATGAAGCACTGTAGCTCGGGAAGGGAGAAGTTGTTCTGCAGC	chr7:60812141..60812196:+	bta-miR-143
TAACACAGTCTGGTAAAGATGG	bta-miR-143	TGAGATGAAGCACTGTAGCTCG	5	5.27172	32.205	23.2903	3.23592	0		-CG	19:T>A	GCGTCCTGTCTCCCAGCCTGAGGTGCAGTGCTGCATCTCTGGTCAGTTGGGAGTCTGAGATGAAGCACTGTAGCTCGGGAAGGGAGAAGTTGTTCTGCAGC	chr7:60812141..60812196:+	bta-miR-143
TAACACCGTCTGGTAAAGATGG	bta-miR-143	TGAGATGAAGCACTGTAGCTCG	5	11.4532	71.6005	50.8181	9.61506	0.235652		-G	20:C>A	GCGTCCTGTCTCCCAGCCTGAGGTGCAGTGCTGCATCTCTGGTCAGTTGGGAGTCTGAGATGAAGCACTGTAGCTCGGGAAGGGAGAAGTTGTTCTGCAGC	chr7:60812141..60812196:+	bta-miR-143
TAACACTGACTGGTAAAGATGG	bta-miR-143	TGAGATGAAGCACTGTAGCTCG	5	18.0783	175.816	118.06	27.6308	1.54462			21:G>A	GCGTCCTGTCTCCCAGCCTGAGGTGCAGTGCTGCATCTCTGGTCAGTTGGGAGTCTGAGATGAAGCACTGTAGCTCGGGAAGGGAGAAGTTGTTCTGCAGC	chr7:60812141..60812196:+	bta-miR-143
TAACACTGCCTGGTAAAGATGG	bta-miR-143	TGAGATGAAGCACTGTAGCTCG	5	37.5061	296.979	196.954	22.3156	1.78027				GCGTCCTGTCTCCCAGCCTGAGGTGCAGTGCTGCATCTCTGGTCAGTTGGGAGTCTGAGATGAAGCACTGTAGCTCGGGAAGGGAGAAGTTGTTCTGCAGC	chr7:60812141..60812196:+	bta-miR-143
TAACACTGTCAGGTAAAGATGG	bta-miR-143	TGAGATGAAGCACTGTAGCTCG	5	2.55209	12.3713	4.2226	1.84625	0		+A		GCGTCCTGTCTCCCAGCCTGAGGTGCAGTGCTGCATCTCTGGTCAGTTGGGAGTCTGAGATGAAGCACTGTAGCTCGGGAAGGGAGAAGTTGTTCTGCAGC	chr7:60812141..60812196:+	bta-miR-143
TAACACTGTCCGGTAAAGATGG	bta-miR-143	TGAGATGAAGCACTGTAGCTCG	5	4.49451	24.4423	10.8775	1.05384	0		+G		GCGTCCTGTCTCCCAGCCTGAGGTGCAGTGCTGCATCTCTGGTCAGTTGGGAGTCTGAGATGAAGCACTGTAGCTCGGGAAGGGAGAAGTTGTTCTGCAGC	chr7:60812141..60812196:+	bta-miR-143
TAACACTGTCTGGTAAAGAAGG	bta-miR-143	TGAGATGAAGCACTGTAGCTCG	5	9.0706	78.0835	30.3007	5.58511	0.134748		+T		GCGTCCTGTCTCCCAGCCTGAGGTGCAGTGCTGCATCTCTGGTCAGTTGGGAGTCTGAGATGAAGCACTGTAGCTCGGGAAGGGAGAAGTTGTTCTGCAGC	chr7:60812141..60812196:+	bta-miR-143
TAACACTGTCTGGTAAAGACGG	bta-miR-145	GTCCAGTTTTCCCAGGAATCCCT	5	45.6737	369.754	203.332	17.3904	0.765934				CACCTTGTCCTCACGGTCCAGTTTTCCCAGGAATCCCTTAGATGCTAAGATGGGGATTCCTGGAAATACTGTTCTTGAGGTCATGGTT	chr7:60813564..60813625:+	bta-miR-145
TAACACTGTCTGGTAAAGATGGA	bta-miR-145	GTCCAGTTTTCCCAGGAATCCCT	5	3.34998	24.9517	11.7073	2.25649	0.235652		+T		CACCTTGTCCTCACGGTCCAGTTTTCCCAGGAATCCCTTAGATGCTAAGATGGGGATTCCTGGAAATACTGTTCTTGAGGTCATGGTT	chr7:60813564..60813625:+	bta-miR-145
TAACACTGTCTGGTAAGGATGG	bta-miR-146a	TGAGAACTGAATTCCATAGGTTGT	5	3.84306	42.8074	1.20478	36.6706	19.3974	+T	-TTGT		CCCATGTGTATCCTCAGCTTTGAGAACTGAATTCCATAGGTTGTGTCAGTGTCAGACCTGTGAAGTTTAGTTCTTTAGCTGGGATATCTCTATCATCCT	chr7:72071567..72071625:+	bta-miR-146a,bta-miR-146b
TAACACTGTCTGGTAGAGATGG	bta-miR-190b	TGATATGTTTGATATTGGGTT	5	14.4219	33.909	1.3301	0.764361	11.9804		+GTTT		TGCTTCTGTGTGATATGTTTGATATTGGGTTGTTTAATTAGGAACCAACTAAATGTCAAACATATTCTTACAGCAGTAG	chr3:16316841..16316900:+	bta-miR-190b
TAACGCTGTCTGGTAAAGATGG	bta-miR-218	TTGTGCTTGATCTAACCATGTG	5	3.52427	18.3195	12.0929	4.82075	2.73122				TTTGTGCTTGATCTAACCATGTGGTGGAACGATGGAAACGGAACATGGTTCTGTCAAGCACC		bta-miR-218
TAGCACTGTCTGGTAAAGATGG	bta-miR-2478	GTATCCCACTTCTGACACCA	5	30.3496	58.9602	28.7002	4.40076	16.6855	-GT			GTTGGGGGTCGGTGGTGAGCAAGCAGAGACTACATAGGTTGCCTTGTATCCCACTTCTGACACCATGTATTGTCAAC		bta-chr5_37541_mt,bta-miR-2478
TGACACTGTCTGGTAAAGATGG	bta-miR-2484	GAGCTATGATGACTTTGATTGCAT	5	1.84014	8.99992	6.5132	1.14654	0		-TTGCAT		TTATCTGAAAATGTATGCAGGGTTATTATAATTAAAAAGGTGAGCTATGATGACTTTGATTGCATTGATCACATGA		bta-miR-2484
CAACACTGTCTGGTAAAGATGG	bta-miR-2484	GAGCTATGATGACTTTGATTGCAT	5	1.25396	15.7762	4.12099	3.03915	0		-TGCAT		TTATCTGAAAATGTATGCAGGGTTATTATAATTAAAAAGGTGAGCTATGATGACTTTGATTGCATTGATCACATGA		bta-miR-2484
TAACACTGTCTGATAAAGATGG	bta-miR-2484	GAGCTATGATGACTTTGATTGCAT	5	4.37831	66.585	9.92	2.67526	0		-GCAT		TTATCTGAAAATGTATGCAGGGTTATTATAATTAAAAAGGTGAGCTATGATGACTTTGATTGCATTGATCACATGA		bta-miR-2484
TAACACTGTCTGGTAAAGATAG	bta-miR-2484	GAGCTATGATGACTTTGATTGCAT	5	2.4705	86.1528	10.2809	2.67526	0		-CAT		TTATCTGAAAATGTATGCAGGGTTATTATAATTAAAAAGGTGAGCTATGATGACTTTGATTGCATTGATCACATGA		bta-miR-2484
TAACACTGTCTGGTAAAGATGA	bta-miR-2484	GAGCTATGATGACTTTGATTGCAT	5	23.9991	290.792	5.44676	1.9109	0		-AT		TTATCTGAAAATGTATGCAGGGTTATTATAATTAAAAAGGTGAGCTATGATGACTTTGATTGCATTGATCACATGA		bta-miR-2484
TAACACTGTCTGGTAAAGATGG	bta-miR-2484	GAGCTATGATGACTTTGATTGCAT	5	2.024	9.91127	3.74068	0.764361	0		+TG		TTATCTGAAAATGTATGCAGGGTTATTATAATTAAAAAGGTGAGCTATGATGACTTTGATTGCATTGATCACATGA		bta-miR-2484
TAACACTGTCTGGTAAAGATGGT	bta-miR-2484	GAGCTATGATGACTTTGATTGCAT	5	2.65436	13.1041	6.16963	0.335829	0		+TGAT		TTATCTGAAAATGTATGCAGGGTTATTATAATTAAAAAGGTGAGCTATGATGACTTTGATTGCATTGATCACATGA		bta-miR-2484
TAACACTGTCTGGTAAAGGTGG	bta-miR-26b	TTCAAGTAATTCAGGATAGGTT	5	2.12628	16.5688	14.3728	4.82075	7.81922		-T	20:T>A	TGCCCGGGACCCAGTTCAAGTAATTCAGGATAGGTTGTGTGCTGTCCAGCCTGTTCTCCATTACTTGGCTCGGGGGCCGGTGCCC	chr2:106411199..106411257:+	bta-miR-26b
CAGTGCACTACAGAACTTTGT	bta-miR-2887	CGGGACCGGGGTCCGGTGCG	5	2.28664	39.8226	10.6061	15.2551	2.54216	+T	-GCG		CGTCGGGACCGGGGTCCGGTGCGGAGAGCCCTTCGTCCCGGGACACGGGGCGCGGCC		bta-miR-2887
GCAGTGCACTACAGAACTTTGT	bta-miR-2887	CGGGACCGGGGTCCGGTGCG	5	5.69472	26.8139	2.53489	5.57535	0.66503	+T	-CG		CGTCGGGACCGGGGTCCGGTGCGGAGAGCCCTTCGTCCCGGGACACGGGGCGCGGCC		bta-miR-2887
TCACTGCACTACAGAACTTTGT	bta-miR-2887	CGGGACCGGGGTCCGGTGCG	5	3.34042	39.5202	3.73635	3.7291	0.963701	+T	-G		CGTCGGGACCGGGGTCCGGTGCGGAGAGCCCTTCGTCCCGGGACACGGGGCGCGGCC		bta-miR-2887
TCAGTACACTACAGAACTTTGT	bta-miR-2904	GGGAGCCTCGGTTGGCCTC	5	14.4226	30.6045	14.9637	2.3508	1.47352	-GGG	+GGAT		ACGGCAGCGCCGCGGGAGCCTCGGTTGGCCTCGGATAGCCGGTCCCCCGCCGTCCCCGCCGGCGGGCCGT		bta-miR-2904
TCAGTGCACTACAGAACTGTGT	bta-miR-2904	GGGAGCCTCGGTTGGCCTC	5	54.8763	126.196	54.0636	24.4835	6.61216	-GGGAG	+GGAT		ACGGCAGCGCCGCGGGAGCCTCGGTTGGCCTCGGATAGCCGGTCCCCCGCCGTCCCCGCCGGCGGGCCGT		bta-miR-2904
TCAGTGCACTACAGAACTT	bta-miR-2904	GGGAGCCTCGGTTGGCCTC	5	5.21997	76.4718	6.51754	7.60701	0.269496	+C	+G		ACGGCAGCGCCGCGGGAGCCTCGGTTGGCCTCGGATAGCCGGTCCCCCGCCGTCCCCGCCGGCGGGCCGT		bta-miR-2904
TCAGTGCACTACAGAACTTTCT	bta-miR-2904	GGGAGCCTCGGTTGGCCTC	5	15.6114	40.9348	10.3955	4.53981	0	+C	+GG		ACGGCAGCGCCGCGGGAGCCTCGGTTGGCCTCGGATAGCCGGTCCCCCGCCGTCCCCGCCGGCGGGCCGT		bta-miR-2904
TCAGTGCACTACAGAACTTTGTT	bta-miR-2904	GGGAGCCTCGGTTGGCCTC	5	6.22522	38.002	8.93246	7.91479	0.467263	+C	+GGA		ACGGCAGCGCCGCGGGAGCCTCGGTTGGCCTCGGATAGCCGGTCCCCCGCCGTCCCCGCCGGCGGGCCGT		bta-miR-2904
TCAGTGCACTACATAACTTTGT	bta-miR-2904	GGGAGCCTCGGTTGGCCTC	5	19.9877	38.6545	22.6784	8.37299	2.02831	-GGGA	+GGAT		ACGGCAGCGCCGCGGGAGCCTCGGTTGGCCTCGGATAGCCGGTCCCCCGCCGTCCCCGCCGGCGGGCCGT		bta-miR-2904
TCAGTGCACTACTGAACTTTGT	bta-miR-2904	GGGAGCCTCGGTTGGCCTC	5	6.00394	39.8043	4.21826	2.24673	0	+GC	+G		ACGGCAGCGCCGCGGGAGCCTCGGTTGGCCTCGGATAGCCGGTCCCCCGCCGTCCCCGCCGGCGGGCCGT		bta-miR-2904
TCCGTGCACTACAGAACTTTGT	bta-miR-2904	GGGAGCCTCGGTTGGCCTC	5	69.6824	368.711	43.5052	21.0972	0.3704	+GC	+GG		ACGGCAGCGCCGCGGGAGCCTCGGTTGGCCTCGGATAGCCGGTCCCCCGCCGTCCCCGCCGGCGGGCCGT		bta-miR-2904
TCTGTGCACTACAGAACTTTGT	bta-miR-2904	GGGAGCCTCGGTTGGCCTC	5	31.4241	100.34	60.6945	23.2792	0	+GC	+GGA		ACGGCAGCGCCGCGGGAGCCTCGGTTGGCCTCGGATAGCCGGTCCCCCGCCGTCCCCGCCGGCGGGCCGT		bta-miR-2904
TCAGTGCACTACAAAACTTTGT	bta-miR-2904	GGGAGCCTCGGTTGGCCTC	5	14.2133	33.375	9.40136	6.33971	0	+GC	+GGAT		ACGGCAGCGCCGCGGGAGCCTCGGTTGGCCTCGGATAGCCGGTCCCCCGCCGTCCCCGCCGGCGGGCCGT		bta-miR-2904
TCAGTGGACTACAGAACTTTGT	bta-miR-411a	ATAGTAGACCGTATAGCGTACG	5	4.38267	57.1639	29.77	10.4705	16.9354	-A			TGGTACTTGGAGAGATAGTAGACCGTATAGCGTACGCTTTATCTGTGACGTATGTAACACGGTCCACTAACCCTCAGTATCA	chr21:65913748..65913805:+	bta-miR-411a
TCAGTGCACCACAGAACTTTGT	bta-miR-424-5p	CAGCAGCAATTCATGTTTTGA	5	4.12003	8.52191	4.10263	9.04425	0		+A		TCGTTGACTCCGAGGGGATGCAGCAGCAATTCATGTTTTGAAGTGCTTTAAACGGTTCAAAACGTGAGGCGCTGCTATACCCCCTTGCGAGGAAGT		bta-miR-424-5p
TCAGTGCATCACAGAACTCTGT	bta-miR-677	CTCACTGATGAGCAGCTTCTGAC	5	2.72638	10.1437	2.16962	1.38967	0		+TTT		CTCACTGATGAGCAGCTTCTGACTTTCGTTCTTCTGAGTTTGCTGAAGCCAGATGCCATTTCTGAG		bta-miR-677
TCAGTGCATCACAGAACTTCGT	bta-miR-874	CTGCCCTGGCCCGAGGGACCGA	5	1.38648	9.55401	0.848193	4.16739	0.197767		+CT		TTAGCCCTGCGGCCCCACGCACCAGGGTAAGAGAGACTCACTTCCTGCCCTGGCCCGAGGGACCGACTGGCTGGGC	chr7:49091405..49091462:-	bta-miR-874
TCAGTGCATTACAGAACTTTGT	mmu-miR-143-5p	GGTGCAGTGCTGCATCTCTGG	5	7.79556	136.479	65.7498	16.7655	0				GCGTCCTGTCTCCCAGCCTGAGGTGCAGTGCTGCATCTCTGGTCAGTTGGGAGTCTGAGATGAAGCACTGTAGCTCGGGAAGGGAGAAGTTGTTCTGCAGC	chr7:60812141..60812196:+	mmu-miR-143-5p
CTAGACTGAAGCTCCTTGGGG	mmu-miR-143-5p	GGTGCAGTGCTGCATCTCTGG	5	2.61019	12.0171	7.36038	0	0		+A		GCGTCCTGTCTCCCAGCCTGAGGTGCAGTGCTGCATCTCTGGTCAGTTGGGAGTCTGAGATGAAGCACTGTAGCTCGGGAAGGGAGAAGTTGTTCTGCAGC	chr7:60812141..60812196:+	mmu-miR-143-5p
CTGGACTGAAGCTCCTTGAGG	mmu-miR-542-3p	TGTGACAGATTGATAACTGAAA	5	3.71489	10.2979	4.09727	5.25782	0.134748		-A		ATGCACAGACCTCAGACATCTCGGGGATCATCATGTCACGAGATACCACTGTGCACTTGTGACAGATTGATAACTGAAAGGTCTGGGAGCCGCTCAT		mmu-miR-542-3p
ACAGTGCATGACAGAACTTG	mmu-miR-542-3p	TGTGACAGATTGATAACTGAAA	5	10.6938	25.5688	7.72666	11.2629	1.13633				ATGCACAGACCTCAGACATCTCGGGGATCATCATGTCACGAGATACCACTGTGCACTTGTGACAGATTGATAACTGAAAGGTCTGGGAGCCGCTCAT		mmu-miR-542-3p
ACAGTGCATGACAGAACTTGG	oan-miR-145-5p	GTCCAGTTTTCCCAGGAAT	5	0	14.805	8.5575	4.41052	0			18:T>A	TCTAGGAGAAACTAGATTTGCCTGGTTAAGGCTGTTTGCCCCTGAGCCAGTCCAGTTTTCCCAGGAAT	chr12:21090241..21090309:+	oan-miR-145-5p,bta-miR-145
TCAGTGCATGACAGAACTTGG	oan-miR-145-5p	GTCCAGTTTTCCCAGGAAT	5	1.012	78.6133	51.4833	48.5039	0.134748				TCTAGGAGAAACTAGATTTGCCTGGTTAAGGCTGTTTGCCCCTGAGCCAGTCCAGTTTTCCCAGGAAT	chr12:21090241..21090309:+	oan-miR-145-5p,bta-miR-145
TCAGTGCATGACAGAACTTGGA	bta-chr10_3018_mt	TTTAGTCTCCTCTGAAGA	6	16.2806	4.36291	25.5678	0.38218	0			0:T>G	CTTGGGGATTGGAAGGACTGTAAAGAAGAGGGTTCTTTTAGTCTCCTCTGAAGA	chr10:37557253..37557307:-	bta-chr10_3018_mt
TCAGTGCATGACAGGACTTGG	bta-chr10_3018_mt	TTTAGTCTCCTCTGAAGA	6	7.32511	5.36458	10.6753	0	0	+T		0:T>G	CTTGGGGATTGGAAGGACTGTAAAGAAGAGGGTTCTTTTAGTCTCCTCTGAAGA	chr10:37557253..37557307:-	bta-chr10_3018_mt
TCAGTGCATGACGGAACTTGG	bta-chr12_6666_mt	GTTTCCTTAGTGTAGTGG	6	650.667	4819.88	4500.21	2046.08	297.439			6:T>G	GCTAAACTGGGGAAACCACAGAGTTGTGGTTTCCTTAGTGTAGTGG	chr12:5110104..5110150:-	bta-chr12_6666_mt
TCAGTGCATGACAGAACTTGA	bta-chr16_12220_mt	CCCCGGAACTCTGCTCG	6	3.41484	5.51173	13.2058	0	0		+GA	0:C>A	CCCCGGAACTCTGCTCGGAAAGCCCTGGAGCCGGCCGCGAGCAGCACGGGCTATTCCCGGGGCGGCCCCGCGGCG	chr16:64061678..64061753:+	bta-chr16_12220_mt
TAGCAGCACATAATGGTT	bta-chr16_12220_mt	CCCCGGAACTCTGCTCG	6	9.97231	16.8641	13.3311	2.65696	0.3704	-CCC	+GAGA		CCCCGGAACTCTGCTCGGAAAGCCCTGGAGCCGGCCGCGAGCAGCACGGGCTATTCCCGGGGCGGCCCCGCGGCG	chr16:64061678..64061753:+	bta-chr16_12220_mt
TAGCAGCACATCACGGTTTAC	bta-chr19_17291_mt	GACCTCGTGGCGCAACGG	6	3.96642	27.974	29.6585	4.96834	1.12358			15:C>T	GATCGCCACAGCCGGCCGCCTTACCGTCCAGTCGTCATGGGGAGACCTGTCCACCCCCGTGGCCGGCCGACCTCGTGGCGCAACGG	chr19:27829568..27829654:+	bta-chr19_17291_mt
TAGCAGCACATCATGGTTAAC	bta-chr2_20029_mt	CCCAACGTGGATACCCCGGGAGGTC	6	4.53192	9.97115	20.1976	1.00749	0		-GAGGTC		CCCAACGTGGATACCCCGGGAGGTCACTCTCCCCGGGCTCTGTCCAGGTG	chr2:124915690..124915740:-	bta-chr2_20029_mt,bta-chr2_20033_mt,bta-chr2_20037_mt
TAGCAGCACATCATGGTTCAC	bta-chr2_20029_mt	CCCAACGTGGATACCCCGGGAGGTC	6	8.96352	25.8428	41.3343	0.335829	0		-AGGTC		CCCAACGTGGATACCCCGGGAGGTCACTCTCCCCGGGCTCTGTCCAGGTG	chr2:124915690..124915740:-	bta-chr2_20029_mt,bta-chr2_20033_mt,bta-chr2_20037_mt
TTGCAGCACATCATGGTTTAC	bta-chr2_20033_mt	CCCAACGTGGAAACCCCGGGAGGTC	6	18.1834	19.8733	43.3072	0.38218	0		-AGGTC		CCCAACGTGGAAACCCCGGGAGGTCACTCTCCCCGGGCTCTGTCCAGGTG	chr2:124916623..124916673:-	bta-chr2_20029_mt,bta-chr2_20033_mt
TAGCAGCTCGTAAATATTGGC	bta-chr23_26520_mt	GGTAGTGTGGCCGAGCGGTCTAAGG	6	1.87039	20.1767	28.941	2.82569	1.47756		-CTAAGG		CCAGGCTCCCTTGCTCACCTGGAAGTGGTAGTGTGGCCGAGCGGTCTAAGG	chr23:31810958..31811009:-	bta-chr23_26520_mt
AAAAGAATTCTCCTTTTGGGCT	bta-chr23_26520_mt	GGTAGTGTGGCCGAGCGGTCTAAGG	6	6.67171	39.9018	45.962	18.1438	2.4751		-TCTAAGG		CCAGGCTCCCTTGCTCACCTGGAAGTGGTAGTGTGGCCGAGCGGTCTAAGG	chr23:31810958..31811009:-	bta-chr23_26520_mt
CAAAGAACTCTCCTTTTGGGCT	bta-chr23_26590_mt	GAAGAGAGAGATCAAGAGG	6	135.752	57.8659	141.197	30.9952	10.531	-G		10:A>T	TCTTCATTTCTTTCAGCTCGGAATGAACAAGAGGAACAAGAGGAGAAGAGAGAGATCAAGAGG	chr23:43283554..43283617:-	bta-chr23_26590_mt
CAAAGAATACTCCTTTTGGGCT	bta-chr25_28365_mt	ACCGGGTGCTGTGGGCTT	6	779.279	634.202	785.11	74.5318	26.3466			12:G>A	TCACAGGACAGGAGGAGCACCGGGTGCTGTGGGCTT	chr25:34312573..34312609:+	bta-chr25_28365_mt
CAAAGAATTCCCCTTTTGGGCTT	bta-chr6_38262_mt	GCTCTCCGCGGGGGGCGG	6	26.7795	12.8148	21.6413	9.20644	2.87468	-G	+G		GCTCTCCGCGGGGGGCGGGGCCTGCCTCTGGGCGCCGGGCGGGCTCGGGATCTCCGCGGAGGGCGGG	chr6:115983638..115983705:+	bta-chr6_38262_mt
CAAAGAATTCTCCCTTTGGGCTT	bta-chr9_43310_mt	TGGAAAAAGAGCTGCTGGC	6	3.49643	4.75264	3.86601	3.18957	0.235652		-C		GGGCAGTCTGACCACATGGCCCTTGGAAGGTGTGCTGGCTGGAAAAAGAGCTGCTGGC	chr9:98427143..98427201:-	bta-chr9_43310_mt
CAAAGAATTCTCCTATTGGGCT	bta-chrUn_NW_020191682v1_44944_mt	GCCCGGGTAGCTCAGTCGGTAGAG	6	5.89927	9.42307	8.9595	3.59005	0.963701	-GCCCGGGT	+CATGG		GCCCGGGTAGCTCAGTCGGTAGAGCATTGGACTTTTAATCCAAGGGTCCAGGGTTCAAGTCCCTGCTCGGG	chrUn_NW_020191682v1:8555..8626:+	bta-chrUn_NW_020191682v1_44944_mt
CAAAGAATTCTCCTCTTGGG	bta-chrUn_NW_020191682v1_44944_mt	GCCCGGGTAGCTCAGTCGGTAGAG	6	269.801	443.347	380.923	104.244	40.9758		-TAGAG	6:G>C	GCCCGGGTAGCTCAGTCGGTAGAGCATTGGACTTTTAATCCAAGGGTCCAGGGTTCAAGTCCCTGCTCGGG	chrUn_NW_020191682v1:8555..8626:+	bta-chrUn_NW_020191682v1_44944_mt
CAAAGAATTCTCCTTCTGGGCT	bta-chrUn_NW_020191682v1_44944_mt	GCCCGGGTAGCTCAGTCGGTAGAG	6	9.58391	11.7248	12.8008	8.45715	0.736759	-GCCCGGGTAGC	+CATGG		GCCCGGGTAGCTCAGTCGGTAGAGCATTGGACTTTTAATCCAAGGGTCCAGGGTTCAAGTCCCTGCTCGGG	chrUn_NW_020191682v1:8555..8626:+	bta-chrUn_NW_020191682v1_44944_mt
CAAAGAATTCTCCTTTTAGG	bta-miR-11980	AGGCAACGGGCTTGGCGGAG	6	238.478	130.892	427.253	96.7161	25.737		-G	3:C>G	AGGCAACGGGCTTGGCGGAGGCTTGTCCCGCTCCTCCTTAGCCCGTTCCCTGAGC		bta-miR-11980
CAAAGAATTCTCCTTTTGGA	bta-miR-12034	CCCCGGGGAGCCCGGCGGT	6	7.57383	5.39604	12.2323	3.86123	0.332515	+GC	-GT		TCCCGGGACCCGGGCAGAGGGCGCACGCTGTGCCTATGCGGTACACAGCTCTCCCCCGGGGAGCCCGGCGGT		bta-miR-12034
CAAAGAATTCTCCTTTTGGGCTTA	bta-miR-133a	TTTGGTCCCCTTCAACCAGCTG	6	1.1282	11.1596	10.8644	5.12852	2.5673	-T	+T		TGGGACCGAATGCTTTGCTAAAGCTGGTAAAATGGAACCAAATCAACTGTTCGATGGATTTGGTCCCCTTCAACCAGCTGTAGCTGCGCATTGAT		bta-miR-133a
CAAAGAGTTCTCCTTTTGGGCTT	bta-miR-143	TGAGATGAAGCACTGTAGCTCG	6	0.286131	11.2783	9.52465	0	0			0:T>A	GCGTCCTGTCTCCCAGCCTGAGGTGCAGTGCTGCATCTCTGGTCAGTTGGGAGTCTGAGATGAAGCACTGTAGCTCGGGAAGGGAGAAGTTGTTCTGCAGC	chr7:60812141..60812196:+	bta-miR-143
CAAGGAATTCTCCTTTTGGG	bta-miR-143	TGAGATGAAGCACTGTAGCTCG	6	0.241957	11.6315	10.3825	1.14654	0		-TCG	18:C>A	GCGTCCTGTCTCCCAGCCTGAGGTGCAGTGCTGCATCTCTGGTCAGTTGGGAGTCTGAGATGAAGCACTGTAGCTCGGGAAGGGAGAAGTTGTTCTGCAGC	chr7:60812141..60812196:+	bta-miR-143
CGAAGAATTCTCCTTTTGGGCT	bta-miR-143	TGAGATGAAGCACTGTAGCTCG	6	8.06336	58.2102	52.4387	3.45099	0.791068		-TCG		GCGTCCTGTCTCCCAGCCTGAGGTGCAGTGCTGCATCTCTGGTCAGTTGGGAGTCTGAGATGAAGCACTGTAGCTCGGGAAGGGAGAAGTTGTTCTGCAGC	chr7:60812141..60812196:+	bta-miR-143
CAAAGGAATCCCAAAAGC	bta-miR-143	TGAGATGAAGCACTGTAGCTCG	6	218.429	1620.91	1517.38	158.854	13.1177		-CG		GCGTCCTGTCTCCCAGCCTGAGGTGCAGTGCTGCATCTCTGGTCAGTTGGGAGTCTGAGATGAAGCACTGTAGCTCGGGAAGGGAGAAGTTGTTCTGCAGC	chr7:60812141..60812196:+	bta-miR-143
CAACGGAAACCCAAAAGC	bta-miR-143	TGAGATGAAGCACTGTAGCTCG	6	2.38216	27.6787	27.288	1.05384	0			21:G>C	GCGTCCTGTCTCCCAGCCTGAGGTGCAGTGCTGCATCTCTGGTCAGTTGGGAGTCTGAGATGAAGCACTGTAGCTCGGGAAGGGAGAAGTTGTTCTGCAGC	chr7:60812141..60812196:+	bta-miR-143
CAACGGAACCCCAAAAGC	bta-miR-143	TGAGATGAAGCACTGTAGCTCG	6	395.046	3411.85	3259.97	323.181	17.1328			21:G>T	GCGTCCTGTCTCCCAGCCTGAGGTGCAGTGCTGCATCTCTGGTCAGTTGGGAGTCTGAGATGAAGCACTGTAGCTCGGGAAGGGAGAAGTTGTTCTGCAGC	chr7:60812141..60812196:+	bta-miR-143
CAACGGAATCCAAAAAGC	bta-miR-143	TGAGATGAAGCACTGTAGCTCG	6	10.9832	87.7685	114.232	27.7617	1.37199		-G	20:C>T	GCGTCCTGTCTCCCAGCCTGAGGTGCAGTGCTGCATCTCTGGTCAGTTGGGAGTCTGAGATGAAGCACTGTAGCTCGGGAAGGGAGAAGTTGTTCTGCAGC	chr7:60812141..60812196:+	bta-miR-143
CAACGGAGTCCCAAAAGC	bta-miR-143	TGAGATGAAGCACTGTAGCTCG	6	0.300054	7.99112	9.28471	1.84625	0		-CG	8:A>G	GCGTCCTGTCTCCCAGCCTGAGGTGCAGTGCTGCATCTCTGGTCAGTTGGGAGTCTGAGATGAAGCACTGTAGCTCGGGAAGGGAGAAGTTGTTCTGCAGC	chr7:60812141..60812196:+	bta-miR-143
CAACGGGATCCCAAAAGC	bta-miR-145	GTCCAGTTTTCCCAGGAATCCCT	6	1.93566	44.2942	55.1171	8.70189	0		-CCT		CACCTTGTCCTCACGGTCCAGTTTTCCCAGGAATCCCTTAGATGCTAAGATGGGGATTCCTGGAAATACTGTTCTTGAGGTCATGGTT	chr7:60813564..60813625:+	bta-miR-145
CAGCGGAATCCCAAAAGC	bta-miR-145	GTCCAGTTTTCCCAGGAATCCCT	6	2.22179	15.4779	15.6836	3.38473	0			22:T>A	CACCTTGTCCTCACGGTCCAGTTTTCCCAGGAATCCCTTAGATGCTAAGATGGGGATTCCTGGAAATACTGTTCTTGAGGTCATGGTT	chr7:60813564..60813625:+	bta-miR-145
CGACGGAATCCCAAAAGC	bta-miR-145	GTCCAGTTTTCCCAGGAATCCCT	6	0.241957	6.98336	8.07789	1.12824	0			22:T>G	CACCTTGTCCTCACGGTCCAGTTTTCCCAGGAATCCCTTAGATGCTAAGATGGGGATTCCTGGAAATACTGTTCTTGAGGTCATGGTT	chr7:60813564..60813625:+	bta-miR-145
TAACGGAATCCCAAAAGC	bta-miR-199a-3p	ACAGTAGTCTGCACATTGGTTA	6	84.1545	338.985	516.64	71.6526	14.7179				GCCAACCCAGTGTTCAGACTACCTGTTCAGGGGGCTCTGAATGTGTACAGTAGTCTGCACATTGGTTAGGC		bta-miR-199a-3p
CAACACTGTCTGGTAACGATG	bta-miR-199a-3p	ACAGTAGTCTGCACATTGGTTA	6	9.40962	57.9595	75.9071	20.9983	0.938567	-A			GCCAACCCAGTGTTCAGACTACCTGTTCAGGGGGCTCTGAATGTGTACAGTAGTCTGCACATTGGTTAGGC		bta-miR-199a-3p
TAACACAGTCTGGTAACGATG	bta-miR-199a-3p	ACAGTAGTCTGCACATTGGTTA	6	3.04036	17.9318	15.852	2.63867	0.568167	+T			GCCAACCCAGTGTTCAGACTACCTGTTCAGGGGGCTCTGAATGTGTACAGTAGTCTGCACATTGGTTAGGC		bta-miR-199a-3p
TAACACTCTCTGGTAACGATGTT	bta-miR-199a-5p	CCCAGTGTTCAGACTACCTGTT	6	1.65628	57.2349	51.6694	11.9907	0		+C		TGGAAGCTTCTGGAGATCCTGCTCCGTCGCCCCAGTGTTCAGACTACCTGTTCAGGACAATGCCGTTGTACAGTAGTCTGCACATTGGTTAGACTGGGCAAGGG		bta-miR-199a-5p
TAACACTGACTGGTAACGATGTT	bta-miR-199b	CCCAGTGTTTAGACTATCTGTTC	6	2.06818	19.9514	18.4928	6.74141	0.530282			22:C>A	CCTCCACTCCGTCTACCCAGTGTTTAGACTATCTGTTCAGGACTCCCAAATTGTACAGTAGTCTGCACATTGGTTAGGCTGGGCTGGGTTAGACCCTCGG	chr11:98855761..98855821:-	bta-miR-199b
TAACACTGTCAGGTAACGATGTT	bta-miR-199b	CCCAGTGTTTAGACTATCTGTTC	6	22.9234	190.722	242.532	25.7898	0.837663				CCTCCACTCCGTCTACCCAGTGTTTAGACTATCTGTTCAGGACTCCCAAATTGTACAGTAGTCTGCACATTGGTTAGGCTGGGCTGGGTTAGACCCTCGG	chr11:98855761..98855821:-	bta-miR-199b
TAACACTGTCGGGTAACGATGT	bta-miR-199b	CCCAGTGTTTAGACTATCTGTTC	6	1.29813	5.65489	7.36472	1.51042	0			22:C>T	CCTCCACTCCGTCTACCCAGTGTTTAGACTATCTGTTCAGGACTCCCAAATTGTACAGTAGTCTGCACATTGGTTAGGCTGGGCTGGGTTAGACCCTCGG	chr11:98855761..98855821:-	bta-miR-199b
TAACACTGTCTCGTAACGATGTT	bta-miR-199c	TACAGTAGTCTGCACATTGG	6	40.1392	163.672	245.108	31.4892	19.2713		+TT		ATCAGTGGTTCTTACGGTGTGTTTGCTACTATTGAAACGTCAGTGTACAGTAGTCTGCACATTGGCTTCTTGTGAT		bta-miR-199a-3p,bta-miR-199c
TAACACTGTCTGCTAACGATGT	bta-miR-199c	TACAGTAGTCTGCACATTGG	6	7.98137	32.4557	40.0035	4.42881	5.87907		+TTT		ATCAGTGGTTCTTACGGTGTGTTTGCTACTATTGAAACGTCAGTGTACAGTAGTCTGCACATTGGCTTCTTGTGAT		bta-miR-199a-3p,bta-miR-199c
TAACACTGTCTGGAAACGATGTT	bta-miR-2332	CGGTTTAAGGTCTTGGAGACAAAG	6	26.4733	18.7893	19.1312	0.764361	0		-G		CATAGCAGCTCCAGCACCACGTGACTGACTGCCTGGAGGCTCTCGGTTTAAGGTCTTGGAGACAAAGTG	chr19:18233067..18233121:+	bta-miR-2332
TAACACTGTCTGGTAACGAAGTT	bta-miR-2332	CGGTTTAAGGTCTTGGAGACAAAG	6	260.893	135.342	333.55	8.60596	0				CATAGCAGCTCCAGCACCACGTGACTGACTGCCTGGAGGCTCTCGGTTTAAGGTCTTGGAGACAAAGTG	chr19:18233067..18233121:+	bta-miR-2332
TAACACTGTCTGGTAACGACGTT	bta-miR-2332	CGGTTTAAGGTCTTGGAGACAAAG	6	11.7611	8.36763	12.2096	0.764361	0	-C	-G		CATAGCAGCTCCAGCACCACGTGACTGACTGCCTGGAGGCTCTCGGTTTAAGGTCTTGGAGACAAAGTG	chr19:18233067..18233121:+	bta-miR-2332
TAACACTGTCTGGTAACGATGTC	bta-miR-2332	CGGTTTAAGGTCTTGGAGACAAAG	6	159.741	121.725	229.543	12.1651	0.197767	-C			CATAGCAGCTCCAGCACCACGTGACTGACTGCCTGGAGGCTCTCGGTTTAAGGTCTTGGAGACAAAGTG	chr19:18233067..18233121:+	bta-miR-2332
TAACACTGTCTGGTAACGATGTG	bta-miR-2887	CGGGACCGGGGTCCGGTGCG	6	25.3568	28.5219	49.4857	7.28417	4.59623	-CGG	+GAG		CGTCGGGACCGGGGTCCGGTGCGGAGAGCCCTTCGTCCCGGGACACGGGGCGCGGCC		bta-miR-2887
TATCACTGTCTGGTAACGATGTT	bta-miR-2887	CGGGACCGGGGTCCGGTGCG	6	17.4845	10.8012	31.6055	8.55146	2.20498	-CGG	+GAGAG		CGTCGGGACCGGGGTCCGGTGCGGAGAGCCCTTCGTCCCGGGACACGGGGCGCGGCC		bta-miR-2887
AAACACTGTCTGGTAACGAT	bta-miR-2904	GGGAGCCTCGGTTGGCCTC	6	8.2118	39.7516	41.6639	7.39355	0.593301	-GGG	+GG		ACGGCAGCGCCGCGGGAGCCTCGGTTGGCCTCGGATAGCCGGTCCCCCGCCGTCCCCGCCGGCGGGCCGT		bta-miR-2904
AAACACTGTCTGGTAACGATGTT	bta-miR-2904	GGGAGCCTCGGTTGGCCTC	6	15.0371	76.4026	115.824	21.5948	0.639896		+GG		ACGGCAGCGCCGCGGGAGCCTCGGTTGGCCTCGGATAGCCGGTCCCCCGCCGTCCCCGCCGGCGGGCCGT		bta-miR-2904
CAACACTGTCTGGTAACGATGTT	bta-miR-296-3p	GAGGGTTGGGCGGAGGCTTTCC	6	12.5757	8.5868	13.9147	2.61061	1.3341	-G			AGGACCCTTCCGGAGGGCCCCCCCCAATCCTGTTGTGCTTGGTTCAGAGGGTTGGGCGGAGGCTTTCCTGAAGGGTCT		bta-miR-296-3p
CTAACACTGTCTGGTAACGATGT	bta-miR-296-3p	GAGGGTTGGGCGGAGGCTTTCC	6	35.6352	18.3813	28.093	4.50483	1.17018	-G	+T		AGGACCCTTCCGGAGGGCCCCCCCCAATCCTGTTGTGCTTGGTTCAGAGGGTTGGGCGGAGGCTTTCCTGAAGGGTCT		bta-miR-296-3p
GAACACTGTCTGGTAACGATGT	bta-miR-379	TGGTAGACTATGGAACGTAGG	6	3.46618	35.5115	48.6646	4.76464	5.45473				TGGTTCCTGCAGAGATGGTAGACTATGGAACGTAGGCTTTGTGATTTTTGACCTATGTAACATGGTCCACTAACTCTCAGTATCCA	chr21:65912522..65912581:+	bta-miR-379
TAACACAGTCTGGTAACGATGTT	bta-miR-542-5p	TCGGGGATCATCATGTCACGAG	6	9.98428	7.85917	8.69584	2.51791	1.3807		-G		ATGCACAGACCTCAGACATCTCGGGGATCATCATGTCACGAGATACCACTGTGCACTTGTGACAGATTGATAACTGAAAGGTCTGGGAGCCGCTCAT		bta-miR-542-5p
TAACACCGTCTGGTAACGATGTT	bta-miR-574	TGAGTGTGTGTGTGTGAGTGTGTG	6	17.2167	11.6467	33.8328	0.764361	4.16182				TTCTTTTGAGCTTACTTCCCAGTCTCGAATCCGTGTGAGTGTGTGTGTGTGAGTGTGTGTGAGAGTG	chr6:58092051..58092109:+	bta-miR-574
TAACACTGCCTGGTAACGATG	bta-miR-671	AGGAAGCCCTGGAGGGGCTGGAG	6	6.55312	4.48572	9.80336	0.671658	0.593301		+G		GCCGCCGACCTGGCAGGCCAGGAAGAGGAGGAAGCCCTGGAGGGGCTGGAGGTGATGGATGTTTTCCTCCGGTTCTCAGGGCTCCACCTTTTCCGGGCCGTGGAGCCAGGGCTGGTGC		bta-miR-671
TAACACTGTATGGTAACGATGT	bta-miR-92a	TATTGCACTTGTCCCGGCCTGT	6	224.656	118.633	255.867	26.8107	63.1919				TGGGTGGGGATTTGTTGCACTGCTTGTGTTATATATAAAGTATTGCACTTGTCCCGGCCTGTGGAAGA		bta-miR-92a
TAACACTGTCCGGTAACGATGTT	mmu-miR-542-3p	TGTGACAGATTGATAACTGAAA	6	16.2258	22.1669	22.1858	20.0461	1.27512		-AA		ATGCACAGACCTCAGACATCTCGGGGATCATCATGTCACGAGATACCACTGTGCACTTGTGACAGATTGATAACTGAAAGGTCTGGGAGCCGCTCAT		mmu-miR-542-3p
TAACACTGTCTGATAACGATGTT	bta-chr1_1058_st	CAAAAAGTTTGTTTGGGTTT	7	0	0	16.6418	4.02833	0.505148	-CA			CAAAAAGTTTGTTTGGGTTTTTCCATCGCATCTTACAGGCTAACCTGGATGAACTTTTTGG	chr1:1727074..1727135:-	bta-chr18_16463_mt,bta-chr1_955_mt,bta-chr2_19683_mt,bta-chr22_23367_mt,bta-chr24_27299_mt,bta-chr3_32984_mt,bta-chr4_34570_mt,bta-chr8_41067_st,bta-chr9_42833_st,bta-chrX_45943_st,bta-chrX_46098_mt,bta-chrX_46258_mt,bta-chrX_46373_mt,bta-chrX_46745_mt,bt
TAACACTGTCTGGAAACGATGT	bta-chr1_1058_st	CAAAAAGTTTGTTTGGGTTT	7	0	0	25.3203	0.718009	0	-CA	+C		CAAAAAGTTTGTTTGGGTTTTTCCATCGCATCTTACAGGCTAACCTGGATGAACTTTTTGG	chr1:1727074..1727135:-	bta-chr22_23367_mt,bta-chr9_42833_st,bta-chrX_46373_mt,bta-miR-2284aa,bta-miR-2284z,bta-chr1_1058_st
TAACACTGTCTGGCAACGATGTT	bta-chr1_1058_st	CAAAAAGTTTGTTTGGGTTT	7	0	0	120.951	9.86511	3.14785	-CA	+CT		CAAAAAGTTTGTTTGGGTTTTTCCATCGCATCTTACAGGCTAACCTGGATGAACTTTTTGG	chr1:1727074..1727135:-	bta-chr22_23367_mt,bta-chr9_42833_st,bta-chrX_46373_mt,bta-miR-2284z,bta-chr1_1058_st
TAACACTGTCTGGTAACAATG	bta-chr1_1058_st	CAAAAAGTTTGTTTGGGTTT	7	0	0	62.9866	2.58256	1.59085	-CA	+CTC		CAAAAAGTTTGTTTGGGTTTTTCCATCGCATCTTACAGGCTAACCTGGATGAACTTTTTGG	chr1:1727074..1727135:-	bta-chr22_23367_mt,bta-chrX_46373_mt,bta-miR-2284z,bta-chr1_1058_st
TAACACTGTCTGGTAACGA	bta-chr1_1058_st	CAAAAAGTTTGTTTGGGTTT	7	0	1.38936	326.982	24.3526	15.995	-CA	+CTCT		CAAAAAGTTTGTTTGGGTTTTTCCATCGCATCTTACAGGCTAACCTGGATGAACTTTTTGG	chr1:1727074..1727135:-	bta-chr22_23367_mt,bta-chrX_46373_mt,bta-miR-2284z
TAACACTGTCTGGTAACGATATT	bta-chr10_2204_mt	AAAAAGTTTGTTCGAGCTTTTCC	7	0	0	11.4814	4.14909	0.332515		-CC		AAAAAGTTTGTTCGAGCTTTTCCATAACGTCACTTGGAAACCTAAACTAACTTTTTGG	chr10:60292471..60292529:+	bta-chr10_2204_mt
TAACACTGTCTGGTAACGATGCT	bta-chr10_2204_mt	AAAAAGTTTGTTCGAGCTTTTCC	7	0	0	10.5209	1.51042	0.197767				AAAAAGTTTGTTCGAGCTTTTCCATAACGTCACTTGGAAACCTAAACTAACTTTTTGG	chr10:60292471..60292529:+	bta-chr10_2204_mt
TAACACTGTCTGGTAGCGATGTT	bta-chr10_3018_mt	TTTAGTCTCCTCTGAAGA	7	4.05236	2.48034	18.309	0.335829	0	+T	-A	0:T>G	CTTGGGGATTGGAAGGACTGTAAAGAAGAGGGTTCTTTTAGTCTCCTCTGAAGA	chr10:37557253..37557307:-	bta-chr10_3018_mt
TAACACTGTCTGGTATCGATGTT	bta-chr11_4091_mt	TTGGGAGCGGGCGGGCGGC	7	4.42684	18.4179	259.694	55.9791	31.1153		-C		CGCTGCCGCTTTAGTCTCTATTCGCCGCCGGTGGCTGAGGCTTGGGAGCGGGCGGGCGGC	chr11:190235..190295:+	bta-chr11_4091_mt,bta-chr2_19884_mt
TAACACTGTCTGGTGACGATGTT	bta-chr11_4091_mt	TTGGGAGCGGGCGGGCGGC	7	0.872316	6.32875	34.2451	12.5416	3.64466	+C		18:C>T	CGCTGCCGCTTTAGTCTCTATTCGCCGCCGGTGGCTGAGGCTTGGGAGCGGGCGGGCGGC	chr11:190235..190295:+	bta-chr11_4091_mt
TAACACTGTCTGTTAACGATGT	bta-chr11_4299_mt	GTCAGAATGGCCGAGTGG	7	1.58426	12.5479	33.6769	8.90398	1.62873			15:T>C	ATGTTGGCCCCTCGCCTCCCTACCCCCACCCTGTGCTCTTGTAGGATGGTCAGAATGGCCGAGTGG	chr11:46429324..46429390:+	bta-chr11_4299_mt
TAACACTGTCTTGTAACGATGT	bta-chr11_4299_mt	GTCAGAATGGCCGAGTGG	7	33.6049	141.84	285.545	88.7686	15.9313			5:A>G	ATGTTGGCCCCTCGCCTCCCTACCCCCACCCTGTGCTCTTGTAGGATGGTCAGAATGGCCGAGTGG	chr11:46429324..46429390:+	bta-chr11_4299_mt
TAACACTGTCTTGTAACGATGTT	bta-chr11_5142_mt	TCGGGTGGGAAGAGGAGGG	7	0.814219	7.80029	11.4556	2.15403	5.11413		-G	15:A>C	CGGGGAATCCCAGCCTGAGCGAGGTGCGGACTCGGGTGGGAAGAGGAGGG	chr11:24886083..24886133:-	bta-chr11_5142_mt
TAACGCTGTCTGGTAACGATGTT	bta-chr13_8043_mt	AAAAACCTGAATGAACTTT	7	0	1.00676	69.5215	14.2309	5.68597			11:T>G	AGTTCATTTGGGTTTTTCCATAAGATGGTACAGAAAAACCTGAATGAACTTT	chr13:12024921..12024973:-	bta-chr1_1058_mt,bta-chr13_8043_mt,bta-chr19_17097_mt,bta-chr19_18716_mt,bta-chr22_24196_mt,bta-chr26_29207_mt,bta-chr8_41128_mt,bta-chr9_42833_mt,bta-chrX_45943_mt,bta-chrX_46123_mt,bta-miR-2285at,bta-miR-2285br,bta-miR-2285e,bta-miR-2285f
TAACTCTGTCTGGTAACGATGT	bta-chr13_8043_mt	AAAAACCTGAATGAACTTT	7	0	0	36.5014	6.15431	2.75231		-T	11:T>G	AGTTCATTTGGGTTTTTCCATAAGATGGTACAGAAAAACCTGAATGAACTTT	chr13:12024921..12024973:-	bta-chr1_1058_mt,bta-chr13_8043_mt,bta-chr19_17097_mt,bta-chr19_18716_mt,bta-chr22_24196_mt,bta-chr26_29207_mt,bta-chr8_41128_mt,bta-chr9_42833_mt,bta-chrX_45943_mt,bta-chrX_46123_mt,bta-miR-2285ab,bta-miR-2285at,bta-miR-2285br,bta-miR-2285e,bta-miR-2285f
TAACTCTGTCTGGTAACGATGTT	bta-chr13_8127_mt	AAAAGGTTTGTTCGAGTTTTTCC	7	0	0	15.4674	2.22843	0.197767		-C		AAAAGGTTTGTTCGAGTTTTTCCATAAGATATTATGGAAAAACTCAAAATTTTTGG	chr13:24221153..24221209:-	bta-chr13_8127_mt,bta-chr14_9220_st
TATCACTGTCTGGTAACGATGT	bta-chr13_8127_mt	AAAAGGTTTGTTCGAGTTTTTCC	7	0	0	20.0595	4.45687	1.09845				AAAAGGTTTGTTCGAGTTTTTCCATAAGATATTATGGAAAAACTCAAAATTTTTGG	chr13:24221153..24221209:-	bta-chr13_8127_mt,bta-chr14_9220_st
TGACACTGTCTGGTAACGATGTT	bta-chr14_8748_mt	AGGGGAGTTTGACTGGGG	7	10.4427	12.5154	66.7327	4.33611	0.728049	-AG	+CG		AGGGGAGTTTGACTGGGGTGGTGCCCGTTGCAACTCGAAACTCTTG	chr14:7865720..7865766:+	bta-chr14_8748_mt
TAACACAGTCTGGTAACGATGT	bta-chr14_8748_mt	AGGGGAGTTTGACTGGGG	7	7.28529	10.7525	44.7888	6.90037	0.791068	-AG	+CGG		AGGGGAGTTTGACTGGGGTGGTGCCCGTTGCAACTCGAAACTCTTG	chr14:7865720..7865766:+	bta-chr14_8748_mt
TAACACTGTCTGGTAACGATGTTG	bta-chr15_10902_mt	CGGGTGGGAAGGGGCGGG	7	0	3.51856	32.3348	14.4541	5.38704	+G		11:G>A	GGCCTCTGTAACAACCTAGAGGCGGGTGGGAAGGGGCGGG	chr15:42501601..42501641:-	bta-chr15_10902_mt
AAATACTGCCTGGTAATGATGA	bta-chr16_12220_mt	CCCCGGAACTCTGCTCG	7	4.61506	5.24685	29.7071	0.38218	0.197767		+G	0:C>A	CCCCGGAACTCTGCTCGGAAAGCCCTGGAGCCGGCCGCGAGCAGCACGGGCTATTCCCGGGGCGGCCCCGCGGCG	chr16:64061678..64061753:+	bta-chr16_12220_mt
GAATACTGCCTGGTAATGATG	bta-chr16_12787_mt	GAGAACCAGGTGAACCCAGC	7	0	0.503378	15.3183	0.764361	0.235652				GAGAACCAGGTGAACCCAGCTGAGGCCGGGGACTAGGTGGACGCAGTCTTTGTTGTGGTCAGCCCAGGGTGGGGGG	chr16:51324523..51324599:-	bta-chr16_12787_mt
TAAAACTGCCTGGTAATGATGA	bta-chr18_16266_mt	GAAGACCCCGTTGAGCTT	7	270.306	283.887	2600.46	222.359	12.2566			8:C>T	GAAGACCCCGTTGAGCTTTTCATCTCCTTGGTGATCCCAGATCATGGTGGTGAGTCTT	chr18:65403551..65403609:+	bta-chr18_16266_mt
TAATACAGCCTGGTAATGATGA	bta-chr19_18716_mt	AAAAACCCGAAGGAACTTTTT	7	0.300054	3.2273	565.333	91.5019	16.5974		-T	7:C>T	AAAAAGTTCATTTGAGTTTTCCCATAATATGTTATGGAAAAACCCGAAGGAACTTTTT	chr19:59160119..59160177:-	bta-chr1_1058_mt,bta-chr19_17097_mt,bta-chr19_18716_mt,bta-chr22_24196_mt,bta-chr26_29207_mt,bta-chr8_41128_mt,bta-chr9_42833_mt,bta-chrX_45943_mt,bta-chrX_46123_mt,bta-miR-2285at,bta-miR-2285e,bta-miR-2285f
TAATACCGCCTGGTAATGATGA	bta-chr19_18716_mt	AAAAACCCGAAGGAACTTTTT	7	0	7.74449	2388.12	384.273	88.3853			7:C>T	AAAAAGTTCATTTGAGTTTTCCCATAATATGTTATGGAAAAACCCGAAGGAACTTTTT	chr19:59160119..59160177:-	bta-chr1_1058_mt,bta-chr19_17097_mt,bta-chr19_18716_mt,bta-chr22_24196_mt,bta-chr26_29207_mt,bta-chr8_41128_mt,bta-chr9_42833_mt,bta-chrX_45943_mt,bta-chrX_46123_mt,bta-miR-2285at,bta-miR-2285e,bta-miR-2285f
TAATACTGACTGGTAATGATGA	bta-chr2_18995_mt	AAAAACCCGAATGAGCTTTTGG	7	0	0	21.9297	1.8926	0.235652				CAAAAAATTCATTTGGGTTGTACCACTGCATCATATACAAAAACCCGAATGAGCTTTTGG	chr2:43988719..43988779:+	bta-chr2_18995_mt,bta-miR-2285n
TAATACTGCCAGGTAATGATGA	bta-chr2_19082_mt	GTGGGATTGGGGATGGGT	7	0	1.00676	8.21393	3.25422	2.76507				GTGGGATTGGGGATGGGTTTCTGGTTACCTGTCAACATCATTCAAATTCCT	chr2:72186673..72186724:+	bta-chr2_19082_mt
TAATACTGCCCGGTAATGATG	bta-chr2_19227_mt	GGCAGCGTGGCCGAGCGG	7	0	7.07367	27.8605	7.94284	1.65019				GTGGGGCACGCCCAGGGCCTCGCAGGAGGAGCTGCGGTCCCCGGCGGGCAGCGTGGCCGAGCGG	chr2:107379288..107379352:+	bta-chr2_19227_mt
TAATACTGCCTAGTAATGATGA	bta-chr2_19227_mt	GGCAGCGTGGCCGAGCGG	7	546.195	4455.39	10179.4	3755.61	717.859			2:C>T	GTGGGGCACGCCCAGGGCCTCGCAGGAGGAGCTGCGGTCCCCGGCGGGCAGCGTGGCCGAGCGG	chr2:107379288..107379352:+	bta-chr2_19227_mt,bta-chr23_26520_mt
TAATACTGCCTGGTAACGATGA	bta-chr2_20029_mt	CCCAACGTGGATACCCCGGGAGGTC	7	15.8426	41.6941	97.3674	2.87204	0		-GGTC		CCCAACGTGGATACCCCGGGAGGTCACTCTCCCCGGGCTCTGTCCAGGTG	chr2:124915690..124915740:-	bta-chr2_20029_mt,bta-chr2_20033_mt,bta-chr2_20037_mt
TAATACTGCCTGGTAATG	bta-chr2_20029_mt	CCCAACGTGGATACCCCGGGAGGTC	7	6.04852	25.7108	110.418	0.38218	0		-GTC		CCCAACGTGGATACCCCGGGAGGTCACTCTCCCCGGGCTCTGTCCAGGTG	chr2:124915690..124915740:-	bta-chr2_20029_mt,bta-chr2_20033_mt,bta-chr2_20037_mt
TAATACTGCCTGGTAATGAAG	bta-chr2_20029_mt	CCCAACGTGGATACCCCGGGAGGTC	7	19.5993	145.438	630.649	2.91839	0.197767		-TC		CCCAACGTGGATACCCCGGGAGGTCACTCTCCCCGGGCTCTGTCCAGGTG	chr2:124915690..124915740:-	bta-chr2_20029_mt,bta-chr2_20033_mt,bta-chr2_20037_mt
TAATACTGCCTGGTAATGACG	bta-chr2_20029_mt	CCCAACGTGGATACCCCGGGAGGTC	7	1.71438	26.073	133.811	5.58511	0		-C		CCCAACGTGGATACCCCGGGAGGTCACTCTCCCCGGGCTCTGTCCAGGTG	chr2:124915690..124915740:-	bta-chr2_20029_mt,bta-chr2_20033_mt,bta-chr2_20037_mt
TAATACTGCCTGGTAATGACGA	bta-chr2_20033_mt	CCCAACGTGGAAACCCCGGGAGGTC	7	1.1282	4.93634	15.2284	0	0	-C	-TC		CCCAACGTGGAAACCCCGGGAGGTCACTCTCCCCGGGCTCTGTCCAGGTG	chr2:124916623..124916673:-	bta-chr2_20029_mt,bta-chr2_20033_mt,bta-chr2_20037_mt
TAATACTGCCTGGTAATGAT	bta-chr2_20033_mt	CCCAACGTGGAAACCCCGGGAGGTC	7	11.253	20.2843	62.0537	1.10019	0		-GGTC		CCCAACGTGGAAACCCCGGGAGGTCACTCTCCCCGGGCTCTGTCCAGGTG	chr2:124916623..124916673:-	bta-chr2_20029_mt,bta-chr2_20033_mt
TAATACTGCCTGGTAATGATA	bta-chr2_20033_mt	CCCAACGTGGAAACCCCGGGAGGTC	7	9.31016	14.6913	36.1824	0.335829	0		-GTC		CCCAACGTGGAAACCCCGGGAGGTCACTCTCCCCGGGCTCTGTCCAGGTG	chr2:124916623..124916673:-	bta-chr2_20029_mt,bta-chr2_20033_mt
TAATACTGCCTGGTAATGATT	bta-chr2_20033_mt	CCCAACGTGGAAACCCCGGGAGGTC	7	11.8598	99.7416	345.654	1.38967	0		-TC		CCCAACGTGGAAACCCCGGGAGGTCACTCTCCCCGGGCTCTGTCCAGGTG	chr2:124916623..124916673:-	bta-chr2_20029_mt,bta-chr2_20033_mt
TAATACTGCCTGGTAATGGTGA	bta-chr2_20033_mt	CCCAACGTGGAAACCCCGGGAGGTC	7	0.814219	17.7765	61.777	2.9745	0		-C		CCCAACGTGGAAACCCCGGGAGGTCACTCTCCCCGGGCTCTGTCCAGGTG	chr2:124916623..124916673:-	bta-chr2_20029_mt,bta-chr2_20033_mt
TAATACTGCCTGGTAGTGATGA	bta-chr2_20037_mt	ACCAACGTGGATACCCCGGGAGGTC	7	1.012	2.86498	17.2911	1.05384	0		-GGAGGTC		ACCAACGTGGATACCCCGGGAGGTCACTCTCCCCGGGCTCTGTCCAGGTG	chr2:124917552..124917602:-	bta-chr2_20029_mt,bta-chr2_20037_mt
TAATGCTGCCTGGTAATGAT	bta-chr2_20037_mt	ACCAACGTGGATACCCCGGGAGGTC	7	2.38216	4.31727	26.4742	2.13573	0		-GAGGTC		ACCAACGTGGATACCCCGGGAGGTCACTCTCCCCGGGCTCTGTCCAGGTG	chr2:124917552..124917602:-	bta-chr2_20029_mt,bta-chr2_20037_mt
TAGTACTGCCTGGTAATGATG	bta-chr2_20037_mt	ACCAACGTGGATACCCCGGGAGGTC	7	7.16996	12.5114	67.3784	2.68663	0		-AGGTC		ACCAACGTGGATACCCCGGGAGGTCACTCTCCCCGGGCTCTGTCCAGGTG	chr2:124917552..124917602:-	bta-chr2_20029_mt,bta-chr2_20037_mt
TAGTACTGCCTGGTAATGATGA	bta-chr2_20037_mt	ACCAACGTGGATACCCCGGGAGGTC	7	9.02402	21.0018	132.779	1.38967	0.3704		-GGTC		ACCAACGTGGATACCCCGGGAGGTCACTCTCCCCGGGCTCTGTCCAGGTG	chr2:124917552..124917602:-	bta-chr2_20029_mt,bta-chr2_20037_mt
TGATACTGCCTGGTAATGATGA	bta-chr2_20037_mt	ACCAACGTGGATACCCCGGGAGGTC	7	4.57369	12.7387	140.853	3.74047	0		-GTC		ACCAACGTGGATACCCCGGGAGGTCACTCTCCCCGGGCTCTGTCCAGGTG	chr2:124917552..124917602:-	bta-chr2_20029_mt,bta-chr2_20037_mt
AAATACTGCCTGGTAATGATG	bta-chr2_20037_mt	ACCAACGTGGATACCCCGGGAGGTC	7	9.70291	92.9683	638.182	12.7038	0.197767		-TC		ACCAACGTGGATACCCCGGGAGGTCACTCTCCCCGGGCTCTGTCCAGGTG	chr2:124917552..124917602:-	bta-chr2_20029_mt,bta-chr2_20037_mt
CAATACTGCCTGGTAATGATG	bta-chr2_20037_mt	ACCAACGTGGATACCCCGGGAGGTC	7	0	12.833	180.354	11.9659	0		-C		ACCAACGTGGATACCCCGGGAGGTCACTCTCCCCGGGCTCTGTCCAGGTG	chr2:124917552..124917602:-	bta-chr2_20029_mt,bta-chr2_20037_mt
CAATACTGCCTGGTAATGATGA	bta-chr2_20037_mt	ACCAACGTGGATACCCCGGGAGGTC	7	0.586185	2.57169	12.0669	0.335829	0	-A	-GGTC		ACCAACGTGGATACCCCGGGAGGTCACTCTCCCCGGGCTCTGTCCAGGTG	chr2:124917552..124917602:-	bta-chr2_20029_mt,bta-chr2_20033_mt,bta-chr2_20037_mt
TAAAACTGCCTGGTAATGATG	bta-chr2_20037_mt	ACCAACGTGGATACCCCGGGAGGTC	7	1.42825	7.62271	67.2832	1.34332	0	-A	-TC		ACCAACGTGGATACCCCGGGAGGTCACTCTCCCCGGGCTCTGTCCAGGTG	chr2:124917552..124917602:-	bta-chr2_20029_mt,bta-chr2_20033_mt,bta-chr2_20037_mt
TAATACTGCCTAGTAATGATG	bta-chr2_20037_mt	ACCAACGTGGATACCCCGGGAGGTC	7	0.300054	2.45091	30.9431	1.67915	0	-A	-C		ACCAACGTGGATACCCCGGGAGGTCACTCTCCCCGGGCTCTGTCCAGGTG	chr2:124917552..124917602:-	bta-chr2_20029_mt,bta-chr2_20033_mt,bta-chr2_20037_mt
TAATACTGCCTGATAATGATG	bta-chr22_24196_mt	AAGAACCTGAAGGAACTTTTTG	7	0	0	11.1388	1.14654	0.197767		-G		CTTGTTCGGGTTTTTCTGCACAATCTTACGAAGAACCTGAAGGAACTTTTTG	chr22:56775185..56775237:-	bta-chr22_24196_mt
TAATACTGCCTGGCAATGATG	bta-chr23_25107_mt	AAAAACCCGAAAGAACTTTTGG	7	0	0	17.5106	0.38218	0				AAAAGATTCATTCCTTTTTTCCCATAGTATCTTATGGAAAAACCCGAAAGAACTTTTGG	chr23:17918866..17918925:+	bta-chr23_25107_mt,bta-miR-2285n,bta-miR-2285o
TAATACTGCCTGGTAATGATGA	bta-chr23_26520_mt	GGTAGTGTGGCCGAGCGGTCTAAGG	7	269.496	2738.9	6403.67	1663.44	752.853		-CTAAGG	5:T>C	CCAGGCTCCCTTGCTCACCTGGAAGTGGTAGTGTGGCCGAGCGGTCTAAGG	chr23:31810958..31811009:-	bta-chr23_26520_mt
TAATACTGCCTGGTAATGATGT	bta-chr24_27233_mt	GAGGAGCGAGCGAGAGTG	7	0	0	20.2096	0.718009	0				GAGGAGCGAGCGAGAGTGCATCTCCTCTCTCCCAGGAGTTTGGGGGGGACCGTCCACGCTCATCTCGCCCACCC	chr24:3483844..3483918:-	bta-chr24_27233_mt
TAATACTGCCTGGTAGTGATG	bta-chr26_29201_mt	GAAGGAGGAAGAGGAGGAG	7	0	0.710413	20.86	0.671658	0		-G	9:A>G	CAGCCTTTTGTGCCTCTCCAGGCAGGGGGAGGAGCAGGGAGAAGGAGGAAGAGGAGGAG	chr26:19494268..19494327:+	bta-chr26_29201_mt
TAATACTGCCTGGTGATGATG	bta-chr26_29545_mt	GAAAGAACTTGGAGGGAA	7	1.49592	1.6857	30.0214	5.3436	0.134748				GAAAGAACTTGGAGGGAACTGGCCAACCCAGGGCTCATCCAATCAGTT	chr26:23118624..23118672:-	bta-chr26_29545_mt
TAATACTGCTTGGTAATGATGA	bta-chr27_30001_mt	CGCCGGGGCGGGTTCCGGAGG	7	0	1.00676	7.48672	3.23592	1.6036	-CGC	+GGGCA		CGCCGGGGCGGGTTCCGGAGGGGGCCCTCCCCCTCCTCACCCCCACCCCCGCCCGCCC	chr27:6219081..6219139:-	bta-chr27_30001_mt
CTAATACTGCCGGGTAATGATGG	bta-chr28_30458_mt	AGAAAGTTTGTTCGAGTTTTTCC	7	0.286131	13.2918	3565.28	324.75	155.667			1:G>A	AGAAAGTTTGTTCGAGTTTTTCCATCAGCTGATACAGAAAAACCTGAACAAATTTCTTG	chr28:13792589..13792648:+	bta-chr10_2204_mt,bta-chr13_8127_mt,bta-chr28_30458_mt
TCCTTCATTCCACCGGAGT	bta-chr28_30458_mt	AGAAAGTTTGTTCGAGTTTTTCC	7	0	0.207035	153.515	7.51431	5.4329	-A		1:G>A	AGAAAGTTTGTTCGAGTTTTTCCATCAGCTGATACAGAAAAACCTGAACAAATTTCTTG	chr28:13792589..13792648:+	bta-chr10_2204_mt,bta-chr13_8127_mt,bta-chr28_30458_mt
AAGCTGCCAGTCGAAGAACTGT	bta-chr28_30458_mt	AGAAAGTTTGTTCGAGTTTTTCC	7	0	0	10.6385	2.94644	0		-C		AGAAAGTTTGTTCGAGTTTTTCCATCAGCTGATACAGAAAAACCTGAACAAATTTCTTG	chr28:13792589..13792648:+	bta-chr28_30458_mt
AGGCTGCCAGTTGAAGAACTGT	bta-chr3_33290_mt	AGGGGCTGGGAGGGAGCGG	7	0	55.398	108.799	49.2677	47.5653	-A			AGGGGCTGGGAGGGAGCGGGCACAGCTGTTGGTCTTGCTGGGGGTGGTCTGAGCTGTCTCCCAATAACCCCCACCAC	chr3:117320497..117320574:+	bta-chr19_18635_mt,bta-chr23_26315_mt,bta-chr3_33290_mt
AGTTCTTCAGTGGCAAGCTTT	bta-chr3_33290_mt	AGGGGCTGGGAGGGAGCGG	7	0	1.51013	10.0226	2.47156	1.46014			0:A>G	AGGGGCTGGGAGGGAGCGGGCACAGCTGTTGGTCTTGCTGGGGGTGGTCTGAGCTGTCTCCCAATAACCCCCACCAC	chr3:117320497..117320574:+	bta-chr3_33290_mt
GAAAAGTTCGTTCAGGTTTTTC	bta-chr3_33344_mt	GAGGAGCCGCTGTCCCTG	7	0.770045	0	22.4938	7.87819	0				GAGGAGCCGCTGTCCCTGAGTTGTCCCTCGGTCCCACACCTCCATCCCCAGGAGGGTGGCGGGGAGGGACAGCAGGCTGCTGTCAG	chr3:118935568..118935654:+	bta-chr3_33344_mt
TCAAAAGTTCGTTCGGGTTTT	bta-chr3_33440_mt	AGGAAAGAGAAGAAGAGG	7	0.872316	2.62445	20.0128	7.37525	7.113				TCTCCTCTCCCAGCTTACAGTACAGGATTTCTCCAGTGGCCAGGAAAGAGAAGAAGAGG	chr3:15362331..15362390:-	bta-chr3_33440_mt
GAAAAGTACGTTCGGGTTTT	bta-chr3_34011_mt	AGAAGTCTGAGGTGAGTG	7	0.725871	0.917448	14.3524	2.20038	0				AGAAGTCTGAGGTGAGTGTGCGCGGTGGGGAGTGACTGGGGTCCACTCCTCGGCCCACTGGCCTTTGACGTTATT	chr3:106065639..106065714:-	bta-chr3_34011_mt
GAAAAGTTCATTCGGGTTTT	bta-chr5_37047_mt	AAAAAGTTTGCTCGAGTTTTT	7	0	0	11.4673	2.99279	0			10:C>A	AAAAAGTTTGCTCGAGTTTTTCTGTAACATCTTAAGGAAAAACCCGAATGAACCTTT	chr5:94298699..94298756:-	bta-chr5_37047_mt
GAAAAGTTCGTTCGGGTTTTTCG	bta-chr5_37047_mt	AAAAAGTTTGCTCGAGTTTTT	7	0	1.51013	51.7376	22.4628	5.48857		-TTT	10:C>T	AAAAAGTTTGCTCGAGTTTTTCTGTAACATCTTAAGGAAAAACCCGAATGAACCTTT	chr5:94298699..94298756:-	bta-chr10_2204_mt,bta-chr13_8127_mt,bta-chr23_25508_mt,bta-chr26_29361_mt,bta-chr28_30458_mt,bta-chr5_37047_mt
TGAAAAGTTGGTTCGGGTTTTT	bta-chr5_37047_mt	AAAAAGTTTGCTCGAGTTTTT	7	0	0	59.6039	16.0276	8.83456		-TT	10:C>T	AAAAAGTTTGCTCGAGTTTTTCTGTAACATCTTAAGGAAAAACCCGAATGAACCTTT	chr5:94298699..94298756:-	bta-chr10_2204_mt,bta-chr13_8127_mt,bta-chr23_25508_mt,bta-chr26_29361_mt,bta-chr28_30458_mt,bta-chr5_37047_mt
TGAAAAGTTCGTTCGGGCTT	bta-chr5_37047_mt	AAAAAGTTTGCTCGAGTTTTT	7	0.241957	2.01351	309.842	136.623	21.5188		-T	10:C>T	AAAAAGTTTGCTCGAGTTTTTCTGTAACATCTTAAGGAAAAACCCGAATGAACCTTT	chr5:94298699..94298756:-	bta-chr10_2204_mt,bta-chr13_8127_mt,bta-chr23_25508_mt,bta-chr26_29361_mt,bta-chr28_30458_mt,bta-chr5_37047_mt
GAAAAGATCGTTCGGGTTTT	bta-chr5_37047_mt	AAAAAGTTTGCTCGAGTTTTT	7	0.286131	12.8463	2771.77	588.115	105.908			10:C>T	AAAAAGTTTGCTCGAGTTTTTCTGTAACATCTTAAGGAAAAACCCGAATGAACCTTT	chr5:94298699..94298756:-	bta-chr10_2204_mt,bta-chr13_8127_mt,bta-chr23_25508_mt,bta-chr26_29361_mt,bta-chr28_30458_mt,bta-chr5_37047_mt
AAAAGTTCGTTCGGGTTTTTC	bta-chr5_37047_mt	AAAAAGTTTGCTCGAGTTTTT	7	0.300054	9.94679	2404.96	364.967	88.2278		+C	10:C>T	AAAAAGTTTGCTCGAGTTTTTCTGTAACATCTTAAGGAAAAACCCGAATGAACCTTT	chr5:94298699..94298756:-	bta-chr10_2204_mt,bta-chr13_8127_mt,bta-chr23_25508_mt,bta-chr26_29361_mt,bta-chr28_30458_mt,bta-chr5_37047_mt
AAAAGTTCGTTCGGGTTTTTT	bta-chr5_37047_mt	AAAAAGTTTGCTCGAGTTTTT	7	0	0.207035	35.8888	4.50322	1.76752		+CT	10:C>T	AAAAAGTTTGCTCGAGTTTTTCTGTAACATCTTAAGGAAAAACCCGAATGAACCTTT	chr5:94298699..94298756:-	bta-chr23_25508_mt,bta-chr26_29361_mt,bta-chr5_37047_mt
TGAAAAGTTCGTTCGAGTTTT	bta-chr5_37047_mt	AAAAAGTTTGCTCGAGTTTTT	7	0	0.710413	15.825	1.51042	1.00159	-A		10:C>T	AAAAAGTTTGCTCGAGTTTTTCTGTAACATCTTAAGGAAAAACCCGAATGAACCTTT	chr5:94298699..94298756:-	bta-chr10_2204_mt,bta-chr13_8127_mt,bta-chr23_25508_mt,bta-chr26_29361_mt,bta-chr28_30458_mt,bta-chr5_37047_mt,bta-miR-2285cq
AAAAACCTGAAGGAACTCTTTG	bta-chr6_38056_mt	TTTGCTTCCAGCTTTTGTTTC	7	2.35431	7.92819	28.7725	6.85402	2.36953	-TTT		18:T>C	TTTGCTTCCAGCTTTTGTTTCAGTCTCTCCATAAAAGTTTGCAAAGA	chr6:70445686..70445733:+	bta-chr6_38056_mt
GTCACATTGCCAGGGATTTC	bta-chr6_38056_mt	TTTGCTTCCAGCTTTTGTTTC	7	1.91216	5.87609	21.6337	4.96142	2.89981	-TT		18:T>C	TTTGCTTCCAGCTTTTGTTTCAGTCTCTCCATAAAAGTTTGCAAAGA	chr6:70445686..70445733:+	bta-chr6_38056_mt
AGGCTCAGTTCAGCAGGAACAG	bta-chr6_38056_mt	TTTGCTTCCAGCTTTTGTTTC	7	6.41819	5.9989	41.599	11.8532	3.33323	-T		18:T>C	TTTGCTTCCAGCTTTTGTTTCAGTCTCTCCATAAAAGTTTGCAAAGA	chr6:70445686..70445733:+	bta-chr6_38056_mt
TGGCTCAGTTCAGCAGGA	bta-chr6_38056_mt	TTTGCTTCCAGCTTTTGTTTC	7	896.094	1323.35	7501.19	1592.07	638.935			18:T>C	TTTGCTTCCAGCTTTTGTTTCAGTCTCTCCATAAAAGTTTGCAAAGA	chr6:70445686..70445733:+	bta-chr6_38056_mt
TGGCTCAGTTCAGCAGGAA	bta-chr7_39231_mt	GGAGACTGGCTAGGAGTG	7	0.967828	1.21379	37.9802	1.52872	0				CTCCCACCCAACCCTCAGCTCGCGGTGCACGTGGGCGGAGACTGGCTAGGAGTG	chr7:19744737..19744791:+	bta-chr7_39231_mt
TGGCTCAGTTCAGCAGGAACA	bta-chr7_39521_mt	GAGTTGGAGCGGGGCCGG	7	0.241957	0	12.5705	1.84625	0				CCCCGGCCGGCGAGCGGCGGAAGTGCCGCGGAGTTGGAGCGGGGCCGG	chr7:65477811..65477859:+	bta-chr7_39521_mt
TGGCTCAGTTCAGCAGGAACAG	bta-chr8_41067_mt	AAAGACCCGAATGAACTTTTGG	7	0	0	28.0616	2.94644	0.332515				AAAACGTTTGTTTGGGTTTTTCTATAACATCTTATGGAAAGACCCGAATGAACTTTTGG	chr8:23350614..23350673:+	bta-chr8_41067_mt,bta-miR-2285n
TGGCTCAGTTCAGCAGGAAT	bta-chr9_42833_mt	AAAAGCCTGAAGGAACTTTTTG	7	0	0.264879	14.3912	3.7108	0.197767				AAAAGTTTGTTTGGTTTTCTGTACTATCTAAGGAAAAGCCTGAAGGAACTTTTTG	chr9:88533601..88533656:+	bta-chr8_41128_mt,bta-chr9_42833_mt
TGGCTCAGTTCAGCAGGAACT	bta-chrUn_NW_020191608v1_44925_mt	TCGGGAGGGGCAGGGTGTGG	7	0	7.01583	12.6645	4.48653	7.062			6:G>A	CGTTCTGGACGTGAAGTGGTGAAGCTCTGCAGATTTATCGGGAGGGGCAGGGTGTGG	chrUn_NW_020191608v1:83055..83112:+	bta-chrUn_NW_020191608v1_44925_mt
TTCAAGTAATTCGGGATAGGTT	bta-chrUn_NW_020191682v1_44944_mt	GCCCGGGTAGCTCAGTCGGTAGAG	7	53.4768	110.102	292.468	122.667	58.8461		-GTAGAG	6:G>A	GCCCGGGTAGCTCAGTCGGTAGAGCATTGGACTTTTAATCCAAGGGTCCAGGGTTCAAGTCCCTGCTCGGG	chrUn_NW_020191682v1:8555..8626:+	bta-chrUn_NW_020191682v1_44944_mt
TCCACAGTGGCTAAGTTCTGC	bta-chrUn_NW_020191682v1_44944_mt	GCCCGGGTAGCTCAGTCGGTAGAG	7	201.53	562.202	2015.12	450.529	179.897		-TAGAG	6:G>A	GCCCGGGTAGCTCAGTCGGTAGAGCATTGGACTTTTAATCCAAGGGTCCAGGGTTCAAGTCCCTGCTCGGG	chrUn_NW_020191682v1:8555..8626:+	bta-chrUn_NW_020191682v1_44944_mt
TTCACAGTAGCTAAGTTCTGC	bta-chrX_46123_mt	AAAAACCTGAAGGAACATTTTG	7	0	0	13.785	0.764361	0.862797		-G	16:A>C	AAATATCCATTTGGACTTTTTCTGTAGCATCTTATGGGAAAAAACCTGAAGGAACATTTTG	chrX:110154832..110154893:+	bta-chr14_9220_mt,bta-chrX_46123_mt,bta-miR-2285cc
TTCACAGTGACTAAGTTCTGC	bta-chrX_46123_mt	AAAAACCTGAAGGAACATTTTG	7	0	0.503378	21.2891	6.01364	1.06056			16:A>C	AAATATCCATTTGGACTTTTTCTGTAGCATCTTATGGGAAAAAACCTGAAGGAACATTTTG	chrX:110154832..110154893:+	bta-chr14_9220_mt,bta-chrX_46123_mt,bta-miR-2285cc
TTCACAGTGGCTAAGTTATGC	bta-chrX_46431_mt	GGAGGAGGAGGAGGAGGC	7	1.08402	1.97696	10.3879	1.05384	2.33165	+A	-C		GCCGCCGCCGCCGCTGCCGCGCCGAGCGGAGGAGGAGGAGGAGGC	chrX:37283128..37283173:-	bta-chrX_46431_mt
TTCACAGTGGCTAAGTTCAGC	bta-chrX_46431_mt	GGAGGAGGAGGAGGAGGC	7	1.44217	3.60278	31.5009	8.57952	8.12293	+GA	-C		GCCGCCGCCGCCGCTGCCGCGCCGAGCGGAGGAGGAGGAGGAGGC	chrX:37283128..37283173:-	bta-chrX_46431_mt
TTCACAGTGGCTAGGTTCTGC	bta-chrX_46431_mt	GGAGGAGGAGGAGGAGGC	7	30.3826	35.9892	203.277	15.2384	8.15273			17:C>A	GCCGCCGCCGCCGCTGCCGCGCCGAGCGGAGGAGGAGGAGGAGGC	chrX:37283128..37283173:-	bta-chrX_46431_mt
TTCACAGTGGCTGAGTTCTGC	bta-chrX_46431_mt	GGAGGAGGAGGAGGAGGC	7	0.886239	0.678948	12.5522	0.671658	0.639896			17:C>T	GCCGCCGCCGCCGCTGCCGCGCCGAGCGGAGGAGGAGGAGGAGGC	chrX:37283128..37283173:-	bta-chrX_46431_mt
TTCATAGTGGCTAAGTTCTGC	bta-chrX_46642_mt	AAAAACCAGAAGGAACTTTTTG	7	0	0	15.704	6.42388	0.134748				CAAAAAGTTCATTGGGGCTTTTCCATATGATGCTACAGAAAAACCAGAAGGAACTTTTTG	chrX:111709012..111709072:-	bta-chr26_29207_mt,bta-miR-2285at,bta-miR-2285j
TTCGCAGTGGCTAAGTTCTGC	bta-chrX_46642_mt	AAAAACCAGAAGGAACTTTTTG	7	0.586185	24.1723	3859.1	817.988	193.434			7:A>T	CAAAAAGTTCATTGGGGCTTTTCCATATGATGCTACAGAAAAACCAGAAGGAACTTTTTG	chrX:111709012..111709072:-	bta-chr1_1058_mt,bta-chr22_24196_mt,bta-chr26_29207_mt,bta-chr8_41128_mt,bta-chr9_42833_mt,bta-chrX_45943_mt,bta-chrX_46123_mt,bta-miR-2285at,bta-miR-2285e,bta-miR-2285f
CGGGGTCCGGTGCGGAGA	bta-let-7a-5p	TGAGGTAGTAGGTTGTATAGTT	7	28.3944	33.8135	105.701	9.1471	52.2357			21:T>A	GGGTGAGGTAGTAGGTTGTATAGTTTGGGGCTCTGCCCTGCTATGGGATAACTATACAATCTACTGTCTTTCCT		bta-let-7a-5p
GGAGCCTCGGTTGGCCTC	bta-let-7a-5p	TGAGGTAGTAGGTTGTATAGTT	7	2.56601	6.03648	37.4599	10.0436	17.5407		-TT	19:G>A	GGGTGAGGTAGTAGGTTGTATAGTTTGGGGCTCTGCCCTGCTATGGGATAACTATACAATCTACTGTCTTTCCT		bta-let-7a-5p
AAGCACCATCTGAAATCGGTTA	bta-let-7b	TGAGGTAGTAGGTTGTGTGGTT	7	22.4394	40.2783	227.701	12.0935	87.9755			0:T>A	CGGGGTGAGGTAGTAGGTTGTGTGGTTTCAGGGTAGTGATGTTGCCCCCTCGGAAGATAACTATACAACCTACTGCCTTCC		bta-let-7b
TAGCACAATCTGAAATCGGTTA	bta-let-7b	TGAGGTAGTAGGTTGTGTGGTT	7	1.0701	3.01722	11.6057	0.764361	3.53467			5:T>C	CGGGGTGAGGTAGTAGGTTGTGTGGTTTCAGGGTAGTGATGTTGCCCCCTCGGAAGATAACTATACAACCTACTGCCTTCC		bta-let-7b
TAGCACCACCTGAAATCGGTTA	bta-let-7b	TGAGGTAGTAGGTTGTGTGGTT	7	1.79597	4.72931	24.0833	0.671658	6.57291			12:T>C	CGGGGTGAGGTAGTAGGTTGTGTGGTTTCAGGGTAGTGATGTTGCCCCCTCGGAAGATAACTATACAACCTACTGCCTTCC		bta-let-7b
TAGCACCATCAGAAATCGGTTA	bta-let-7b	TGAGGTAGTAGGTTGTGTGGTT	7	0.300054	3.34198	15.1097	0.335829	5.51234			13:T>C	CGGGGTGAGGTAGTAGGTTGTGTGGTTTCAGGGTAGTGATGTTGCCCCCTCGGAAGATAACTATACAACCTACTGCCTTCC		bta-let-7b
TAGCACCATCCGAAATCGGTTA	bta-let-7b	TGAGGTAGTAGGTTGTGTGGTT	7	1.34231	3.63324	22.2432	0.764361	10.0194			15:T>C	CGGGGTGAGGTAGTAGGTTGTGTGGTTTCAGGGTAGTGATGTTGCCCCCTCGGAAGATAACTATACAACCTACTGCCTTCC		bta-let-7b
TAGCACCATCTGAAATCAGTTA	bta-let-7b	TGAGGTAGTAGGTTGTGTGGTT	7	0.241957	1.09302	17.8996	0.38218	8.57571			17:T>C	CGGGGTGAGGTAGTAGGTTGTGTGGTTTCAGGGTAGTGATGTTGCCCCCTCGGAAGATAACTATACAACCTACTGCCTTCC		bta-let-7b
TAGCACCATCTGAAATCGGATA	bta-let-7b	TGAGGTAGTAGGTTGTGTGGTT	7	1184.72	1664.27	6904.4	371.524	4812.06				CGGGGTGAGGTAGTAGGTTGTGTGGTTTCAGGGTAGTGATGTTGCCCCCTCGGAAGATAACTATACAACCTACTGCCTTCC		bta-let-7b,bta-let-7c
TAGCACCATCTGAAGTCGGTTA	bta-let-7b	TGAGGTAGTAGGTTGTGTGGTT	7	0	3.25064	17.5474	1.10019	8.16375			9:A>G	CGGGGTGAGGTAGTAGGTTGTGTGGTTTCAGGGTAGTGATGTTGCCCCCTCGGAAGATAACTATACAACCTACTGCCTTCC		bta-let-7b
TAGCACCATCTGAGATCGGTTA	bta-let-7b	TGAGGTAGTAGGTTGTGTGGTT	7	1.86799	0.414069	14.0346	1.48237	5.41144			2:A>G	CGGGGTGAGGTAGTAGGTTGTGTGGTTTCAGGGTAGTGATGTTGCCCCCTCGGAAGATAACTATACAACCTACTGCCTTCC		bta-let-7b
TAGCACCATCTGGAATCGGTTA	bta-let-7b	TGAGGTAGTAGGTTGTGTGGTT	7	2.38216	8.6376	103.735	16.3553	30.4869		-TT	0:T>A	CGGGGTGAGGTAGTAGGTTGTGTGGTTTCAGGGTAGTGATGTTGCCCCCTCGGAAGATAACTATACAACCTACTGCCTTCC		bta-let-7b
TAGCACCGTCTGAAATCGGTTA	bta-let-7b	TGAGGTAGTAGGTTGTGTGGTT	7	9.4888	20.2336	180.068	18.0145	38.9491		-T	0:T>A	CGGGGTGAGGTAGTAGGTTGTGTGGTTTCAGGGTAGTGATGTTGCCCCCTCGGAAGATAACTATACAACCTACTGCCTTCC		bta-let-7b
TAGCATCATCTGAAATCGGTTA	bta-let-7b	TGAGGTAGTAGGTTGTGTGGTT	7	12.1806	18.2221	211.628	8.85763	32.8582		+T	0:T>A	CGGGGTGAGGTAGTAGGTTGTGTGGTTTCAGGGTAGTGATGTTGCCCCCTCGGAAGATAACTATACAACCTACTGCCTTCC		bta-let-7b
TAGCGCCATCTGAAATCGGTTA	bta-let-7b	TGAGGTAGTAGGTTGTGTGGTT	7	0	1.62786	12.4733	1.46407	2.08728		-T	0:T>C	CGGGGTGAGGTAGTAGGTTGTGTGGTTTCAGGGTAGTGATGTTGCCCCCTCGGAAGATAACTATACAACCTACTGCCTTCC		bta-let-7b
TGGCACCATCTGAAATCGGTTA	bta-let-7b	TGAGGTAGTAGGTTGTGTGGTT	7	0	0.503378	12.7035	0	2.31019		+T	0:T>C	CGGGGTGAGGTAGTAGGTTGTGTGGTTTCAGGGTAGTGATGTTGCCCCCTCGGAAGATAACTATACAACCTACTGCCTTCC		bta-let-7b
TAGCACCATCTGAAATCGGA	bta-let-7b	TGAGGTAGTAGGTTGTGTGGTT	7	0.783968	0	10.5079	1.51042	4.76357		-TT	0:T>G	CGGGGTGAGGTAGTAGGTTGTGTGGTTTCAGGGTAGTGATGTTGCCCCCTCGGAAGATAACTATACAACCTACTGCCTTCC		bta-let-7b
TACCACCATCTGAAATCGGT	bta-let-7b	TGAGGTAGTAGGTTGTGTGGTT	7	1.82622	2.51384	22.7368	1.43602	3.07245		-T	0:T>G	CGGGGTGAGGTAGTAGGTTGTGTGGTTTCAGGGTAGTGATGTTGCCCCCTCGGAAGATAACTATACAACCTACTGCCTTCC		bta-let-7b
TAGCACCATCTGAAATCAGT	bta-let-7b	TGAGGTAGTAGGTTGTGTGGTT	7	0.300054	0.885983	7.86168	0.671658	2.31019			4:G>A	CGGGGTGAGGTAGTAGGTTGTGTGGTTTCAGGGTAGTGATGTTGCCCCCTCGGAAGATAACTATACAACCTACTGCCTTCC		bta-let-7b
TAGCACCATTTGAAATCAGTGTA	bta-let-7b	TGAGGTAGTAGGTTGTGTGGTT	7	0.241957	1.42083	11.5927	2.25649	2.73122		-TT	5:T>A	CGGGGTGAGGTAGTAGGTTGTGTGGTTTCAGGGTAGTGATGTTGCCCCCTCGGAAGATAACTATACAACCTACTGCCTTCC		bta-let-7b
CTAGCACCATTTGAAATCAGTG	bta-let-7b	TGAGGTAGTAGGTTGTGTGGTT	7	0.725871	1.95262	17.8682	0.38218	2.70205		-T	5:T>A	CGGGGTGAGGTAGTAGGTTGTGTGGTTTCAGGGTAGTGATGTTGCCCCCTCGGAAGATAACTATACAACCTACTGCCTTCC		bta-let-7b
AAGCACCATTTGAAATCGGTTAT	bta-let-7b	TGAGGTAGTAGGTTGTGTGGTT	7	2.62411	3.19279	23.0763	1.12824	4.92775			5:T>A	CGGGGTGAGGTAGTAGGTTGTGTGGTTTCAGGGTAGTGATGTTGCCCCCTCGGAAGATAACTATACAACCTACTGCCTTCC		bta-let-7b
CAGCACCATTTGAAATCGGTT	bta-let-7b	TGAGGTAGTAGGTTGTGTGGTT	7	1.0701	0.503378	15.1108	0.671658	1.557		-T	5:T>C	CGGGGTGAGGTAGTAGGTTGTGTGGTTTCAGGGTAGTGATGTTGCCCCCTCGGAAGATAACTATACAACCTACTGCCTTCC		bta-let-7b
TAGCACAATTTGAAATCGGT	bta-let-7b	TGAGGTAGTAGGTTGTGTGGTT	7	0.483914	0.678948	14.2809	0	0.925816		+T	5:T>C	CGGGGTGAGGTAGTAGGTTGTGTGGTTTCAGGGTAGTGATGTTGCCCCCTCGGAAGATAACTATACAACCTACTGCCTTCC		bta-let-7b
TAGCACCAATTGAAATCGGT	bta-let-7b	TGAGGTAGTAGGTTGTGTGGTT	7	1.012	2.36465	11.7116	0.38218	1.42225			8:T>A	CGGGGTGAGGTAGTAGGTTGTGTGGTTTCAGGGTAGTGATGTTGCCCCCTCGGAAGATAACTATACAACCTACTGCCTTCC		bta-let-7b
TAGCACCAATTGAAATCGGTTA	bta-let-7b	TGAGGTAGTAGGTTGTGTGGTT	7	0.828142	1.4472	11.3604	0	3.74115		-T	8:T>C	CGGGGTGAGGTAGTAGGTTGTGTGGTTTCAGGGTAGTGATGTTGCCCCCTCGGAAGATAACTATACAACCTACTGCCTTCC		bta-let-7b
TAGCACCACTTGAAATCGGT	bta-let-7b	TGAGGTAGTAGGTTGTGTGGTT	7	1.02593	1.21379	19.5787	1.10019	5.88274			8:T>C	CGGGGTGAGGTAGTAGGTTGTGTGGTTTCAGGGTAGTGATGTTGCCCCCTCGGAAGATAACTATACAACCTACTGCCTTCC		bta-let-7b
TAGCACCATTAGAAATCGGT	bta-let-7b	TGAGGTAGTAGGTTGTGTGGTT	7	0.542011	0.678948	9.0611	0.335829	2.77745		+T	8:T>C	CGGGGTGAGGTAGTAGGTTGTGTGGTTTCAGGGTAGTGATGTTGCCCCCTCGGAAGATAACTATACAACCTACTGCCTTCC		bta-let-7b
TAGCACCATTAGAAATCGGTT	bta-let-7b	TGAGGTAGTAGGTTGTGTGGTT	7	0.300054	0.710413	11.838	0.38218	3.12676		-TT	12:T>C	CGGGGTGAGGTAGTAGGTTGTGTGGTTTCAGGGTAGTGATGTTGCCCCCTCGGAAGATAACTATACAACCTACTGCCTTCC		bta-let-7b
TAGCACCATTCGAAATCGGTT	bta-let-7b	TGAGGTAGTAGGTTGTGTGGTT	7	0.586185	1.33152	18.7542	0.335829	3.29902		-T	12:T>C	CGGGGTGAGGTAGTAGGTTGTGTGGTTTCAGGGTAGTGATGTTGCCCCCTCGGAAGATAACTATACAACCTACTGCCTTCC		bta-let-7b
TAGCACCATTCGAAATCGGTTA	bta-let-7b	TGAGGTAGTAGGTTGTGTGGTT	7	0	0.828139	11.7093	0.718009	1.19935		-TT	13:T>C	CGGGGTGAGGTAGTAGGTTGTGTGGTTTCAGGGTAGTGATGTTGCCCCCTCGGAAGATAACTATACAACCTACTGCCTTCC		bta-let-7b
TAGCACCATTTGAAATCGGAT	bta-let-7b	TGAGGTAGTAGGTTGTGTGGTT	7	0.542011	1.65424	21.9006	0	4.56139		+T	13:T>C	CGGGGTGAGGTAGTAGGTTGTGTGGTTTCAGGGTAGTGATGTTGCCCCCTCGGAAGATAACTATACAACCTACTGCCTTCC		bta-let-7b
TAGCACCATTTGAAATCGGCTA	bta-let-7b	TGAGGTAGTAGGTTGTGTGGTT	7	0	0.943827	7.13779	0.38218	1.38437		+T	14:G>A	CGGGGTGAGGTAGTAGGTTGTGTGGTTTCAGGGTAGTGATGTTGCCCCCTCGGAAGATAACTATACAACCTACTGCCTTCC		bta-let-7b
TAGCACCATTTGAAATCGGTA	bta-let-7b	TGAGGTAGTAGGTTGTGTGGTT	7	0	1.21379	8.6915	0.671658	3.95167		-TT	15:T>C	CGGGGTGAGGTAGTAGGTTGTGTGGTTTCAGGGTAGTGATGTTGCCCCCTCGGAAGATAACTATACAACCTACTGCCTTCC		bta-let-7b
TAGCACCATTTGAAATCGGTCA	bta-let-7b	TGAGGTAGTAGGTTGTGTGGTT	7	0.770045	0.917448	12.2183	1.51042	4.38509		-T	15:T>C	CGGGGTGAGGTAGTAGGTTGTGTGGTTTCAGGGTAGTGATGTTGCCCCCTCGGAAGATAACTATACAACCTACTGCCTTCC		bta-let-7b
TAGCACCATTTGAAATCGGTTAA	bta-let-7b	TGAGGTAGTAGGTTGTGTGGTT	7	0.241957	1.82981	23.462	0	5.82377		+T	15:T>C	CGGGGTGAGGTAGTAGGTTGTGTGGTTTCAGGGTAGTGATGTTGCCCCCTCGGAAGATAACTATACAACCTACTGCCTTCC		bta-let-7b
TAGCACCATTTGAAATCGGTTG	bta-let-7b	TGAGGTAGTAGGTTGTGTGGTT	7	0.286131	0.207035	6.88816	1.86455	2.6682		-TT	17:T>A	CGGGGTGAGGTAGTAGGTTGTGTGGTTTCAGGGTAGTGATGTTGCCCCCTCGGAAGATAACTATACAACCTACTGCCTTCC		bta-let-7b
TAGCACCATTTGAAGTCGGT	bta-let-7b	TGAGGTAGTAGGTTGTGTGGTT	7	0	0.414069	8.21826	0.335829	1.88952		-T	17:T>A	CGGGGTGAGGTAGTAGGTTGTGTGGTTTCAGGGTAGTGATGTTGCCCCCTCGGAAGATAACTATACAACCTACTGCCTTCC		bta-let-7b
TAGCACCATTTGAGATCGGT	bta-let-7b	TGAGGTAGTAGGTTGTGTGGTT	7	0.241957	1.21379	6.16427	1.14654	1.53187		+T	17:T>A	CGGGGTGAGGTAGTAGGTTGTGTGGTTTCAGGGTAGTGATGTTGCCCCCTCGGAAGATAACTATACAACCTACTGCCTTCC		bta-let-7b
TAGCACCATTTGGAATCGGTT	bta-let-7b	TGAGGTAGTAGGTTGTGTGGTT	7	0	0.975292	12.0886	1.10019	3.02585		-TT	17:T>C	CGGGGTGAGGTAGTAGGTTGTGTGGTTTCAGGGTAGTGATGTTGCCCCCTCGGAAGATAACTATACAACCTACTGCCTTCC		bta-let-7b
TAGCACCGTTTGAAATCGGTTA	bta-let-7b	TGAGGTAGTAGGTTGTGTGGTT	7	0.542011	0.529757	18.4938	1.12824	3.47165		+T	17:T>C	CGGGGTGAGGTAGTAGGTTGTGTGGTTTCAGGGTAGTGATGTTGCCCCCTCGGAAGATAACTATACAACCTACTGCCTTCC		bta-let-7b
TAGCGCCATTTGAAATCGGT	bta-let-7b	TGAGGTAGTAGGTTGTGTGGTT	7	9.20267	35.3125	126.541	25.1332	72.5683		-GTT		CGGGGTGAGGTAGTAGGTTGTGTGGTTTCAGGGTAGTGATGTTGCCCCCTCGGAAGATAACTATACAACCTACTGCCTTCC		bta-let-7b,bta-let-7c
TTGCACCATTTGAAATCGGTT	bta-let-7b	TGAGGTAGTAGGTTGTGTGGTT	7	166.598	352.525	2915.8	627.95	1481.6		-TT		CGGGGTGAGGTAGTAGGTTGTGTGGTTTCAGGGTAGTGATGTTGCCCCCTCGGAAGATAACTATACAACCTACTGCCTTCC		bta-let-7b,bta-let-7c
TAGCACTATTTGAAATCGGTTA	bta-let-7b	TGAGGTAGTAGGTTGTGTGGTT	7	0.872316	2.57169	10.6365	1.10019	4.01064			20:T>A	CGGGGTGAGGTAGTAGGTTGTGTGGTTTCAGGGTAGTGATGTTGCCCCCTCGGAAGATAACTATACAACCTACTGCCTTCC		bta-let-7b
TAGCACCATTTGAAATCAGTT	bta-let-7b	TGAGGTAGTAGGTTGTGTGGTT	7	0.300054	0.975292	17.9093	0.38218	2.22203		+T	20:T>C	CGGGGTGAGGTAGTAGGTTGTGTGGTTTCAGGGTAGTGATGTTGCCCCCTCGGAAGATAACTATACAACCTACTGCCTTCC		bta-let-7b
TAGCACCATTTGAAATCAGTTA	bta-let-7b	TGAGGTAGTAGGTTGTGTGGTT	7	540.459	792.152	5165.73	463.327	1833.5		-T		CGGGGTGAGGTAGTAGGTTGTGTGGTTTCAGGGTAGTGATGTTGCCCCCTCGGAAGATAACTATACAACCTACTGCCTTCC		bta-let-7b,bta-let-7c
TAGCACCATTTGAAATTGGTT	bta-let-7b	TGAGGTAGTAGGTTGTGTGGTT	7	33.9709	62.2036	248.232	13.9117	76.3712			21:T>A	CGGGGTGAGGTAGTAGGTTGTGTGGTTTCAGGGTAGTGATGTTGCCCCCTCGGAAGATAACTATACAACCTACTGCCTTCC		bta-let-7b
AAGCACCATTTGAAATCGGTT	bta-let-7b	TGAGGTAGTAGGTTGTGTGGTT	7	1.31206	2.36465	12.9552	0.764361	1.85163			21:T>G	CGGGGTGAGGTAGTAGGTTGTGTGGTTTCAGGGTAGTGATGTTGCCCCCTCGGAAGATAACTATACAACCTACTGCCTTCC		bta-let-7b
AAGCACCATTTGAAATCGGTTA	bta-let-7b	TGAGGTAGTAGGTTGTGTGGTT	7	123.741	133.862	1009.85	56.4398	282.6		+A		CGGGGTGAGGTAGTAGGTTGTGTGGTTTCAGGGTAGTGATGTTGCCCCCTCGGAAGATAACTATACAACCTACTGCCTTCC		bta-let-7b
CAGCACCATTTGAAATCGGTTA	bta-let-7b	TGAGGTAGTAGGTTGTGTGGTT	7	1.61211	2.03684	24.4355	1.12824	7.72567		+C		CGGGGTGAGGTAGTAGGTTGTGTGGTTTCAGGGTAGTGATGTTGCCCCCTCGGAAGATAACTATACAACCTACTGCCTTCC		bta-let-7b
GAGCACCATTTGAAATCGGTT	bta-let-7b	TGAGGTAGTAGGTTGTGTGGTT	7	13.2344	12.4738	136.598	3.97223	22.2656		+G		CGGGGTGAGGTAGTAGGTTGTGTGGTTTCAGGGTAGTGATGTTGCCCCCTCGGAAGATAACTATACAACCTACTGCCTTCC		bta-let-7b
TAACACCATTTGAAATCGGTT	bta-let-7b	TGAGGTAGTAGGTTGTGTGGTT	7	612.666	756.641	6955.14	211.167	1875.79		+T		CGGGGTGAGGTAGTAGGTTGTGTGGTTTCAGGGTAGTGATGTTGCCCCCTCGGAAGATAACTATACAACCTACTGCCTTCC		bta-let-7b,bta-let-7c
TACCACCATTTGAAATCGGTT	bta-let-7b	TGAGGTAGTAGGTTGTGTGGTT	7	7.84885	6.38558	39.7498	1.10019	12.9695		+TA		CGGGGTGAGGTAGTAGGTTGTGTGGTTTCAGGGTAGTGATGTTGCCCCCTCGGAAGATAACTATACAACCTACTGCCTTCC		bta-let-7b,bta-let-7c
TAGCACAATTTGAAATCGGTT	bta-let-7b	TGAGGTAGTAGGTTGTGTGGTT	7	71.9094	85.8014	521.962	21.7932	222.441		+TT		CGGGGTGAGGTAGTAGGTTGTGTGGTTTCAGGGTAGTGATGTTGCCCCCTCGGAAGATAACTATACAACCTACTGCCTTCC		bta-let-7b
TAGCACCAATTGAAATCGGTT	bta-let-7b	TGAGGTAGTAGGTTGTGTGGTT	7	0.542011	0.678948	14.4019	2.24673	3.21087		-T	9:A>G	CGGGGTGAGGTAGTAGGTTGTGTGGTTTCAGGGTAGTGATGTTGCCCCCTCGGAAGATAACTATACAACCTACTGCCTTCC		bta-let-7b
TAGCACCACTTGAAATCGGTT	bta-let-7b	TGAGGTAGTAGGTTGTGTGGTT	7	1.08402	0.917448	14.5219	0.335829	3.42543		-T	6:A>G	CGGGGTGAGGTAGTAGGTTGTGTGGTTTCAGGGTAGTGATGTTGCCCCCTCGGAAGATAACTATACAACCTACTGCCTTCC		bta-let-7b
TAGCACCACTTGAAATCGGTTA	bta-let-7b	TGAGGTAGTAGGTTGTGTGGTT	7	1.31206	1.09302	14.6365	1.52872	4.21245		+T	6:A>G	CGGGGTGAGGTAGTAGGTTGTGTGGTTTCAGGGTAGTGATGTTGCCCCCTCGGAAGATAACTATACAACCTACTGCCTTCC		bta-let-7b
TAGCACCATATGAAATCGGTTA	bta-let-7b	TGAGGTAGTAGGTTGTGTGGTT	7	0.842065	0.678948	13.3215	1.51042	3.07612		-T	2:A>G	CGGGGTGAGGTAGTAGGTTGTGTGGTTTCAGGGTAGTGATGTTGCCCCCTCGGAAGATAACTATACAACCTACTGCCTTCC		bta-let-7b
TAGCACCATTTAAAATCGGTT	bta-let-7b	TGAGGTAGTAGGTTGTGTGGTT	7	0.828142	1.12448	17.5537	0.335829	3.33691		+T	2:A>G	CGGGGTGAGGTAGTAGGTTGTGTGGTTTCAGGGTAGTGATGTTGCCCCCTCGGAAGATAACTATACAACCTACTGCCTTCC		bta-let-7b
TAGCACCATTTGAAACCGGTTA	bta-let-7b	TGAGGTAGTAGGTTGTGTGGTT	7	1.56794	1.24221	27.328	0.38218	2.05811		+T	0:T>G	CGGGGTGAGGTAGTAGGTTGTGTGGTTTCAGGGTAGTGATGTTGCCCCCTCGGAAGATAACTATACAACCTACTGCCTTCC		bta-let-7b
TAGCACCATTTGAAATCGGCT	bta-let-7b	TGAGGTAGTAGGTTGTGTGGTT	7	0.483914	1.30005	21.6002	1.10019	1.19531		+T	5:T>A	CGGGGTGAGGTAGTAGGTTGTGTGGTTTCAGGGTAGTGATGTTGCCCCCTCGGAAGATAACTATACAACCTACTGCCTTCC		bta-let-7b
TAGCACCATTTGAAATCGGTAA	bta-let-7b	TGAGGTAGTAGGTTGTGTGGTT	7	0.528088	0.917448	11.356	1.14654	1.65387		+T	8:T>A	CGGGGTGAGGTAGTAGGTTGTGTGGTTTCAGGGTAGTGATGTTGCCCCCTCGGAAGATAACTATACAACCTACTGCCTTCC		bta-let-7b
TAGCACCATTTGAAATCGGTTC	bta-let-7b	TGAGGTAGTAGGTTGTGTGGTT	7	0.300054	1.09302	24.0692	0.38218	2.15901		+T	12:T>C	CGGGGTGAGGTAGTAGGTTGTGTGGTTTCAGGGTAGTGATGTTGCCCCCTCGGAAGATAACTATACAACCTACTGCCTTCC		bta-let-7b
TAGCACCATTTGAAATCTGTT	bta-let-7b	TGAGGTAGTAGGTTGTGTGGTT	7	0.542011	1.89274	12.1113	0.38218	1.85163		-T	13:T>C	CGGGGTGAGGTAGTAGGTTGTGTGGTTTCAGGGTAGTGATGTTGCCCCCTCGGAAGATAACTATACAACCTACTGCCTTCC		bta-let-7b
TAGCACCATTTGAAGTCGGTT	bta-let-7b	TGAGGTAGTAGGTTGTGTGGTT	7	0.783968	0.710413	18.1523	0.335829	3.82096		-T	17:T>C	CGGGGTGAGGTAGTAGGTTGTGTGGTTTCAGGGTAGTGATGTTGCCCCCTCGGAAGATAACTATACAACCTACTGCCTTCC		bta-let-7b
TAGCACCATTTGAAGTCGGTTA	bta-let-7b	TGAGGTAGTAGGTTGTGTGGTT	7	12.9176	33.7131	232.046	22.673	38.4399		-GGTT		CGGGGTGAGGTAGTAGGTTGTGTGGTTTCAGGGTAGTGATGTTGCCCCCTCGGAAGATAACTATACAACCTACTGCCTTCC		bta-let-7a-5p,bta-let-7b,bta-let-7c
TAGCACCATTTGAATTCGGTT	bta-let-7b	TGAGGTAGTAGGTTGTGTGGTT	7	7.63038	9.90618	78.8646	7.43298	10.832		-TT	19:G>A	CGGGGTGAGGTAGTAGGTTGTGTGGTTTCAGGGTAGTGATGTTGCCCCCTCGGAAGATAACTATACAACCTACTGCCTTCC		bta-let-7b
TAGCACCATTTGAGATCGGTT	bta-let-7b	TGAGGTAGTAGGTTGTGTGGTT	7	4.00819	14.9907	111.094	7.26426	16.3741		-T	20:T>A	CGGGGTGAGGTAGTAGGTTGTGTGGTTTCAGGGTAGTGATGTTGCCCCCTCGGAAGATAACTATACAACCTACTGCCTTCC		bta-let-7b
TAGCACCGTTTGAAATCGGTT	bta-let-7b	TGAGGTAGTAGGTTGTGTGGTT	7	40.0882	57.997	858.088	22.549	70.1651		+T	21:T>A	CGGGGTGAGGTAGTAGGTTGTGTGGTTTCAGGGTAGTGATGTTGCCCCCTCGGAAGATAACTATACAACCTACTGCCTTCC		bta-let-7b
TAGCGCCATTTGAAATCGGTT	bta-let-7b	TGAGGTAGTAGGTTGTGTGGTT	7	1.08402	3.87683	19.2351	0.38218	1.29622		+T	21:T>G	CGGGGTGAGGTAGTAGGTTGTGTGGTTTCAGGGTAGTGATGTTGCCCCCTCGGAAGATAACTATACAACCTACTGCCTTCC		bta-let-7b
TAGCGCCATTTGAAATCGGTTA	bta-let-7b	TGAGGTAGTAGGTTGTGTGGTT	7	2.5867	3.07202	58.644	5.26919	12.991		-TT	19:G>T	CGGGGTGAGGTAGTAGGTTGTGTGGTTTCAGGGTAGTGATGTTGCCCCCTCGGAAGATAACTATACAACCTACTGCCTTCC		bta-let-7b
TAGTACCATTTGAAATCGGTT	bta-let-7b	TGAGGTAGTAGGTTGTGTGGTT	7	0	0.471913	11.4867	1.46407	1.88952		-TT	9:A>G	CGGGGTGAGGTAGTAGGTTGTGTGGTTTCAGGGTAGTGATGTTGCCCCCTCGGAAGATAACTATACAACCTACTGCCTTCC		bta-let-7b
TGGCACCATTTGAAATCGGTT	bta-let-7b	TGAGGTAGTAGGTTGTGTGGTT	7	1.08402	1.18233	15.9536	0.38218	2.87835		+T	9:A>G	CGGGGTGAGGTAGTAGGTTGTGTGGTTTCAGGGTAGTGATGTTGCCCCCTCGGAAGATAACTATACAACCTACTGCCTTCC		bta-let-7b
AAGCACCATTTGAAATCGGT	bta-let-7c	TGAGGTAGTAGGTTGTATGGTT	7	2.54252	8.78679	28.7717	4.85734	9.06921		-T	0:T>A	GCATCCGGGTTGAGGTAGTAGGTTGTATGGTTTAGAGTTACACCCTGGGAGTTAACTGTACAACCTTCTAGCTTTCCTTGGAGC	chr1:20434623..20434690:-	bta-let-7c
TGCAAACATCCTCGACTGGAAG	bta-let-7c	TGAGGTAGTAGGTTGTATGGTT	7	6.72065	21.357	87.4291	5.93924	27.2649			0:T>A	GCATCCGGGTTGAGGTAGTAGGTTGTATGGTTTAGAGTTACACCCTGGGAGTTAACTGTACAACCTTCTAGCTTTCCTTGGAGC	chr1:20434623..20434690:-	bta-let-7c
TATAAACATCCTCGACTGGAAG	bta-let-7c	TGAGGTAGTAGGTTGTATGGTT	7	0.241957	1.80343	10.7575	1.12824	4.79741		+T	0:T>A	GCATCCGGGTTGAGGTAGTAGGTTGTATGGTTTAGAGTTACACCCTGGGAGTTAACTGTACAACCTTCTAGCTTTCCTTGGAGC	chr1:20434623..20434690:-	bta-let-7c
TGCAAACATCCTCGACTGGA	bta-let-7c	TGAGGTAGTAGGTTGTATGGTT	7	0.286131	1.56493	8.21725	0.764361	2.98797			12:T>C	GCATCCGGGTTGAGGTAGTAGGTTGTATGGTTTAGAGTTACACCCTGGGAGTTAACTGTACAACCTTCTAGCTTTCCTTGGAGC	chr1:20434623..20434690:-	bta-let-7c
AGTAAACATCCTCGACTGGAAGCT	bta-let-7c	TGAGGTAGTAGGTTGTATGGTT	7	2.38216	5.70968	18.9564	4.67194	6.81764		-GTT		GCATCCGGGTTGAGGTAGTAGGTTGTATGGTTTAGAGTTACACCCTGGGAGTTAACTGTACAACCTTCTAGCTTTCCTTGGAGC	chr1:20434623..20434690:-	bta-let-7a-5p,bta-let-7b,bta-let-7c
AGTAAACATCCTCGACTGGAAGC	bta-let-7c	TGAGGTAGTAGGTTGTATGGTT	7	99.8604	300.323	908.335	161.11	449.973		-T		GCATCCGGGTTGAGGTAGTAGGTTGTATGGTTTAGAGTTACACCCTGGGAGTTAACTGTACAACCTTCTAGCTTTCCTTGGAGC	chr1:20434623..20434690:-	bta-let-7a-5p,bta-let-7b,bta-let-7c
TGTAAACATCCTCGACTGGAGG	bta-let-7c	TGAGGTAGTAGGTTGTATGGTT	7	317.039	650.795	2321.79	197.277	1288.94				GCATCCGGGTTGAGGTAGTAGGTTGTATGGTTTAGAGTTACACCCTGGGAGTTAACTGTACAACCTTCTAGCTTTCCTTGGAGC	chr1:20434623..20434690:-	bta-let-7a-5p,bta-let-7b,bta-let-7c
TGTAAACATCCTGCACTCTCAG	bta-let-7c	TGAGGTAGTAGGTTGTATGGTT	7	12.0011	26.3715	108.224	11.245	32.9196		+A		GCATCCGGGTTGAGGTAGTAGGTTGTATGGTTTAGAGTTACACCCTGGGAGTTAACTGTACAACCTTCTAGCTTTCCTTGGAGC	chr1:20434623..20434690:-	bta-let-7c
TGTAAACATCCTACACTCTCGG	bta-let-7c	TGAGGTAGTAGGTTGTATGGTT	7	32.0046	59.7689	352.298	23.7602	159.279		+T		GCATCCGGGTTGAGGTAGTAGGTTGTATGGTTTAGAGTTACACCCTGGGAGTTAACTGTACAACCTTCTAGCTTTCCTTGGAGC	chr1:20434623..20434690:-	bta-let-7a-5p,bta-let-7b,bta-let-7c
AGTAAACATCCCCGACTGGAAGC	bta-let-7c	TGAGGTAGTAGGTTGTATGGTT	7	0.286131	2.48543	8.31553	2.22843	2.90386		-TT	0:T>A	GCATCCGGGTTGAGGTAGTAGGTTGTATGGTTTAGAGTTACACCCTGGGAGTTAACTGTACAACCTTCTAGCTTTCCTTGGAGC	chr1:20434623..20434690:-	bta-let-7c
TGTAAACACCCTACACTCTCA	bta-let-7c	TGAGGTAGTAGGTTGTATGGTT	7	0.300054	2.18908	8.46356	0.718009	2.18819			5:T>A	GCATCCGGGTTGAGGTAGTAGGTTGTATGGTTTAGAGTTACACCCTGGGAGTTAACTGTACAACCTTCTAGCTTTCCTTGGAGC	chr1:20434623..20434690:-	bta-let-7c
GCTGACTCCTAGTCCAGTGCTA	bta-let-7c	TGAGGTAGTAGGTTGTATGGTT	7	19.8432	70.9468	256.251	67.1412	116.778		-TT		GCATCCGGGTTGAGGTAGTAGGTTGTATGGTTTAGAGTTACACCCTGGGAGTTAACTGTACAACCTTCTAGCTTTCCTTGGAGC	chr1:20434623..20434690:-	bta-let-7a-5p,bta-let-7b,bta-let-7c
GCTGACTCCTAGTCCAGTGCTT	bta-let-7c	TGAGGTAGTAGGTTGTATGGTT	7	2.27032	5.2611	33.649	3.7108	4.15814		-T	20:T>A	GCATCCGGGTTGAGGTAGTAGGTTGTATGGTTTAGAGTTACACCCTGGGAGTTAACTGTACAACCTTCTAGCTTTCCTTGGAGC	chr1:20434623..20434690:-	bta-let-7c
TATGTAATGTGGTCCACGTCT	bta-let-7c	TGAGGTAGTAGGTTGTATGGTT	7	8.17675	23.6293	85.8483	8.85763	11.976			21:T>A	GCATCCGGGTTGAGGTAGTAGGTTGTATGGTTTAGAGTTACACCCTGGGAGTTAACTGTACAACCTTCTAGCTTTCCTTGGAGC	chr1:20434623..20434690:-	bta-let-7c
TCAACAGACATTAATTGGGCGC	bta-let-7c	TGAGGTAGTAGGTTGTATGGTT	7	2.08646	5.64675	32.0542	2.20038	3.18978		+T	21:T>A	GCATCCGGGTTGAGGTAGTAGGTTGTATGGTTTAGAGTTACACCCTGGGAGTTAACTGTACAACCTTCTAGCTTTCCTTGGAGC	chr1:20434623..20434690:-	bta-let-7c
TCAACAGACATTAATTGGGCG	bta-let-7d	AGAGGTAGTAGGTTGCATAGTT	7	78.3862	80.4805	266.207	32.4544	195.15			15:C>T	CCTAGGAAGAGGTAGTAGGTTGCATAGTTTTCGGGCAGGGATTTTGCCCACAAGGAGGTAACTATACGACCTGCTGCCTTTCTTAGG	chr8:85452963..85453039:+	bta-let-7a-5p,bta-let-7d
TAATACTGCCTGGTAATGCCGT	bta-let-7f	TGAGGTAGTAGATTGTATAGTT	7	2440.74	2237.95	4904.6	518.731	3140.28				TGTGGGATGAGGTAGTAGATTGTATAGTTTTAGGGTCATACCCCATCTTGGAGATAACTATACAGTCTACTGTCTTTCCCACG		bta-let-7a-5p,bta-let-7f
TAATACTGTCTGGTAATGC	bta-let-7f	TGAGGTAGTAGATTGTATAGTT	7	0.300054	0.885983	6.89684	2.65696	2.14663		-T	18:A>G	TGTGGGATGAGGTAGTAGATTGTATAGTTTTAGGGTCATACCCCATCTTGGAGATAACTATACAGTCTACTGTCTTTCCCACG		bta-let-7c,bta-let-7f
TCCTGTACTGAGCTGCCCCGA	bta-let-7i	TGAGGTAGTAGTTTGTGCTGTT	7	0.286131	3.52365	11.4684	4.04663	5.42897		-TT	0:T>A	CTGGCTGAGGTAGTAGTTTGTGCTGTTGGTCGGGTTGTGACATTGCCCGCTGTGGAGATAACTGCGCAAGCTACTGCCTTGCTA	chr5:50983054..50983132:-	bta-let-7i
CATGCCTTGAGTGTAGGACCGT	bta-let-7i	TGAGGTAGTAGTTTGTGCTGTT	7	5.6832	5.52903	84.323	12.8677	13.2293		-T	0:T>A	CTGGCTGAGGTAGTAGTTTGTGCTGTTGGTCGGGTTGTGACATTGCCCGCTGTGGAGATAACTGCGCAAGCTACTGCCTTGCTA	chr5:50983054..50983132:-	bta-let-7i
AAACATTCGCGGTGCACTTCT	bta-let-7i	TGAGGTAGTAGTTTGTGCTGTT	7	14.1556	63.4936	407.42	38.9555	33.73			0:T>A	CTGGCTGAGGTAGTAGTTTGTGCTGTTGGTCGGGTTGTGACATTGCCCGCTGTGGAGATAACTGCGCAAGCTACTGCCTTGCTA	chr5:50983054..50983132:-	bta-let-7i
CAAATCATTTTTTACTCTCCA	bta-let-7i	TGAGGTAGTAGTTTGTGCTGTT	7	1.97026	1.03517	26.0076	1.05384	1.74239			0:T>C	CTGGCTGAGGTAGTAGTTTGTGCTGTTGGTCGGGTTGTGACATTGCCCGCTGTGGAGATAACTGCGCAAGCTACTGCCTTGCTA	chr5:50983054..50983132:-	bta-let-7i
ACCTGTGCCTCGAATGGGTAT	bta-let-7i	TGAGGTAGTAGTTTGTGCTGTT	7	0.241957	2.18908	10.9995	0.671658	0.765934	-T			CTGGCTGAGGTAGTAGTTTGTGCTGTTGGTCGGGTTGTGACATTGCCCGCTGTGGAGATAACTGCGCAAGCTACTGCCTTGCTA	chr5:50983054..50983132:-	bta-let-7i
GCCTGTGCCTCGAATGGGTAT	bta-let-7i	TGAGGTAGTAGTTTGTGCTGTT	7	3.01251	5.26923	37.2156	3.32862	2.04106			0:T>G	CTGGCTGAGGTAGTAGTTTGTGCTGTTGGTCGGGTTGTGACATTGCCCGCTGTGGAGATAACTGCGCAAGCTACTGCCTTGCTA	chr5:50983054..50983132:-	bta-let-7i
TCCCGTGCCTCGAATGGGTAT	bta-let-7i	TGAGGTAGTAGTTTGTGCTGTT	7	0.286131	2.93096	8.4582	0.335829	1.17422			1:G>A	CTGGCTGAGGTAGTAGTTTGTGCTGTTGGTCGGGTTGTGACATTGCCCGCTGTGGAGATAACTGCGCAAGCTACTGCCTTGCTA	chr5:50983054..50983132:-	bta-let-7i
TCCTATGCCTCGAATGGGTAT	bta-let-7i	TGAGGTAGTAGTTTGTGCTGTT	7	0.828142	0.207035	11.732	0.38218	0.602011			3:G>A	CTGGCTGAGGTAGTAGTTTGTGCTGTTGGTCGGGTTGTGACATTGCCCGCTGTGGAGATAACTGCGCAAGCTACTGCCTTGCTA	chr5:50983054..50983132:-	bta-let-7i
TCCTGTGACTCGAATGGGTAT	bta-let-7i	TGAGGTAGTAGTTTGTGCTGTT	7	0.528088	1.21379	17.7763	0.718009	0.904724			4:G>A	CTGGCTGAGGTAGTAGTTTGTGCTGTTGGTCGGGTTGTGACATTGCCCGCTGTGGAGATAACTGCGCAAGCTACTGCCTTGCTA	chr5:50983054..50983132:-	bta-let-7i
TCCTGTGCCACGAATGGGTAT	bta-let-7i	TGAGGTAGTAGTTTGTGCTGTT	7	0.586185	6.27294	35.1433	4.14909	3.31214			5:T>A	CTGGCTGAGGTAGTAGTTTGTGCTGTTGGTCGGGTTGTGACATTGCCCGCTGTGGAGATAACTGCGCAAGCTACTGCCTTGCTA	chr5:50983054..50983132:-	bta-let-7i
TCCTGTGCCCCGAATGGGTAT	bta-let-7i	TGAGGTAGTAGTTTGTGCTGTT	7	0.300054	2.75031	12.6958	1.8926	1.10249			5:T>C	CTGGCTGAGGTAGTAGTTTGTGCTGTTGGTCGGGTTGTGACATTGCCCGCTGTGGAGATAACTGCGCAAGCTACTGCCTTGCTA	chr5:50983054..50983132:-	bta-let-7i
TCCTGTGCCTAGAATGGGTAT	bta-let-7i	TGAGGTAGTAGTTTGTGCTGTT	7	0.286131	0.621104	11.1151	1.10019	2.00317			7:G>A	CTGGCTGAGGTAGTAGTTTGTGCTGTTGGTCGGGTTGTGACATTGCCCGCTGTGGAGATAACTGCGCAAGCTACTGCCTTGCTA	chr5:50983054..50983132:-	bta-let-7i
TCCTGTGCCTCGAATAGGTAT	bta-let-7i	TGAGGTAGTAGTTTGTGCTGTT	7	0.783968	2.63462	14.0303	0.764361	1.50673			8:T>A	CTGGCTGAGGTAGTAGTTTGTGCTGTTGGTCGGGTTGTGACATTGCCCGCTGTGGAGATAACTGCGCAAGCTACTGCCTTGCTA	chr5:50983054..50983132:-	bta-let-7i
TCCTGTGCCTCGAATGGGCAT	bta-let-7i	TGAGGTAGTAGTTTGTGCTGTT	7	0.886239	1.21379	35.182	1.48237	1.07332			8:T>C	CTGGCTGAGGTAGTAGTTTGTGCTGTTGGTCGGGTTGTGACATTGCCCGCTGTGGAGATAACTGCGCAAGCTACTGCCTTGCTA	chr5:50983054..50983132:-	bta-let-7i
TCCTGTGCCTCGAGTGGGTAT	bta-let-7i	TGAGGTAGTAGTTTGTGCTGTT	7	0.483914	5.97965	32.2702	2.27478	1.39712			11:T>C	CTGGCTGAGGTAGTAGTTTGTGCTGTTGGTCGGGTTGTGACATTGCCCGCTGTGGAGATAACTGCGCAAGCTACTGCCTTGCTA	chr5:50983054..50983132:-	bta-let-7i
CCCTGTGCCTCGAATGGGT	bta-let-7i	TGAGGTAGTAGTTTGTGCTGTT	7	1.29813	3.07507	21.2794	3.03915	2.0749			12:T>C	CTGGCTGAGGTAGTAGTTTGTGCTGTTGGTCGGGTTGTGACATTGCCCGCTGTGGAGATAACTGCGCAAGCTACTGCCTTGCTA	chr5:50983054..50983132:-	bta-let-7i
TCCTGTGCCCCGAATGGGT	bta-let-7i	TGAGGTAGTAGTTTGTGCTGTT	7	0.586185	0.917448	21.2847	0.335829	1.93611			13:T>C	CTGGCTGAGGTAGTAGTTTGTGCTGTTGGTCGGGTTGTGACATTGCCCGCTGTGGAGATAACTGCGCAAGCTACTGCCTTGCTA	chr5:50983054..50983132:-	bta-let-7i
TCCTGTGCCTCGAGTGGGT	bta-let-7i	TGAGGTAGTAGTTTGTGCTGTT	7	0	1.51013	10.6419	0	0.3704			14:G>A	CTGGCTGAGGTAGTAGTTTGTGCTGTTGGTCGGGTTGTGACATTGCCCGCTGTGGAGATAACTGCGCAAGCTACTGCCTTGCTA	chr5:50983054..50983132:-	bta-let-7i
TCCTGAGCCTCGAATGGGT	bta-let-7i	TGAGGTAGTAGTTTGTGCTGTT	7	0.241957	1.47867	12.6678	0.718009	0.134748			15:T>A	CTGGCTGAGGTAGTAGTTTGTGCTGTTGGTCGGGTTGTGACATTGCCCGCTGTGGAGATAACTGCGCAAGCTACTGCCTTGCTA	chr5:50983054..50983132:-	bta-let-7i
CCCTGTGCCTCGAATGGGTAT	bta-let-7i	TGAGGTAGTAGTTTGTGCTGTT	7	1.32598	4.85517	29.5063	2.22843	2.94174			15:T>C	CTGGCTGAGGTAGTAGTTTGTGCTGTTGGTCGGGTTGTGACATTGCCCGCTGTGGAGATAACTGCGCAAGCTACTGCCTTGCTA	chr5:50983054..50983132:-	bta-let-7i
TCCTGTGCCTCAAATGGGTAT	bta-let-7i	TGAGGTAGTAGTTTGTGCTGTT	7	1.08402	3.34503	29.4836	4.35441	2.51299		-TGTT		CTGGCTGAGGTAGTAGTTTGTGCTGTTGGTCGGGTTGTGACATTGCCCGCTGTGGAGATAACTGCGCAAGCTACTGCCTTGCTA	chr5:50983054..50983132:-	bta-let-7g,bta-let-7i
TCCTGTGCCTCGAATGAGTAT	bta-let-7i	TGAGGTAGTAGTTTGTGCTGTT	7	0.542011	2.54531	23.2167	4.07469	2.0749			18:T>C	CTGGCTGAGGTAGTAGTTTGTGCTGTTGGTCGGGTTGTGACATTGCCCGCTGTGGAGATAACTGCGCAAGCTACTGCCTTGCTA	chr5:50983054..50983132:-	bta-let-7i
TCCTGTGCCTCGAATGGATAT	bta-let-7i	TGAGGTAGTAGTTTGTGCTGTT	7	3.35674	7.98807	42.5197	18.4096	15.975		-GTT		CTGGCTGAGGTAGTAGTTTGTGCTGTTGGTCGGGTTGTGACATTGCCCGCTGTGGAGATAACTGCGCAAGCTACTGCCTTGCTA	chr5:50983054..50983132:-	bta-let-7i
TCCTGTGCCTCGAATGGGTAC	bta-let-7i	TGAGGTAGTAGTTTGTGCTGTT	7	0.241957	0.710413	11.356	0	0.197767			19:G>A	CTGGCTGAGGTAGTAGTTTGTGCTGTTGGTCGGGTTGTGACATTGCCCGCTGTGGAGATAACTGCGCAAGCTACTGCCTTGCTA	chr5:50983054..50983132:-	bta-let-7i
TCCTGTGCCTCGAATGGGTGT	bta-let-7i	TGAGGTAGTAGTTTGTGCTGTT	7	1.55401	4.11024	21.3583	1.43602	1.09845		-T	20:T>A	CTGGCTGAGGTAGTAGTTTGTGCTGTTGGTCGGGTTGTGACATTGCCCGCTGTGGAGATAACTGCGCAAGCTACTGCCTTGCTA	chr5:50983054..50983132:-	bta-let-7i
AACCCATTGCATATCGGAGCT	bta-let-7i	TGAGGTAGTAGTTTGTGCTGTT	7	0	2.33827	9.29338	1.51042	0.765934			20:T>A	CTGGCTGAGGTAGTAGTTTGTGCTGTTGGTCGGGTTGTGACATTGCCCGCTGTGGAGATAACTGCGCAAGCTACTGCCTTGCTA	chr5:50983054..50983132:-	bta-let-7i
CGAAGTGCTGTTCGTGCAG	bta-let-7i	TGAGGTAGTAGTTTGTGCTGTT	7	0.783968	3.25368	22.3826	1.84625	2.98367			20:T>C	CTGGCTGAGGTAGTAGTTTGTGCTGTTGGTCGGGTTGTGACATTGCCCGCTGTGGAGATAACTGCGCAAGCTACTGCCTTGCTA	chr5:50983054..50983132:-	bta-let-7i
CAAAGTGCTGTCCGTGCAG	bta-let-7i	TGAGGTAGTAGTTTGTGCTGTT	7	183.549	255.624	1567.19	396.504	430.587		-T		CTGGCTGAGGTAGTAGTTTGTGCTGTTGGTCGGGTTGTGACATTGCCCGCTGTGGAGATAACTGCGCAAGCTACTGCCTTGCTA	chr5:50983054..50983132:-	bta-let-7i
TCCTTGGTTATCTAGCTGTAT	bta-let-7i	TGAGGTAGTAGTTTGTGCTGTT	7	4.63419	10.3497	45.0365	7.93591	4.79337			21:T>A	CTGGCTGAGGTAGTAGTTTGTGCTGTTGGTCGGGTTGTGACATTGCCCGCTGTGGAGATAACTGCGCAAGCTACTGCCTTGCTA	chr5:50983054..50983132:-	bta-let-7i
AACCCGTAGATCCGATCTT	bta-let-7i	TGAGGTAGTAGTTTGTGCTGTT	7	0.586185	2.42758	15.2307	1.12824	0.530282			21:T>C	CTGGCTGAGGTAGTAGTTTGTGCTGTTGGTCGGGTTGTGACATTGCCCGCTGTGGAGATAACTGCGCAAGCTACTGCCTTGCTA	chr5:50983054..50983132:-	bta-let-7i
CTGCGCTTGGATTTCGTTC	bta-let-7i	TGAGGTAGTAGTTTGTGCTGTT	7	717.879	1808.66	10274.4	994.149	1148.53				CTGGCTGAGGTAGTAGTTTGTGCTGTTGGTCGGGTTGTGACATTGCCCGCTGTGGAGATAACTGCGCAAGCTACTGCCTTGCTA	chr5:50983054..50983132:-	bta-let-7i
CTGCGCTTGGATTTCGTTCCC	bta-let-7i	TGAGGTAGTAGTTTGTGCTGTT	7	131.496	232.035	1208.6	310.381	422.323		+A		CTGGCTGAGGTAGTAGTTTGTGCTGTTGGTCGGGTTGTGACATTGCCCGCTGTGGAGATAACTGCGCAAGCTACTGCCTTGCTA	chr5:50983054..50983132:-	bta-let-7i
AATCACTAGTTCCACCGCCAT	bta-let-7i	TGAGGTAGTAGTTTGTGCTGTT	7	7.18107	16.0371	86.4076	17.1855	20.5511		+G		CTGGCTGAGGTAGTAGTTTGTGCTGTTGGTCGGGTTGTGACATTGCCCGCTGTGGAGATAACTGCGCAAGCTACTGCCTTGCTA	chr5:50983054..50983132:-	bta-let-7i
AATCACTAGTTCCACTGC	bta-let-7i	TGAGGTAGTAGTTTGTGCTGTT	7	0.300054	1.18233	9.78933	1.8926	1.43501			17:C>T	CTGGCTGAGGTAGTAGTTTGTGCTGTTGGTCGGGTTGTGACATTGCCCGCTGTGGAGATAACTGCGCAAGCTACTGCCTTGCTA	chr5:50983054..50983132:-	bta-let-7i
ATCACTAGTCCCACTGCCATCA	bta-let-7i	TGAGGTAGTAGTTTGTGCTGTT	7	0.842065	2.33827	20.0422	1.10019	1.22449			9:A>G	CTGGCTGAGGTAGTAGTTTGTGCTGTTGGTCGGGTTGTGACATTGCCCGCTGTGGAGATAACTGCGCAAGCTACTGCCTTGCTA	chr5:50983054..50983132:-	bta-let-7i
TCGACCGGACCTCGACCGGCT	bta-let-7i	TGAGGTAGTAGTTTGTGCTGTT	7	0.586185	1.6857	22.7542	1.43602	1.66662			6:A>G	CTGGCTGAGGTAGTAGTTTGTGCTGTTGGTCGGGTTGTGACATTGCCCGCTGTGGAGATAACTGCGCAAGCTACTGCCTTGCTA	chr5:50983054..50983132:-	bta-let-7i
CTATACAATCTATTGCCTTCCT	bta-let-7i	TGAGGTAGTAGTTTGTGCTGTT	7	0.241957	5.20935	23.4674	3.73886	2.49557			2:A>G	CTGGCTGAGGTAGTAGTTTGTGCTGTTGGTCGGGTTGTGACATTGCCCGCTGTGGAGATAACTGCGCAAGCTACTGCCTTGCTA	chr5:50983054..50983132:-	bta-let-7i
CTATACAGTCTACTGTCTTTCT	bta-miR-10167-3p	CGGGTGGTCGGGGCGGGTCAG	7	0	1.47867	34.727	13.4665	4.75145	+G	-CAG		CGGTGGGACTTGACCCGGTTTCATTTCAGTTTGGGTTTAATCACCGCGGGTGGTCGGGGCGGGTCAGGGTCTCACAC		bta-miR-10167-3p
CTTTCAGTCGGATGTTTGCAGC	bta-miR-107	AGCAGCATTGTACAGGGCTATC	7	0	2.01351	13.4154	2.06133	0.530282		-TC	19:A>T	CTCTCTGCTTTCAGCTTCTTTACAGTGTTGCCTTGTGGCATGGAGTTCAAGCAGCATTGTACAGGGCTATCAAAGCACAGA	chr26:11256217..11256279:-	bta-miR-103,bta-miR-107
CTATACAACTTACTACTTTCCT	bta-miR-10a	TACCCTGTAGATCCGAATTTGTG	7	0	7.25128	30.9337	7.81354	8.5469			0:T>A	GATCTGTCTGTCTTCTGTATATACCCTGTAGATCCGAATTTGTGTAAGGAATTTTGTGATCACAAATTCGTATCTAGGGGAATATGTAGTTGACATAAACACTCCGCTC	chr19:37912323..37912385:+	bta-miR-10a
CTGCGCAAGCTACTGCCTTGC	bta-miR-10a	TACCCTGTAGATCCGAATTTGTG	7	0	8.5493	129.997	9.46464	20.0352		-G	0:T>A	GATCTGTCTGTCTTCTGTATATACCCTGTAGATCCGAATTTGTGTAAGGAATTTTGTGATCACAAATTCGTATCTAGGGGAATATGTAGTTGACATAAACACTCCGCTC	chr19:37912323..37912385:+	bta-miR-10a
CTGCGCAAGCTACTGCCTTGCT	bta-miR-10a	TACCCTGTAGATCCGAATTTGTG	7	0	4.91301	17.9136	6.68691	7.14611	-T	-GTG		GATCTGTCTGTCTTCTGTATATACCCTGTAGATCCGAATTTGTGTAAGGAATTTTGTGATCACAAATTCGTATCTAGGGGAATATGTAGTTGACATAAACACTCCGCTC	chr19:37912323..37912385:+	bta-miR-10a,bta-miR-10b
ATCATCGTCTCAAATGAGTCT	bta-miR-10a	TACCCTGTAGATCCGAATTTGTG	7	0	3.19584	21.1724	3.40464	8.324	-T	-TG		GATCTGTCTGTCTTCTGTATATACCCTGTAGATCCGAATTTGTGTAAGGAATTTTGTGATCACAAATTCGTATCTAGGGGAATATGTAGTTGACATAAACACTCCGCTC	chr19:37912323..37912385:+	bta-miR-10a,bta-miR-10b
CATCTTACCGGACAGTGCTGG	bta-miR-10a	TACCCTGTAGATCCGAATTTGTG	7	3.11479	96.0903	797.117	84.5446	185.683	-T	-G		GATCTGTCTGTCTTCTGTATATACCCTGTAGATCCGAATTTGTGTAAGGAATTTTGTGATCACAAATTCGTATCTAGGGGAATATGTAGTTGACATAAACACTCCGCTC	chr19:37912323..37912385:+	bta-miR-10a,bta-miR-10b
CATCTTACTGGGCAGCATTG	bta-miR-10a	TACCCTGTAGATCCGAATTTGTG	7	0.241957	1.95058	13.4274	2.58256	6.83369	+A	-G		GATCTGTCTGTCTTCTGTATATACCCTGTAGATCCGAATTTGTGTAAGGAATTTTGTGATCACAAATTCGTATCTAGGGGAATATGTAGTTGACATAAACACTCCGCTC	chr19:37912323..37912385:+	bta-miR-10a,bta-miR-10b
AGAAATGTTTAGGACCACTAG	bta-miR-10a	TACCCTGTAGATCCGAATTTGTG	7	0	0.917448	7.72232	0.38218	1.4561		-G	0:T>C	GATCTGTCTGTCTTCTGTATATACCCTGTAGATCCGAATTTGTGTAAGGAATTTTGTGATCACAAATTCGTATCTAGGGGAATATGTAGTTGACATAAACACTCCGCTC	chr19:37912323..37912385:+	bta-miR-10a
GTGAAATGTTTAGGACCACTAA	bta-miR-10a	TACCCTGTAGATCCGAATTTGTG	7	0	8.14031	33.6306	4.42881	7.30132	-T		1:A>G	GATCTGTCTGTCTTCTGTATATACCCTGTAGATCCGAATTTGTGTAAGGAATTTTGTGATCACAAATTCGTATCTAGGGGAATATGTAGTTGACATAAACACTCCGCTC	chr19:37912323..37912385:+	bta-miR-10a
TGAAATGTTTAGGACCACT	bta-miR-10a	TACCCTGTAGATCCGAATTTGTG	7	0	1.00676	8.21725	0.764361	1.3341		-G	3:C>A	GATCTGTCTGTCTTCTGTATATACCCTGTAGATCCGAATTTGTGTAAGGAATTTTGTGATCACAAATTCGTATCTAGGGGAATATGTAGTTGACATAAACACTCCGCTC	chr19:37912323..37912385:+	bta-miR-10a
GAGAAATGTTTAGGACCACTAG	bta-miR-10a	TACCCTGTAGATCCGAATTTGTG	7	0.300054	0.710413	19.1843	1.10019	2.79424		-G	5:T>A	GATCTGTCTGTCTTCTGTATATACCCTGTAGATCCGAATTTGTGTAAGGAATTTTGTGATCACAAATTCGTATCTAGGGGAATATGTAGTTGACATAAACACTCCGCTC	chr19:37912323..37912385:+	bta-miR-10a
GTGAAATGTTTAGGACCACTAG	bta-miR-10a	TACCCTGTAGATCCGAATTTGTG	7	0	1.00676	8.10697	1.05384	1.39712		-G	5:T>C	GATCTGTCTGTCTTCTGTATATACCCTGTAGATCCGAATTTGTGTAAGGAATTTTGTGATCACAAATTCGTATCTAGGGGAATATGTAGTTGACATAAACACTCCGCTC	chr19:37912323..37912385:+	bta-miR-10a
GTGAAATGTTTAGGACCACTGG	bta-miR-10a	TACCCTGTAGATCCGAATTTGTG	7	0	0.768257	9.89628	0	1.20806		-G	7:T>A	GATCTGTCTGTCTTCTGTATATACCCTGTAGATCCGAATTTGTGTAAGGAATTTTGTGATCACAAATTCGTATCTAGGGGAATATGTAGTTGACATAAACACTCCGCTC	chr19:37912323..37912385:+	bta-miR-10a
GTGAAGTGTTTAGGACCACTAG	bta-miR-10a	TACCCTGTAGATCCGAATTTGTG	7	0	1.21379	9.21015	0.335829	0.593301		-G	12:C>A	GATCTGTCTGTCTTCTGTATATACCCTGTAGATCCGAATTTGTGTAAGGAATTTTGTGATCACAAATTCGTATCTAGGGGAATATGTAGTTGACATAAACACTCCGCTC	chr19:37912323..37912385:+	bta-miR-10a
TATGTGGGACGGTAAACCGCT	bta-miR-10a	TACCCTGTAGATCCGAATTTGTG	7	0	8.99788	26.8234	4.33611	3.21958		-TTGTG		GATCTGTCTGTCTTCTGTATATACCCTGTAGATCCGAATTTGTGTAAGGAATTTTGTGATCACAAATTCGTATCTAGGGGAATATGTAGTTGACATAAACACTCCGCTC	chr19:37912323..37912385:+	bta-miR-10a,bta-miR-10b
TATGTGGGACGGTAAACCGCTT	bta-miR-10a	TACCCTGTAGATCCGAATTTGTG	7	0	1.47867	7.11942	0	2.25992		-G	18:T>C	GATCTGTCTGTCTTCTGTATATACCCTGTAGATCCGAATTTGTGTAAGGAATTTTGTGATCACAAATTCGTATCTAGGGGAATATGTAGTTGACATAAACACTCCGCTC	chr19:37912323..37912385:+	bta-miR-10a
ATATACAGAGGGAGACTCTTAT	bta-miR-10a	TACCCTGTAGATCCGAATTTGTG	7	0	12.7306	33.1163	9.10236	14.9449		-GTG		GATCTGTCTGTCTTCTGTATATACCCTGTAGATCCGAATTTGTGTAAGGAATTTTGTGATCACAAATTCGTATCTAGGGGAATATGTAGTTGACATAAACACTCCGCTC	chr19:37912323..37912385:+	bta-miR-10a,bta-miR-10b
CATCTTCCAGCACAGTGTTGGA	bta-miR-10a	TACCCTGTAGATCCGAATTTGTG	7	0.241957	17.3087	139.364	16.6577	35.8093		-TG		GATCTGTCTGTCTTCTGTATATACCCTGTAGATCCGAATTTGTGTAAGGAATTTTGTGATCACAAATTCGTATCTAGGGGAATATGTAGTTGACATAAACACTCCGCTC	chr19:37912323..37912385:+	bta-miR-10a,bta-miR-10b
CTATACAACCTACTGCCTTCC	bta-miR-10a	TACCCTGTAGATCCGAATTTGTG	7	0	0.917448	10.3966	1.12824	3.95167		-G	21:T>A	GATCTGTCTGTCTTCTGTATATACCCTGTAGATCCGAATTTGTGTAAGGAATTTTGTGATCACAAATTCGTATCTAGGGGAATATGTAGTTGACATAAACACTCCGCTC	chr19:37912323..37912385:+	bta-miR-10a
AGAAAGTTTGTTTGGGTTT	bta-miR-10a	TACCCTGTAGATCCGAATTTGTG	7	11.1562	381.134	3653.16	256.661	1101.3		-G		GATCTGTCTGTCTTCTGTATATACCCTGTAGATCCGAATTTGTGTAAGGAATTTTGTGATCACAAATTCGTATCTAGGGGAATATGTAGTTGACATAAACACTCCGCTC	chr19:37912323..37912385:+	bta-miR-10a,bta-miR-10b
CAGGGTAGGGGAGCTGGG	bta-miR-10a	TACCCTGTAGATCCGAATTTGTG	7	0	0.710413	9.19612	0	0.728049		-G	16:A>G	GATCTGTCTGTCTTCTGTATATACCCTGTAGATCCGAATTTGTGTAAGGAATTTTGTGATCACAAATTCGTATCTAGGGGAATATGTAGTTGACATAAACACTCCGCTC	chr19:37912323..37912385:+	bta-miR-10a
AGCCCGGGGCGCGGGGGG	bta-miR-10a	TACCCTGTAGATCCGAATTTGTG	7	0	0.529757	15.7093	0.38218	3.5055		-G	10:A>G	GATCTGTCTGTCTTCTGTATATACCCTGTAGATCCGAATTTGTGTAAGGAATTTTGTGATCACAAATTCGTATCTAGGGGAATATGTAGTTGACATAAACACTCCGCTC	chr19:37912323..37912385:+	bta-miR-10a
GAGCCCGGGGCGCGGGGG	bta-miR-10a	TACCCTGTAGATCCGAATTTGTG	7	0	1.51013	9.55704	0.38218	1.22449		-G	8:A>G	GATCTGTCTGTCTTCTGTATATACCCTGTAGATCCGAATTTGTGTAAGGAATTTTGTGATCACAAATTCGTATCTAGGGGAATATGTAGTTGACATAAACACTCCGCTC	chr19:37912323..37912385:+	bta-miR-10a
GAGCCCGGGGCGCGGGGGG	bta-miR-10a	TACCCTGTAGATCCGAATTTGTG	7	0.300054	1.27164	10.3825	0.335829	2.0494		-G	1:A>G	GATCTGTCTGTCTTCTGTATATACCCTGTAGATCCGAATTTGTGTAAGGAATTTTGTGATCACAAATTCGTATCTAGGGGAATATGTAGTTGACATAAACACTCCGCTC	chr19:37912323..37912385:+	bta-miR-10a
ATGCATAATGTAAGAGACTGG	bta-miR-10a	TACCCTGTAGATCCGAATTTGTG	7	0.286131	5.53716	16.7888	1.00749	1.51912	-T	-TGTG		GATCTGTCTGTCTTCTGTATATACCCTGTAGATCCGAATTTGTGTAAGGAATTTTGTGATCACAAATTCGTATCTAGGGGAATATGTAGTTGACATAAACACTCCGCTC	chr19:37912323..37912385:+	bta-miR-10a,bta-miR-10b
CCGGGACGGCTGGGAAGG	bta-miR-10a	TACCCTGTAGATCCGAATTTGTG	7	0.300054	1.24017	11.3788	0	1.67128	+A	-TG		GATCTGTCTGTCTTCTGTATATACCCTGTAGATCCGAATTTGTGTAAGGAATTTTGTGATCACAAATTCGTATCTAGGGGAATATGTAGTTGACATAAACACTCCGCTC	chr19:37912323..37912385:+	bta-miR-10a,bta-miR-10b
AAAGCAATAGGGTCTGTGT	bta-miR-10a	TACCCTGTAGATCCGAATTTGTG	7	0	7.4299	14.7478	1.38967	2.71847	-TA			GATCTGTCTGTCTTCTGTATATACCCTGTAGATCCGAATTTGTGTAAGGAATTTTGTGATCACAAATTCGTATCTAGGGGAATATGTAGTTGACATAAACACTCCGCTC	chr19:37912323..37912385:+	bta-miR-10a,bta-miR-10b
AAAGCAATAGGGTCTGTGTGTGT	bta-miR-10a	TACCCTGTAGATCCGAATTTGTG	7	0	4.97085	33.7353	1.8182	3.84242	-T	-G	1:A>G	GATCTGTCTGTCTTCTGTATATACCCTGTAGATCCGAATTTGTGTAAGGAATTTTGTGATCACAAATTCGTATCTAGGGGAATATGTAGTTGACATAAACACTCCGCTC	chr19:37912323..37912385:+	bta-miR-10a
AAGCAATAGGGTCTGTGTGTGT	bta-miR-10b	TACCCTGTAGAACCGAATTTGTG	7	0.483914	1.71717	14.2605	1.46407	5.19725			0:T>A	CAGTGACGTTGTCTATATATACCCTGTAGAACCGAATTTGTGTGGTATCCATGTAGTCACAGATTCGATTCTAGGGGAATATATGGTCGATGCAAAAAC	chr2:20762761..20762822:-	bta-miR-10b
GAAAGCAATAGGGTCTGTGT	bta-miR-10b	TACCCTGTAGAACCGAATTTGTG	7	8.76729	43.9806	130.732	9.79071	87.442	-T	+T		CAGTGACGTTGTCTATATATACCCTGTAGAACCGAATTTGTGTGGTATCCATGTAGTCACAGATTCGATTCTAGGGGAATATATGGTCGATGCAAAAAC	chr2:20762761..20762822:-	bta-miR-10a,bta-miR-10b
GAAAGCAATAGGGTCTGTGTG	bta-miR-10b	TACCCTGTAGAACCGAATTTGTG	7	0.542011	5.5057	13.0611	1.7255	6.88433			22:G>A	CAGTGACGTTGTCTATATATACCCTGTAGAACCGAATTTGTGTGGTATCCATGTAGTCACAGATTCGATTCTAGGGGAATATATGGTCGATGCAAAAAC	chr2:20762761..20762822:-	bta-miR-10b
GAAAGCAATAGGGTCTGTGTGA	bta-miR-10b	TACCCTGTAGAACCGAATTTGTG	7	15.835	99.9895	409.454	48.3806	238.138				CAGTGACGTTGTCTATATATACCCTGTAGAACCGAATTTGTGTGGTATCCATGTAGTCACAGATTCGATTCTAGGGGAATATATGGTCGATGCAAAAAC	chr2:20762761..20762822:-	bta-miR-10a,bta-miR-10b
GAAAGCAATAGGGTCTGTGTGT	bta-miR-10b	TACCCTGTAGAACCGAATTTGTG	7	1.10035	18.2962	135.486	9.1471	16.4214		-G	0:T>A	CAGTGACGTTGTCTATATATACCCTGTAGAACCGAATTTGTGTGGTATCCATGTAGTCACAGATTCGATTCTAGGGGAATATATGGTCGATGCAAAAAC	chr2:20762761..20762822:-	bta-miR-10b
AAAGCAATAGGGTCTGTGTGT	bta-miR-10b	TACCCTGTAGAACCGAATTTGTG	7	0	0.710413	12.7055	1.05384	1.39308	-T	-GTG		CAGTGACGTTGTCTATATATACCCTGTAGAACCGAATTTGTGTGGTATCCATGTAGTCACAGATTCGATTCTAGGGGAATATATGGTCGATGCAAAAAC	chr2:20762761..20762822:-	bta-miR-10a,bta-miR-10b
AAGCAATAGGGTCTGTGTGT	bta-miR-10b	TACCCTGTAGAACCGAATTTGTG	7	13.8993	97.1285	346.623	45.8148	90.7868	-T			CAGTGACGTTGTCTATATATACCCTGTAGAACCGAATTTGTGTGGTATCCATGTAGTCACAGATTCGATTCTAGGGGAATATATGGTCGATGCAAAAAC	chr2:20762761..20762822:-	bta-miR-10a,bta-miR-10b
GCGGGAGAGGGGAAGGGCCGGG	bta-miR-10b	TACCCTGTAGAACCGAATTTGTG	7	0.300054	5.12004	12.0736	2.22843	1.51912	-T		1:A>G	CAGTGACGTTGTCTATATATACCCTGTAGAACCGAATTTGTGTGGTATCCATGTAGTCACAGATTCGATTCTAGGGGAATATATGGTCGATGCAAAAAC	chr2:20762761..20762822:-	bta-miR-10b
TCGGCGGCGGCGGCGCCGG	bta-miR-10b	TACCCTGTAGAACCGAATTTGTG	7	0.286131	2.93096	16.5565	0.718009	1.9274		-G	3:C>A	CAGTGACGTTGTCTATATATACCCTGTAGAACCGAATTTGTGTGGTATCCATGTAGTCACAGATTCGATTCTAGGGGAATATATGGTCGATGCAAAAAC	chr2:20762761..20762822:-	bta-miR-10b
CCCCGGGGCGCGGCGCGG	bta-miR-10b	TACCCTGTAGAACCGAATTTGTG	7	0	0.917448	12.8212	0.38218	1.88952		-G	5:T>C	CAGTGACGTTGTCTATATATACCCTGTAGAACCGAATTTGTGTGGTATCCATGTAGTCACAGATTCGATTCTAGGGGAATATATGGTCGATGCAAAAAC	chr2:20762761..20762822:-	bta-miR-10b
TGGGGAGTTTGACTGGGG	bta-miR-10b	TACCCTGTAGAACCGAATTTGTG	7	0	1.71717	8.32956	0.335829	1.09845		-G	7:T>A	CAGTGACGTTGTCTATATATACCCTGTAGAACCGAATTTGTGTGGTATCCATGTAGTCACAGATTCGATTCTAGGGGAATATATGGTCGATGCAAAAAC	chr2:20762761..20762822:-	bta-miR-10b
GGTGTCGGGGGGCTGGGGA	bta-miR-10b	TACCCTGTAGAACCGAATTTGTG	7	0.725871	8.26109	25.8606	6.06161	5.54656		-TGTG		CAGTGACGTTGTCTATATATACCCTGTAGAACCGAATTTGTGTGGTATCCATGTAGTCACAGATTCGATTCTAGGGGAATATATGGTCGATGCAAAAAC	chr2:20762761..20762822:-	bta-miR-10a,bta-miR-10b
TCTCCTTCGGTCCGCACTCTGT	bta-miR-10b	TACCCTGTAGAACCGAATTTGTG	7	0.241957	6.15826	29.1043	10.2306	9.65039		-GTG		CAGTGACGTTGTCTATATATACCCTGTAGAACCGAATTTGTGTGGTATCCATGTAGTCACAGATTCGATTCTAGGGGAATATATGGTCGATGCAAAAAC	chr2:20762761..20762822:-	bta-miR-10a,bta-miR-10b
GGGGAGGAGAGTTGGGAG	bta-miR-10b	TACCCTGTAGAACCGAATTTGTG	7	2.75423	22.6114	159.492	21.2735	32.291		-TG		CAGTGACGTTGTCTATATATACCCTGTAGAACCGAATTTGTGTGGTATCCATGTAGTCACAGATTCGATTCTAGGGGAATATATGGTCGATGCAAAAAC	chr2:20762761..20762822:-	bta-miR-10a,bta-miR-10b
TCGGGACAGGGAGTGGATGCGGG	bta-miR-10b	TACCCTGTAGAACCGAATTTGTG	7	0.528088	2.48543	15.6057	0.718009	1.78861		-G	21:T>A	CAGTGACGTTGTCTATATATACCCTGTAGAACCGAATTTGTGTGGTATCCATGTAGTCACAGATTCGATTCTAGGGGAATATATGGTCGATGCAAAAAC	chr2:20762761..20762822:-	bta-miR-10b
GGCCCGGGAGGGGCGGGG	bta-miR-10b	TACCCTGTAGAACCGAATTTGTG	7	69.7677	506.742	3880.17	300.74	834.352		-G		CAGTGACGTTGTCTATATATACCCTGTAGAACCGAATTTGTGTGGTATCCATGTAGTCACAGATTCGATTCTAGGGGAATATATGGTCGATGCAAAAAC	chr2:20762761..20762822:-	bta-miR-10a,bta-miR-10b
TCTTAGAGGGACAAGTGG	bta-miR-10b	TACCCTGTAGAACCGAATTTGTG	7	0	0.503378	8.2226	0.671658	1.557		-G	11:A>C	CAGTGACGTTGTCTATATATACCCTGTAGAACCGAATTTGTGTGGTATCCATGTAGTCACAGATTCGATTCTAGGGGAATATATGGTCGATGCAAAAAC	chr2:20762761..20762822:-	bta-miR-10a,bta-miR-10b
GAAGAGCACTGGATTGGGAA	bta-miR-10b	TACCCTGTAGAACCGAATTTGTG	7	0.241957	2.01351	12.3382	1.46407	3.0131		-G	11:A>G	CAGTGACGTTGTCTATATATACCCTGTAGAACCGAATTTGTGTGGTATCCATGTAGTCACAGATTCGATTCTAGGGGAATATATGGTCGATGCAAAAAC	chr2:20762761..20762822:-	bta-miR-10a,bta-miR-10b
CTGGGCTGGCTTGTGGGA	bta-miR-10b	TACCCTGTAGAACCGAATTTGTG	7	0	1.21379	7.87035	0.335829	0.925816		-G	1:A>G	CAGTGACGTTGTCTATATATACCCTGTAGAACCGAATTTGTGTGGTATCCATGTAGTCACAGATTCGATTCTAGGGGAATATATGGTCGATGCAAAAAC	chr2:20762761..20762822:-	bta-miR-10b
GTGGTGGGTCGGGGCGGG	bta-miR-10b	TACCCTGTAGAACCGAATTTGTG	7	0	2.22055	7.61103	3.25422	0.3704	-T	-TGTG		CAGTGACGTTGTCTATATATACCCTGTAGAACCGAATTTGTGTGGTATCCATGTAGTCACAGATTCGATTCTAGGGGAATATATGGTCGATGCAAAAAC	chr2:20762761..20762822:-	bta-miR-10a,bta-miR-10b
TCGGCGGCGGCGGCGCCGGGG	bta-miR-10b	TACCCTGTAGAACCGAATTTGTG	7	1.0701	1.8349	11.9406	1.34332	2.2978	-T	-TG		CAGTGACGTTGTCTATATATACCCTGTAGAACCGAATTTGTGTGGTATCCATGTAGTCACAGATTCGATTCTAGGGGAATATATGGTCGATGCAAAAAC	chr2:20762761..20762822:-	bta-miR-10a,bta-miR-10b
CTGATGAGGGAGAGCTGGG	bta-miR-10b	TACCCTGTAGAACCGAATTTGTG	7	6.14839	51.2816	373.968	30.5458	40.1303	-T	-G		CAGTGACGTTGTCTATATATACCCTGTAGAACCGAATTTGTGTGGTATCCATGTAGTCACAGATTCGATTCTAGGGGAATATATGGTCGATGCAAAAAC	chr2:20762761..20762822:-	bta-miR-10a,bta-miR-10b
GAAAACCCAAGGAAACTTTTTG	bta-miR-10b	TACCCTGTAGAACCGAATTTGTG	7	0	2.22055	8.70885	0.38218	0.530282		-G	0:T>C	CAGTGACGTTGTCTATATATACCCTGTAGAACCGAATTTGTGTGGTATCCATGTAGTCACAGATTCGATTCTAGGGGAATATATGGTCGATGCAAAAAC	chr2:20762761..20762822:-	bta-miR-10b
AAAACCCAAGGAAACTTTTTGG	bta-miR-10b	TACCCTGTAGAACCGAATTTGTG	7	0.483914	2.13124	20.6688	1.84625	1.62002	-T	-G	1:A>G	CAGTGACGTTGTCTATATATACCCTGTAGAACCGAATTTGTGTGGTATCCATGTAGTCACAGATTCGATTCTAGGGGAATATATGGTCGATGCAAAAAC	chr2:20762761..20762822:-	bta-miR-10b
TGGGCGGGCGGGGCCGGG	bta-miR-10b	TACCCTGTAGAACCGAATTTGTG	7	0.286131	2.93096	14.3545	0.671658	2.34807		-G	5:T>A	CAGTGACGTTGTCTATATATACCCTGTAGAACCGAATTTGTGTGGTATCCATGTAGTCACAGATTCGATTCTAGGGGAATATATGGTCGATGCAAAAAC	chr2:20762761..20762822:-	bta-miR-10b
TTCCTATCTCACATTACTTG	bta-miR-10b	TACCCTGTAGAACCGAATTTGTG	7	0	6.54392	11.1011	0.718009	2.03702		-TTGTG		CAGTGACGTTGTCTATATATACCCTGTAGAACCGAATTTGTGTGGTATCCATGTAGTCACAGATTCGATTCTAGGGGAATATATGGTCGATGCAAAAAC	chr2:20762761..20762822:-	bta-miR-10a,bta-miR-10b
ATGGGAAGGAGGAAGGGAA	bta-miR-10b	TACCCTGTAGAACCGAATTTGTG	7	0	1.71717	14.1513	0.335829	1.75477		-G	16:A>G	CAGTGACGTTGTCTATATATACCCTGTAGAACCGAATTTGTGTGGTATCCATGTAGTCACAGATTCGATTCTAGGGGAATATATGGTCGATGCAAAAAC	chr2:20762761..20762822:-	bta-miR-10b
GAAACCTGACTGAACTTTTTGG	bta-miR-10b	TACCCTGTAGAACCGAATTTGTG	7	0.300054	0.710413	15.2177	0	0.728049		-G	15:A>G	CAGTGACGTTGTCTATATATACCCTGTAGAACCGAATTTGTGTGGTATCCATGTAGTCACAGATTCGATTCTAGGGGAATATATGGTCGATGCAAAAAC	chr2:20762761..20762822:-	bta-miR-10b
GGAAACCTGACTGAACTTTT	bta-miR-10b	TACCCTGTAGAACCGAATTTGTG	7	0	0.710413	16.093	1.00749	1.75477		-G	10:A>G	CAGTGACGTTGTCTATATATACCCTGTAGAACCGAATTTGTGTGGTATCCATGTAGTCACAGATTCGATTCTAGGGGAATATATGGTCGATGCAAAAAC	chr2:20762761..20762822:-	bta-miR-10b
GGAAACCTGACTGAACTTTTT	bta-miR-10b	TACCCTGTAGAACCGAATTTGTG	7	0	2.13124	11.1194	0.38218	1.69175		-G	8:A>G	CAGTGACGTTGTCTATATATACCCTGTAGAACCGAATTTGTGTGGTATCCATGTAGTCACAGATTCGATTCTAGGGGAATATATGGTCGATGCAAAAAC	chr2:20762761..20762822:-	bta-miR-10b
GGAAACCTGACTGAACTTTTTGA	bta-miR-12034	CCCCGGGGAGCCCGGCGGT	7	37.364	31.8465	110.446	16.2475	3.90544	-C		18:T>G	TCCCGGGACCCGGGCAGAGGGCGCACGCTGTGCCTATGCGGTACACAGCTCTCCCCCGGGGAGCCCGGCGGT		bta-miR-12034
GGAAACCTGACTGAACTTTTTGG	bta-miR-1246	AATGGATTTTTGGAGCAGG	7	0.241957	0.207035	15.1874	0.718009	1.80136	+A		7:T>A	CAACATATTAAATGGATTTTTGGAGCAGGAAGTTGGAATAGAGGCTTTCTCAGACAAATACTTTACTGTGCAG		bta-miR-1246
GGAAACCTGACTGAACTTTTTGT	bta-miR-1246	AATGGATTTTTGGAGCAGG	7	4.87094	11.1047	1038.56	401.206	352.171	+A	+GA		CAACATATTAAATGGATTTTTGGAGCAGGAAGTTGGAATAGAGGCTTTCTCAGACAAATACTTTACTGTGCAG		bta-miR-1246
GGGCGGCGGGACCGGGGG	bta-miR-1246	AATGGATTTTTGGAGCAGG	7	0	0.207035	16.8794	2.06133	3.06374	+A		13:A>G	CAACATATTAAATGGATTTTTGGAGCAGGAAGTTGGAATAGAGGCTTTCTCAGACAAATACTTTACTGTGCAG		bta-miR-1246
CCACCTGTCTTTCCCTCTGTAG	bta-miR-1246	AATGGATTTTTGGAGCAGG	7	0	0.828139	35.6918	11.0344	11.7149	+A		1:A>G	CAACATATTAAATGGATTTTTGGAGCAGGAAGTTGGAATAGAGGCTTTCTCAGACAAATACTTTACTGTGCAG		bta-miR-1246
GATGGAGGAAGAGGAGGAG	bta-miR-1246	AATGGATTTTTGGAGCAGG	7	0	0	15.1874	2.13573	2.55455	+A		0:A>G	CAACATATTAAATGGATTTTTGGAGCAGGAAGTTGGAATAGAGGCTTTCTCAGACAAATACTTTACTGTGCAG		bta-miR-1246
GCCAGGGGTCAGTGGGGT	bta-miR-1246	AATGGATTTTTGGAGCAGG	7	0	0	17.0091	4.28976	1.59085	-A		7:T>C	CAACATATTAAATGGATTTTTGGAGCAGGAAGTTGGAATAGAGGCTTTCTCAGACAAATACTTTACTGTGCAG		bta-miR-1246
CGCCGGGGCGGGTACCGGAGG	bta-miR-1246	AATGGATTTTTGGAGCAGG	7	0	0.207035	8.67849	3.31033	1.67066	-A		10:T>C	CAACATATTAAATGGATTTTTGGAGCAGGAAGTTGGAATAGAGGCTTTCTCAGACAAATACTTTACTGTGCAG		bta-miR-1246
CGCCGTGGCGGGTTCCGGAGG	bta-miR-1246	AATGGATTTTTGGAGCAGG	7	2.8565	5.73098	67.71	27.7864	16.5351	-A	+GAGT		CAACATATTAAATGGATTTTTGGAGCAGGAAGTTGGAATAGAGGCTTTCTCAGACAAATACTTTACTGTGCAG		bta-miR-1246
CGCCGGGGCGGGTTCCGGAGGGG	bta-miR-1246	AATGGATTTTTGGAGCAGG	7	0.241957	1.03314	19.29	4.86871	4.3472	-A		13:A>G	CAACATATTAAATGGATTTTTGGAGCAGGAAGTTGGAATAGAGGCTTTCTCAGACAAATACTTTACTGTGCAG		bta-miR-1246
CACCGGGGCGGGTTCCGGAGG	bta-miR-1246	AATGGATTTTTGGAGCAGG	7	0.542011	3.81694	210.161	32.8442	35.7118	-AATG	+GAG		CAACATATTAAATGGATTTTTGGAGCAGGAAGTTGGAATAGAGGCTTTCTCAGACAAATACTTTACTGTGCAG		bta-miR-1246
CCGGGGCGGGTTCCGGAGG	bta-miR-1246	AATGGATTTTTGGAGCAGG	7	0.783968	3.10653	82.2127	16.489	36.8562	-AAT	+GAG		CAACATATTAAATGGATTTTTGGAGCAGGAAGTTGGAATAGAGGCTTTCTCAGACAAATACTTTACTGTGCAG		bta-miR-1246
CGCCGGAGCGGGTTCCGGAGG	bta-miR-1246	AATGGATTTTTGGAGCAGG	7	0	1.21379	8.68283	3.26397	2.34807	+AA	-G		CAACATATTAAATGGATTTTTGGAGCAGGAAGTTGGAATAGAGGCTTTCTCAGACAAATACTTTACTGTGCAG		bta-miR-1246
CGCCGGGGAGGGTTCCGGAGG	bta-miR-1246	AATGGATTTTTGGAGCAGG	7	0	0	9.7633	2.18208	0.568167	+A		8:T>A	CAACATATTAAATGGATTTTTGGAGCAGGAAGTTGGAATAGAGGCTTTCTCAGACAAATACTTTACTGTGCAG		bta-miR-1246
CGCCGGGGCAGGTTCCGGAGG	bta-miR-1246	AATGGATTTTTGGAGCAGG	7	0.286131	0.917448	12.5402	2.15403	1.95254	+A		16:A>G	CAACATATTAAATGGATTTTTGGAGCAGGAAGTTGGAATAGAGGCTTTCTCAGACAAATACTTTACTGTGCAG		bta-miR-1246
CGCCGGGGCGGGTTCCGGAAG	bta-miR-1246	AATGGATTTTTGGAGCAGG	7	0	0	20.1338	3.66445	5.07095	-A		2:T>A	CAACATATTAAATGGATTTTTGGAGCAGGAAGTTGGAATAGAGGCTTTCTCAGACAAATACTTTACTGTGCAG		bta-miR-1246
CGCCGGGGCGGGTTCCGGAGA	bta-miR-1246	AATGGATTTTTGGAGCAGG	7	0.241957	0.975292	20.8524	3.95393	5.39108	-A		6:T>A	CAACATATTAAATGGATTTTTGGAGCAGGAAGTTGGAATAGAGGCTTTCTCAGACAAATACTTTACTGTGCAG		bta-miR-1246
CGCCGGGGTGGGTTCCGGAGGG	bta-miR-1246	AATGGATTTTTGGAGCAGG	7	0	0	18.9237	2.25649	2.42017	-A		7:T>A	CAACATATTAAATGGATTTTTGGAGCAGGAAGTTGGAATAGAGGCTTTCTCAGACAAATACTTTACTGTGCAG		bta-miR-1246
CGCGGGGGCGGGTTCCGGAGG	bta-miR-1246	AATGGATTTTTGGAGCAGG	7	0	0.710413	16.5131	1.10019	2.13388	-A		9:T>A	CAACATATTAAATGGATTTTTGGAGCAGGAAGTTGGAATAGAGGCTTTCTCAGACAAATACTTTACTGTGCAG		bta-miR-1246
GGCCGGGGCGGGTTCCGGAGG	bta-miR-1246	AATGGATTTTTGGAGCAGG	7	2.98226	7.09091	17.773	2.53621	0.593301	-A	+GAGTT		CAACATATTAAATGGATTTTTGGAGCAGGAAGTTGGAATAGAGGCTTTCTCAGACAAATACTTTACTGTGCAG		bta-miR-1246
AGCGGGATCTTTAGTTGTGG	bta-miR-1246	AATGGATTTTTGGAGCAGG	7	0	0.207035	20.1338	4.91507	4.03148	-A		16:A>G	CAACATATTAAATGGATTTTTGGAGCAGGAAGTTGGAATAGAGGCTTTCTCAGACAAATACTTTACTGTGCAG		bta-miR-1246
GGCGGGATCTTTAGTTGTGG	bta-miR-1246	AATGGATTTTTGGAGCAGG	7	0	0	26.2764	6.37914	2.13388	-A		5:A>G	CAACATATTAAATGGATTTTTGGAGCAGGAAGTTGGAATAGAGGCTTTCTCAGACAAATACTTTACTGTGCAG		bta-miR-1246
TCAGACCCCTCTCCTGAATTTC	bta-miR-1251	ACTCTAGCTGCCAAAGGCGCT	7	0	5.7442	23.0794	3.5254	2.85322				GTGGACTCTAGCTGCCAAAGGCGCTTCTCCTTCTGAACCGAGCGCTTTGCTCAGCCAGTGTAGACATGGC	chr5:61701396..61701455:+	bta-miR-1251
CCGGGCGGAGGCGGGCGG	bta-miR-125a	TCCCTGAGACCCTTTAACCTGTG	7	8.27466	6.50636	15.596	0.335829	6.86791			22:G>A	TGCCGGCCTCTGCGTCCCTGAGACCCTTTAACCTGTGAGGACGTCCAGGGTCACAGGTGAGGTTCTTGGGAGCCTGGCGTCCGGCC	chr18:57689570..57689629:+	bta-miR-125a
AAACAAGATCACGTCTCTCA	bta-miR-125a	TCCCTGAGACCCTTTAACCTGTG	7	356.137	369.81	685.707	28.6948	505.464				TGCCGGCCTCTGCGTCCCTGAGACCCTTTAACCTGTGAGGACGTCCAGGGTCACAGGTGAGGTTCTTGGGAGCCTGGCGTCCGGCC	chr18:57689570..57689629:+	bta-miR-125a
AAACAAGATCACGTCTCTCAGA	bta-miR-125a	TCCCTGAGACCCTTTAACCTGTG	7	0.528088	2.13124	14.9757	2.22843	5.78724		-G	0:T>C	TGCCGGCCTCTGCGTCCCTGAGACCCTTTAACCTGTGAGGACGTCCAGGGTCACAGGTGAGGTTCTTGGGAGCCTGGCGTCCGGCC	chr18:57689570..57689629:+	bta-miR-125a
TGAGAGACGTGACCTTGTTTTGT	bta-miR-125a	TCCCTGAGACCCTTTAACCTGTG	7	1.59819	2.09977	10.8968	1.05384	4.71393		-G	8:A>G	TGCCGGCCTCTGCGTCCCTGAGACCCTTTAACCTGTGAGGACGTCCAGGGTCACAGGTGAGGTTCTTGGGAGCCTGGCGTCCGGCC	chr18:57689570..57689629:+	bta-miR-125a
GGCGGGGTGGGGGGGCGG	bta-miR-125b	TCCCTGAGACCCTAACTTGTGA	7	0.814219	3.39779	37.5515	16.8842	1.30026		-TGA	18:G>A	CGCGCGCCTCTCAATCCCTGAGACCCTAACTTGTGATGTTTACCGTTTAAATCCACGGGTTAGGCTCTTGGGAGCTGCGAGTCGCGCC		bta-miR-125b
CGGGGTGGGGGGGCGGCGG	bta-miR-125b	TCCCTGAGACCCTAACTTGTGA	7	1.15845	19.7413	60.9465	8.71857	17.6175		-GTGA		CGCGCGCCTCTCAATCCCTGAGACCCTAACTTGTGATGTTTACCGTTTAAATCCACGGGTTAGGCTCTTGGGAGCTGCGAGTCGCGCC		bta-miR-125b
CGGTGGCGGGGGGAGGTCT	bta-miR-125b	TCCCTGAGACCCTAACTTGTGA	7	0.300054	1.00676	8.21826	1.51042	1.03947		-TGA	18:G>T	CGCGCGCCTCTCAATCCCTGAGACCCTAACTTGTGATGTTTACCGTTTAAATCCACGGGTTAGGCTCTTGGGAGCTGCGAGTCGCGCC		bta-miR-125b
GCGGGGAAGGTGGCTCGGGG	bta-miR-127	TCGGATCCGTCTGAGCTTGGCT	7	2.99859	26.608	249.553	72.5449	79.17		-CT		TGATCACTGTCTCCAGCCTGCTGAAGCTCAGAGGGCTCTGATTCAGAAAGATCATCGGATCCGTCTGAGCTTGGCTGGTCGGAAGTCTCCTCATC	chr21:65780712..65780764:+	bta-miR-127
GGCGGGGAAGGTGGCTCGG	bta-miR-127	TCGGATCCGTCTGAGCTTGGCT	7	0	5.5057	30.8017	5.17488	3.95167		-T	20:C>A	TGATCACTGTCTCCAGCCTGCTGAAGCTCAGAGGGCTCTGATTCAGAAAGATCATCGGATCCGTCTGAGCTTGGCTGGTCGGAAGTCTCCTCATC	chr21:65780712..65780764:+	bta-miR-127
GGCGGGGAAGGTGGCTCGGGGG	bta-miR-127	TCGGATCCGTCTGAGCTTGGCT	7	0	2.22055	9.4284	2.51791	0.134748		-T		TGATCACTGTCTCCAGCCTGCTGAAGCTCAGAGGGCTCTGATTCAGAAAGATCATCGGATCCGTCTGAGCTTGGCTGGTCGGAAGTCTCCTCATC	chr21:65780712..65780764:+	bta-miR-127
AAAAACTCAAACGAACTTTTGG	bta-miR-127	TCGGATCCGTCTGAGCTTGGCT	7	2.66829	11.8892	42.657	1.38967	6.80489				TGATCACTGTCTCCAGCCTGCTGAAGCTCAGAGGGCTCTGATTCAGAAAGATCATCGGATCCGTCTGAGCTTGGCTGGTCGGAAGTCTCCTCATC	chr21:65780712..65780764:+	bta-miR-127
CGGGGGGCGGGGTGGGGG	bta-miR-127	TCGGATCCGTCTGAGCTTGGCT	7	0	0.794636	13.6467	3.5998	1.16147		-T	20:C>T	TGATCACTGTCTCCAGCCTGCTGAAGCTCAGAGGGCTCTGATTCAGAAAGATCATCGGATCCGTCTGAGCTTGGCTGGTCGGAAGTCTCCTCATC	chr21:65780712..65780764:+	bta-miR-127
CGGGGGGCGGGGTGGGGGG	bta-miR-129	CTTTTTGCGGTCTGGGCTTGCT	7	1.7518	5.94614	16.8125	5.27895	0.66503		-T		GGATCTTTTTGCGGTCTGGGCTTGCTGTTCCTCTCTACAGTAGTCAGGAAGCCCTTACCCCAAAAAGTATCT		bta-miR-129
CCTCTCCGCGGGGGGCGG	bta-miR-135a	TATGGCTTTTTATTCCTATGTGA	7	19.9777	144.221	568.415	57.2436	63.9645		-A		AGATAAATTCACTCTAGTGCTTTATGGCTTTTTATTCCTATGTGATAGTAATAAAGTCTCATGTAGGGATGGAAGCCATGAAATACATTGTGAAAAATCA		bta-miR-135a,bta-miR-135b
TAGGCTCCGGGGGAGGGCGGG	bta-miR-135a	TATGGCTTTTTATTCCTATGTGA	7	28.0037	142.001	396.673	106.728	107.489				AGATAAATTCACTCTAGTGCTTTATGGCTTTTTATTCCTATGTGATAGTAATAAAGTCTCATGTAGGGATGGAAGCCATGAAATACATTGTGAAAAATCA		bta-miR-135a,bta-miR-135b
CCGGGCCTGGGTAGCGGCGGG	bta-miR-135a	TATGGCTTTTTATTCCTATGTGA	7	0.528088	3.55003	16.1849	2.20038	0.433419		-A	0:T>A	AGATAAATTCACTCTAGTGCTTTATGGCTTTTTATTCCTATGTGATAGTAATAAAGTCTCATGTAGGGATGGAAGCCATGAAATACATTGTGAAAAATCA		bta-miR-135a
GCGAAGCGGGGCTGGGCG	bta-miR-135a	TATGGCTTTTTATTCCTATGTGA	7	0	0.917448	15.5041	1.51042	0.862797			22:A>G	AGATAAATTCACTCTAGTGCTTTATGGCTTTTTATTCCTATGTGATAGTAATAAAGTCTCATGTAGGGATGGAAGCCATGAAATACATTGTGAAAAATCA		bta-miR-135a
CAGGGCTGGGGGAAGGGG	bta-miR-135a	TATGGCTTTTTATTCCTATGTGA	7	1.98659	35.7916	93.1923	17.194	14.7628			22:A>T	AGATAAATTCACTCTAGTGCTTTATGGCTTTTTATTCCTATGTGATAGTAATAAAGTCTCATGTAGGGATGGAAGCCATGAAATACATTGTGAAAAATCA		bta-miR-135a
CAGGGCTGGGGGAAGGGT	bta-miR-140	TACCACAGGGTAGAACCACGGA	7	0.886239	1.44924	12.5672	3.73886	3.74152	-T	+CG		TCTCTCTGTGTCCTGCCAGTGGTTTTACCCTATGGTAGGTTACGTCATGCTGTTCTACCACAGGGTAGAACCACGGACAGGATACCGGGGCACC	chr18:36962028..36962089:+	bta-miR-140
AGGGAAAGGAAGGAAGAG	bta-miR-141	TAACACTGTCTGGTAAAGATGG	7	0	9.26784	44.213	5.86483	7.94489	+C	-G		GACCGGCTCTGGGTCCATCTTCCAGCACAGTGTTGGATGGTCTAATGGTGAAGCTCCTAACACTGTCTGGTAAAGATGGCCCCCGGCTGG	chr5:103498837..103498900:-	bta-miR-141,bta-miR-200a
CTGGGCTTGGGCGGAGGGGG	bta-miR-141	TAACACTGTCTGGTAAAGATGG	7	0	0.207035	9.06212	3.40303	0		-G	3:C>A	GACCGGCTCTGGGTCCATCTTCCAGCACAGTGTTGGATGGTCTAATGGTGAAGCTCCTAACACTGTCTGGTAAAGATGGCCCCCGGCTGG	chr5:103498837..103498900:-	bta-miR-141
TCTCAGCTCTCCAGGAAG	bta-miR-141	TAACACTGTCTGGTAAAGATGG	7	0	0.768257	33.4024	8.91373	1.19935		-G	8:T>C	GACCGGCTCTGGGTCCATCTTCCAGCACAGTGTTGGATGGTCTAATGGTGAAGCTCCTAACACTGTCTGGTAAAGATGGCCCCCGGCTGG	chr5:103498837..103498900:-	bta-miR-141
GAGGGAGGGAGATGGGGA	bta-miR-141	TAACACTGTCTGGTAAAGATGG	7	0	1.00676	5.80335	2.63867	0.332515		-G	11:G>A	GACCGGCTCTGGGTCCATCTTCCAGCACAGTGTTGGATGGTCTAATGGTGAAGCTCCTAACACTGTCTGGTAAAGATGGCCCCCGGCTGG	chr5:103498837..103498900:-	bta-miR-141
GAGGGAGGGAGATGGGGG	bta-miR-141	TAACACTGTCTGGTAAAGATGG	7	0	1.00676	10.2626	3.73886	0.197767		-G	12:G>A	GACCGGCTCTGGGTCCATCTTCCAGCACAGTGTTGGATGGTCTAATGGTGAAGCTCCTAACACTGTCTGGTAAAGATGGCCCCCGGCTGG	chr5:103498837..103498900:-	bta-miR-141
GGGTGTCGGGGGGCTGGGGA	bta-miR-141	TAACACTGTCTGGTAAAGATGG	7	0	1.00676	12.5792	4.14909	0.505148		-G	13:T>A	GACCGGCTCTGGGTCCATCTTCCAGCACAGTGTTGGATGGTCTAATGGTGAAGCTCCTAACACTGTCTGGTAAAGATGGCCCCCGGCTGG	chr5:103498837..103498900:-	bta-miR-141
CTGGAGAGGGAGAGGACGGG	bta-miR-141	TAACACTGTCTGGTAAAGATGG	7	0	5.56558	19.8186	7.02113	3.50954		-ATGG		GACCGGCTCTGGGTCCATCTTCCAGCACAGTGTTGGATGGTCTAATGGTGAAGCTCCTAACACTGTCTGGTAAAGATGGCCCCCGGCTGG	chr5:103498837..103498900:-	bta-miR-141,bta-miR-200a
GCTCCTGCTTGAACATAGTCT	bta-miR-141	TAACACTGTCTGGTAAAGATGG	7	0	32.7115	96.6918	40.5111	13.533		-TGG		GACCGGCTCTGGGTCCATCTTCCAGCACAGTGTTGGATGGTCTAATGGTGAAGCTCCTAACACTGTCTGGTAAAGATGGCCCCCGGCTGG	chr5:103498837..103498900:-	bta-miR-141,bta-miR-200a
TGCTCCTGCTTGAACATAGT	bta-miR-141	TAACACTGTCTGGTAAAGATGG	7	0.241957	2.01351	7.87035	3.35668	1.16147		-GG	19:T>A	GACCGGCTCTGGGTCCATCTTCCAGCACAGTGTTGGATGGTCTAATGGTGAAGCTCCTAACACTGTCTGGTAAAGATGGCCCCCGGCTGG	chr5:103498837..103498900:-	bta-miR-141
TGCTCCTGCTTGAACATAGTCT	bta-miR-141	TAACACTGTCTGGTAAAGATGG	7	0.300054	35.2598	173.839	75.9326	16.9614		-GG		GACCGGCTCTGGGTCCATCTTCCAGCACAGTGTTGGATGGTCTAATGGTGAAGCTCCTAACACTGTCTGGTAAAGATGGCCCCCGGCTGG	chr5:103498837..103498900:-	bta-miR-141,bta-miR-200a
TGTACTGTGCTTTGAATGGG	bta-miR-141	TAACACTGTCTGGTAAAGATGG	7	0	36.7334	256.01	69.1591	22.0672		-G	20:G>A	GACCGGCTCTGGGTCCATCTTCCAGCACAGTGTTGGATGGTCTAATGGTGAAGCTCCTAACACTGTCTGGTAAAGATGGCCCCCGGCTGG	chr5:103498837..103498900:-	bta-miR-141
TGTACTGTGCTTTGAATGGGTAG	bta-miR-141	TAACACTGTCTGGTAAAGATGG	7	4.89878	845.007	9541.56	2083.22	795.553		-G		GACCGGCTCTGGGTCCATCTTCCAGCACAGTGTTGGATGGTCTAATGGTGAAGCTCCTAACACTGTCTGGTAAAGATGGCCCCCGGCTGG	chr5:103498837..103498900:-	bta-miR-141,bta-miR-200a
TGTACTGTGCTTTGAATGGGT	bta-miR-141	TAACACTGTCTGGTAAAGATGG	7	0	5.00232	47.6823	13.445	2.70572		-G	20:G>T	GACCGGCTCTGGGTCCATCTTCCAGCACAGTGTTGGATGGTCTAATGGTGAAGCTCCTAACACTGTCTGGTAAAGATGGCCCCCGGCTGG	chr5:103498837..103498900:-	bta-miR-141
ACACCACCAGCAAAGCTCT	bta-miR-141	TAACACTGTCTGGTAAAGATGG	7	0	0.207035	10.6472	4.02833	3.20719		-G	16:A>T	GACCGGCTCTGGGTCCATCTTCCAGCACAGTGTTGGATGGTCTAATGGTGAAGCTCCTAACACTGTCTGGTAAAGATGGCCCCCGGCTGG	chr5:103498837..103498900:-	bta-miR-141,bta-miR-200a
ACACCACCAGCAAAGCTCTAG	bta-miR-141	TAACACTGTCTGGTAAAGATGG	7	0.300054	42.16	487.8	124.453	22.6884		-G	0:T>A	GACCGGCTCTGGGTCCATCTTCCAGCACAGTGTTGGATGGTCTAATGGTGAAGCTCCTAACACTGTCTGGTAAAGATGGCCCCCGGCTGG	chr5:103498837..103498900:-	bta-miR-141
GGAGGCGGGCGGCGGGGG	bta-miR-141	TAACACTGTCTGGTAAAGATGG	7	0	2.01351	25.6564	3.28227	1.96529		-G	0:T>C	GACCGGCTCTGGGTCCATCTTCCAGCACAGTGTTGGATGGTCTAATGGTGAAGCTCCTAACACTGTCTGGTAAAGATGGCCCCCGGCTGG	chr5:103498837..103498900:-	bta-miR-141
GGAGGTAGTAGGTTGTATAG	bta-miR-141	TAACACTGTCTGGTAAAGATGG	7	0	2.72393	33.9051	5.23952	2.07086		-G	6:T>A	GACCGGCTCTGGGTCCATCTTCCAGCACAGTGTTGGATGGTCTAATGGTGAAGCTCCTAACACTGTCTGGTAAAGATGGCCCCCGGCTGG	chr5:103498837..103498900:-	bta-miR-141
TAAGGTAGTAGGTTGTATAG	bta-miR-141	TAACACTGTCTGGTAAAGATGG	7	0	1.51013	28.9378	5.92094	2.39467		-G	6:T>C	GACCGGCTCTGGGTCCATCTTCCAGCACAGTGTTGGATGGTCTAATGGTGAAGCTCCTAACACTGTCTGGTAAAGATGGCCCCCGGCTGG	chr5:103498837..103498900:-	bta-miR-141
TAAGGTAGTAGGTTGTATAGT	bta-miR-141	TAACACTGTCTGGTAAAGATGG	7	0	1.51013	9.31711	1.8926	1.00159		-G	7:G>A	GACCGGCTCTGGGTCCATCTTCCAGCACAGTGTTGGATGGTCTAATGGTGAAGCTCCTAACACTGTCTGGTAAAGATGGCCCCCGGCTGG	chr5:103498837..103498900:-	bta-miR-141
TGAAGTAGTAGGTTGTATAG	bta-miR-141	TAACACTGTCTGGTAAAGATGG	7	0	4.02703	29.9525	13.0909	0.828953		-G	8:T>A	GACCGGCTCTGGGTCCATCTTCCAGCACAGTGTTGGATGGTCTAATGGTGAAGCTCCTAACACTGTCTGGTAAAGATGGCCCCCGGCTGG	chr5:103498837..103498900:-	bta-miR-141
TGAGGCAGTAGGTTGTATAGT	bta-miR-141	TAACACTGTCTGGTAAAGATGG	7	0	0.503378	38.5791	9.70615	1.53187		-G	10:T>A	GACCGGCTCTGGGTCCATCTTCCAGCACAGTGTTGGATGGTCTAATGGTGAAGCTCCTAACACTGTCTGGTAAAGATGGCCCCCGGCTGG	chr5:103498837..103498900:-	bta-miR-141
TGAGGTAGTAGGCTGTATAG	bta-miR-141	TAACACTGTCTGGTAAAGATGG	7	0	2.51689	29.6423	6.01364	1.25833		-G	10:T>C	GACCGGCTCTGGGTCCATCTTCCAGCACAGTGTTGGATGGTCTAATGGTGAAGCTCCTAACACTGTCTGGTAAAGATGGCCCCCGGCTGG	chr5:103498837..103498900:-	bta-miR-141
TGAGGTAGTAGGCTGTATAGT	bta-miR-141	TAACACTGTCTGGTAAAGATGG	7	0	1.00676	16.9508	4.85734	0.900682		-G	13:T>C	GACCGGCTCTGGGTCCATCTTCCAGCACAGTGTTGGATGGTCTAATGGTGAAGCTCCTAACACTGTCTGGTAAAGATGGCCCCCGGCTGG	chr5:103498837..103498900:-	bta-miR-141
TGAGGTAGTAGGTCGTATAG	bta-miR-141	TAACACTGTCTGGTAAAGATGG	7	0	1.00676	15.0967	4.12104	0.904724		-G	19:T>A	GACCGGCTCTGGGTCCATCTTCCAGCACAGTGTTGGATGGTCTAATGGTGAAGCTCCTAACACTGTCTGGTAAAGATGGCCCCCGGCTGG	chr5:103498837..103498900:-	bta-miR-141
TGAGGTAGTAGGTTGTATAG	bta-miR-141	TAACACTGTCTGGTAAAGATGG	7	0.286131	1.21379	17.544	6.56454	1.16147		-G	19:T>C	GACCGGCTCTGGGTCCATCTTCCAGCACAGTGTTGGATGGTCTAATGGTGAAGCTCCTAACACTGTCTGGTAAAGATGGCCCCCGGCTGG	chr5:103498837..103498900:-	bta-miR-141
TGAGGTAGTAGGTTGTATAGA	bta-miR-141	TAACACTGTCTGGTAAAGATGG	7	0	15.5733	78.47	35.0479	7.92417			21:G>T	GACCGGCTCTGGGTCCATCTTCCAGCACAGTGTTGGATGGTCTAATGGTGAAGCTCCTAACACTGTCTGGTAAAGATGGCCCCCGGCTGG	chr5:103498837..103498900:-	bta-miR-141,bta-miR-200a
TGAGGTAGTAGGTTGTATAGT	bta-miR-141	TAACACTGTCTGGTAAAGATGG	7	0	2.51689	41.2631	7.17848	1.53187		-G	18:A>G	GACCGGCTCTGGGTCCATCTTCCAGCACAGTGTTGGATGGTCTAATGGTGAAGCTCCTAACACTGTCTGGTAAAGATGGCCCCCGGCTGG	chr5:103498837..103498900:-	bta-miR-141
TGAGGTAGTAGGTTGTATAGTTAA	bta-miR-141	TAACACTGTCTGGTAAAGATGG	7	0	2.72393	58.5077	13.5377	3.00476		-G	16:A>G	GACCGGCTCTGGGTCCATCTTCCAGCACAGTGTTGGATGGTCTAATGGTGAAGCTCCTAACACTGTCTGGTAAAGATGGCCCCCGGCTGG	chr5:103498837..103498900:-	bta-miR-141,bta-miR-200a
TGAGGTAGTAGGTTGTATAGTTGA	bta-miR-141	TAACACTGTCTGGTAAAGATGG	7	0	0	24.6742	6.37752	1.32135		-G	15:A>G	GACCGGCTCTGGGTCCATCTTCCAGCACAGTGTTGGATGGTCTAATGGTGAAGCTCCTAACACTGTCTGGTAAAGATGGCCCCCGGCTGG	chr5:103498837..103498900:-	bta-miR-141
TGAGGTAGTAGGTTGTATAGTTT	bta-miR-141	TAACACTGTCTGGTAAAGATGG	7	0	1.51013	22.7315	3.66445	0.631186		-G	14:A>G	GACCGGCTCTGGGTCCATCTTCCAGCACAGTGTTGGATGGTCTAATGGTGAAGCTCCTAACACTGTCTGGTAAAGATGGCCCCCGGCTGG	chr5:103498837..103498900:-	bta-miR-141
TGAGGTAGTAGGTTGTATAT	bta-miR-141	TAACACTGTCTGGTAAAGATGG	7	0	3.52365	13.6553	5.29563	0.593301			14:A>G	GACCGGCTCTGGGTCCATCTTCCAGCACAGTGTTGGATGGTCTAATGGTGAAGCTCCTAACACTGTCTGGTAAAGATGGCCCCCGGCTGG	chr5:103498837..103498900:-	bta-miR-141
TGAGGTAGTAGGTCGTATAGT	bta-miR-141	TAACACTGTCTGGTAAAGATGG	7	0	1.00676	15.7234	0.38218	1.72559		-G	9:C>T	GACCGGCTCTGGGTCCATCTTCCAGCACAGTGTTGGATGGTCTAATGGTGAAGCTCCTAACACTGTCTGGTAAAGATGGCCCCCGGCTGG	chr5:103498837..103498900:-	bta-miR-141
TGAGGTAGTAGGTTGAATAGT	bta-miR-141	TAACACTGTCTGGTAAAGATGG	7	0	0.503378	34.4775	6.82435	1.2332		-G	4:A>G	GACCGGCTCTGGGTCCATCTTCCAGCACAGTGTTGGATGGTCTAATGGTGAAGCTCCTAACACTGTCTGGTAAAGATGGCCCCCGGCTGG	chr5:103498837..103498900:-	bta-miR-141
TGGGGTAGTAGGTTGTATAGT	bta-miR-141	TAACACTGTCTGGTAAAGATGG	7	0	2.51689	29.8876	9.7342	2.05344		-G	2:A>G	GACCGGCTCTGGGTCCATCTTCCAGCACAGTGTTGGATGGTCTAATGGTGAAGCTCCTAACACTGTCTGGTAAAGATGGCCCCCGGCTGG	chr5:103498837..103498900:-	bta-miR-141
AGAGGTAGTAGGTTGTATAGT	bta-miR-141	TAACACTGTCTGGTAAAGATGG	7	0	4.02703	25.49	4.04663	1.87309		-G	1:A>G	GACCGGCTCTGGGTCCATCTTCCAGCACAGTGTTGGATGGTCTAATGGTGAAGCTCCTAACACTGTCTGGTAAAGATGGCCCCCGGCTGG	chr5:103498837..103498900:-	bta-miR-141
AGAGGTAGTAGGTTGTATAGTTT	bta-miR-143	TGAGATGAAGCACTGTAGCTCG	7	4.24579	58.2843	102.702	7.02113	0.134748		-CG	0:T>A	GCGTCCTGTCTCCCAGCCTGAGGTGCAGTGCTGCATCTCTGGTCAGTTGGGAGTCTGAGATGAAGCACTGTAGCTCGGGAAGGGAGAAGTTGTTCTGCAGC	chr7:60812141..60812196:+	bta-miR-143
TGAGGTAGTAGGTTGCATAGT	bta-miR-143	TGAGATGAAGCACTGTAGCTCG	7	9.98033	141.357	320.339	36.7567	0.269496		-G	0:T>A	GCGTCCTGTCTCCCAGCCTGAGGTGCAGTGCTGCATCTCTGGTCAGTTGGGAGTCTGAGATGAAGCACTGTAGCTCGGGAAGGGAGAAGTTGTTCTGCAGC	chr7:60812141..60812196:+	bta-miR-143
TGAGGTAGAAGGTTGTATAGT	bta-miR-143	TGAGATGAAGCACTGTAGCTCG	7	0.241957	8.051	19.571	2.9745	0		-G	0:T>C	GCGTCCTGTCTCCCAGCCTGAGGTGCAGTGCTGCATCTCTGGTCAGTTGGGAGTCTGAGATGAAGCACTGTAGCTCGGGAAGGGAGAAGTTGTTCTGCAGC	chr7:60812141..60812196:+	bta-miR-143
TGAGGTAGGAGGTTGTATAGTT	bta-miR-143	TGAGATGAAGCACTGTAGCTCG	7	0.967828	14.4163	29.6661	2.61061	0		-G	5:T>A	GCGTCCTGTCTCCCAGCCTGAGGTGCAGTGCTGCATCTCTGGTCAGTTGGGAGTCTGAGATGAAGCACTGTAGCTCGGGAAGGGAGAAGTTGTTCTGCAGC	chr7:60812141..60812196:+	bta-miR-143
TGAGGTAGTAGATTGAATAGTT	bta-miR-143	TGAGATGAAGCACTGTAGCTCG	7	0.483914	3.93772	21.7319	1.84625	0		-G	5:T>C	GCGTCCTGTCTCCCAGCCTGAGGTGCAGTGCTGCATCTCTGGTCAGTTGGGAGTCTGAGATGAAGCACTGTAGCTCGGGAAGGGAGAAGTTGTTCTGCAGC	chr7:60812141..60812196:+	bta-miR-143
TGAGGTAGTAGATTGTATAG	bta-miR-143	TGAGATGAAGCACTGTAGCTCG	7	0.241957	11.2205	20.7531	2.51791	0		-G	13:T>C	GCGTCCTGTCTCCCAGCCTGAGGTGCAGTGCTGCATCTCTGGTCAGTTGGGAGTCTGAGATGAAGCACTGTAGCTCGGGAAGGGAGAAGTTGTTCTGCAGC	chr7:60812141..60812196:+	bta-miR-143
TGAGGTAGTAGGTTGTACAGT	bta-miR-143	TGAGATGAAGCACTGTAGCTCG	7	0.241957	5.56558	12.0562	2.9745	0		-G	15:T>A	GCGTCCTGTCTCCCAGCCTGAGGTGCAGTGCTGCATCTCTGGTCAGTTGGGAGTCTGAGATGAAGCACTGTAGCTCGGGAAGGGAGAAGTTGTTCTGCAGC	chr7:60812141..60812196:+	bta-miR-143
TGAGGTAGTAGTTTGTACAGT	bta-miR-143	TGAGATGAAGCACTGTAGCTCG	7	1.88432	4.5852	17.504	1.43602	0		-G	15:T>C	GCGTCCTGTCTCCCAGCCTGAGGTGCAGTGCTGCATCTCTGGTCAGTTGGGAGTCTGAGATGAAGCACTGTAGCTCGGGAAGGGAGAAGTTGTTCTGCAGC	chr7:60812141..60812196:+	bta-miR-143
TGAGGTAGTAGTTTGTACAGTTA	bta-miR-143	TGAGATGAAGCACTGTAGCTCG	7	0.483914	13.6196	26.4451	2.44351	0		-G	19:T>C	GCGTCCTGTCTCCCAGCCTGAGGTGCAGTGCTGCATCTCTGGTCAGTTGGGAGTCTGAGATGAAGCACTGTAGCTCGGGAAGGGAGAAGTTGTTCTGCAGC	chr7:60812141..60812196:+	bta-miR-143
TGAGGTAGTAGTTTGTACAGTTT	bta-miR-143	TGAGATGAAGCACTGTAGCTCG	7	356.031	3779.87	6244.3	919.714	13.9805		-G		GCGTCCTGTCTCCCAGCCTGAGGTGCAGTGCTGCATCTCTGGTCAGTTGGGAGTCTGAGATGAAGCACTGTAGCTCGGGAAGGGAGAAGTTGTTCTGCAGC	chr7:60812141..60812196:+	bta-miR-143
TGGAATGTAAAGAAGTATGTAA	bta-miR-143	TGAGATGAAGCACTGTAGCTCG	7	1.49592	4.2026	24.7628	3.69251	0		-G	16:A>G	GCGTCCTGTCTCCCAGCCTGAGGTGCAGTGCTGCATCTCTGGTCAGTTGGGAGTCTGAGATGAAGCACTGTAGCTCGGGAAGGGAGAAGTTGTTCTGCAGC	chr7:60812141..60812196:+	bta-miR-143
TGGAATGTAAAGAAGTATGTAC	bta-miR-143	TGAGATGAAGCACTGTAGCTCG	7	0	10.8064	24.4938	5.53876	0		-G	11:A>G	GCGTCCTGTCTCCCAGCCTGAGGTGCAGTGCTGCATCTCTGGTCAGTTGGGAGTCTGAGATGAAGCACTGTAGCTCGGGAAGGGAGAAGTTGTTCTGCAGC	chr7:60812141..60812196:+	bta-miR-143
TGGAATGTAAAGAAGTATGTAT	bta-miR-143	TGAGATGAAGCACTGTAGCTCG	7	0	8.051	13.758	1.34332	0		-G	10:C>T	GCGTCCTGTCTCCCAGCCTGAGGTGCAGTGCTGCATCTCTGGTCAGTTGGGAGTCTGAGATGAAGCACTGTAGCTCGGGAAGGGAGAAGTTGTTCTGCAGC	chr7:60812141..60812196:+	bta-miR-143
AACACGTAGATCCGAACTTGT	bta-miR-143	TGAGATGAAGCACTGTAGCTCG	7	1.29813	17.1686	54.5596	6.90037	0		-G	8:A>G	GCGTCCTGTCTCCCAGCCTGAGGTGCAGTGCTGCATCTCTGGTCAGTTGGGAGTCTGAGATGAAGCACTGTAGCTCGGGAAGGGAGAAGTTGTTCTGCAGC	chr7:60812141..60812196:+	bta-miR-143
AACCCGAAGATCCGAACTTGTG	bta-miR-143	TGAGATGAAGCACTGTAGCTCG	7	1.85407	10.303	32.4851	6.33117	0.134748		-G	7:A>G	GCGTCCTGTCTCCCAGCCTGAGGTGCAGTGCTGCATCTCTGGTCAGTTGGGAGTCTGAGATGAAGCACTGTAGCTCGGGAAGGGAGAAGTTGTTCTGCAGC	chr7:60812141..60812196:+	bta-miR-143
AACCCGCAGATCCGAACTTGT	bta-miR-143	TGAGATGAAGCACTGTAGCTCG	7	0.300054	11.4275	37.8831	1.7255	0		-G	4:A>G	GCGTCCTGTCTCCCAGCCTGAGGTGCAGTGCTGCATCTCTGGTCAGTTGGGAGTCTGAGATGAAGCACTGTAGCTCGGGAAGGGAGAAGTTGTTCTGCAGC	chr7:60812141..60812196:+	bta-miR-143
AACCCGTAGATCAGAACTTGT	bta-miR-143	TGAGATGAAGCACTGTAGCTCG	7	0.241957	12.1988	23.9092	1.7999	0		-G	2:A>G	GCGTCCTGTCTCCCAGCCTGAGGTGCAGTGCTGCATCTCTGGTCAGTTGGGAGTCTGAGATGAAGCACTGTAGCTCGGGAAGGGAGAAGTTGTTCTGCAGC	chr7:60812141..60812196:+	bta-miR-143
AACCCGTAGATCCGAACT	bta-miR-145	GTCCAGTTTTCCCAGGAATCCCT	7	1.05618	9.58956	21.248	3.26397	0		-CT	20:C>A	CACCTTGTCCTCACGGTCCAGTTTTCCCAGGAATCCCTTAGATGCTAAGATGGGGATTCCTGGAAATACTGTTCTTGAGGTCATGGTT	chr7:60813564..60813625:+	bta-miR-145
AACCCGTAGATCCGAACTTAT	bta-miR-145	GTCCAGTTTTCCCAGGAATCCCT	7	20.0677	252.702	559.49	100.171	1.03947		-CT		CACCTTGTCCTCACGGTCCAGTTTTCCCAGGAATCCCTTAGATGCTAAGATGGGGATTCCTGGAAATACTGTTCTTGAGGTCATGGTT	chr7:60813564..60813625:+	bta-miR-145
AACCCGTAGATCCGAACTTCT	bta-miR-145	GTCCAGTTTTCCCAGGAATCCCT	7	0.483914	15.1298	20.1772	5.52046	0		-T	21:C>A	CACCTTGTCCTCACGGTCCAGTTTTCCCAGGAATCCCTTAGATGCTAAGATGGGGATTCCTGGAAATACTGTTCTTGAGGTCATGGTT	chr7:60813564..60813625:+	bta-miR-145
AACCCGTAGATCCGAACTTGA	bta-miR-145	GTCCAGTTTTCCCAGGAATCCCT	7	19.53	211.766	531.21	42.2255	0.3704		-T		CACCTTGTCCTCACGGTCCAGTTTTCCCAGGAATCCCTTAGATGCTAAGATGGGGATTCCTGGAAATACTGTTCTTGAGGTCATGGTT	chr7:60813564..60813625:+	bta-miR-145
AACCCGTAGATCCGAACTTGC	bta-miR-145	GTCCAGTTTTCCCAGGAATCCCT	7	1.0701	1.71717	9.65533	0.718009	0		-CT	20:C>T	CACCTTGTCCTCACGGTCCAGTTTTCCCAGGAATCCCTTAGATGCTAAGATGGGGATTCCTGGAAATACTGTTCTTGAGGTCATGGTT	chr7:60813564..60813625:+	bta-miR-145
AACCCGTAGATCCGAACTTGT	bta-miR-148a	TCAGTGCACTACAGAACTTTGT	7	25.0046	116.87	187.081	43.3632	34.7764		+CT		GAGGCAAAGTTCTGAGACACTCCGACTCTGAATATGATAGAAGTCAGTGCACTACAGAACTTTGTCTC	chr4:69949483..69949544:+	bta-miR-148a
AACCCGTAGATCCGAACTTGTA	bta-miR-148a	TCAGTGCACTACAGAACTTTGT	7	1.94242	14.1494	99.7451	23.0304	9.02766		-T	0:T>A	GAGGCAAAGTTCTGAGACACTCCGACTCTGAATATGATAGAAGTCAGTGCACTACAGAACTTTGTCTC	chr4:69949483..69949544:+	bta-miR-148a
AACCCGTAGATCCGAACTTGTG	bta-miR-148a	TCAGTGCACTACAGAACTTTGT	7	7.05771	222.124	1287.27	534.397	91.0727			0:T>A	GAGGCAAAGTTCTGAGACACTCCGACTCTGAATATGATAGAAGTCAGTGCACTACAGAACTTTGTCTC	chr4:69949483..69949544:+	bta-miR-148a
AACCCGTAGATCCGAACTTGTGA	bta-miR-148a	TCAGTGCACTACAGAACTTTGT	7	0.542011	11.2783	24.5318	4.52152	0.530282		+C	0:T>A	GAGGCAAAGTTCTGAGACACTCCGACTCTGAATATGATAGAAGTCAGTGCACTACAGAACTTTGTCTC	chr4:69949483..69949544:+	bta-miR-148a
AACCCGTAGATCCGAACTTGTGAT	bta-miR-148a	TCAGTGCACTACAGAACTTTGT	7	0	0.710413	12.4646	0.718009	0.631186		-T	0:T>C	GAGGCAAAGTTCTGAGACACTCCGACTCTGAATATGATAGAAGTCAGTGCACTACAGAACTTTGTCTC	chr4:69949483..69949544:+	bta-miR-148a
AACCCGTAGATCCGAACTTGTGC	bta-miR-148a	TCAGTGCACTACAGAACTTTGT	7	0.828142	23.0032	162.893	53.9935	11.3923			0:T>C	GAGGCAAAGTTCTGAGACACTCCGACTCTGAATATGATAGAAGTCAGTGCACTACAGAACTTTGTCTC	chr4:69949483..69949544:+	bta-miR-148a
AACCCGTAGATCCGAACTTGTGG	bta-miR-148a	TCAGTGCACTACAGAACTTTGT	7	0	5.5057	17.4197	5.24928	1.27108			1:C>A	GAGGCAAAGTTCTGAGACACTCCGACTCTGAATATGATAGAAGTCAGTGCACTACAGAACTTTGTCTC	chr4:69949483..69949544:+	bta-miR-148a
AACCCGTAGATCCGAACTTGTGT	bta-miR-148a	TCAGTGCACTACAGAACTTTGT	7	0	8.26109	35.7936	15.3925	2.92065			3:G>A	GAGGCAAAGTTCTGAGACACTCCGACTCTGAATATGATAGAAGTCAGTGCACTACAGAACTTTGTCTC	chr4:69949483..69949544:+	bta-miR-148a
AACCCGTAGATCCGAACTTGTGTT	bta-miR-148a	TCAGTGCACTACAGAACTTTGT	7	0	8.67516	61.4336	25.2292	4.7133			4:T>A	GAGGCAAAGTTCTGAGACACTCCGACTCTGAATATGATAGAAGTCAGTGCACTACAGAACTTTGTCTC	chr4:69949483..69949544:+	bta-miR-148a
AACCCGTAGATCCGAACTTGTT	bta-miR-148a	TCAGTGCACTACAGAACTTTGT	7	0.300054	0.264879	11.987	2.92815	0.433419		-T	4:T>C	GAGGCAAAGTTCTGAGACACTCCGACTCTGAATATGATAGAAGTCAGTGCACTACAGAACTTTGTCTC	chr4:69949483..69949544:+	bta-miR-148a
AACCCGTAGATCTGAACTTGT	bta-miR-148a	TCAGTGCACTACAGAACTTTGT	7	0.586185	19.9829	143.344	59.8681	9.95259			4:T>C	GAGGCAAAGTTCTGAGACACTCCGACTCTGAATATGATAGAAGTCAGTGCACTACAGAACTTTGTCTC	chr4:69949483..69949544:+	bta-miR-148a
AACTCGTAGATCCGAACTTGT	bta-miR-148a	TCAGTGCACTACAGAACTTTGT	7	0	4.02703	31.4554	5.26758	1.50673			6:C>A	GAGGCAAAGTTCTGAGACACTCCGACTCTGAATATGATAGAAGTCAGTGCACTACAGAACTTTGTCTC	chr4:69949483..69949544:+	bta-miR-148a
ACCCGTAGATCCGAACTTGTG	bta-miR-148a	TCAGTGCACTACAGAACTTTGT	7	0.600108	3.99556	20.7898	8.62426	1.73834			8:C>A	GAGGCAAAGTTCTGAGACACTCCGACTCTGAATATGATAGAAGTCAGTGCACTACAGAACTTTGTCTC	chr4:69949483..69949544:+	bta-miR-148a
ACCCGTAGATCCGAACTTGTGA	bta-miR-148a	TCAGTGCACTACAGAACTTTGT	7	0.286131	6.24757	42.6731	8.5962	3.05135			9:T>A	GAGGCAAAGTTCTGAGACACTCCGACTCTGAATATGATAGAAGTCAGTGCACTACAGAACTTTGTCTC	chr4:69949483..69949544:+	bta-miR-148a
ACCCGTAGATCCGAACTTGTGAT	bta-miR-148a	TCAGTGCACTACAGAACTTTGT	7	0	5.71273	16.9422	3.69251	1.88118			11:C>A	GAGGCAAAGTTCTGAGACACTCCGACTCTGAATATGATAGAAGTCAGTGCACTACAGAACTTTGTCTC	chr4:69949483..69949544:+	bta-miR-148a
ACCCGTAGATCCGAACTTGTGC	bta-miR-148a	TCAGTGCACTACAGAACTTTGT	7	0	3.2273	17.9157	4.50322	1.50673			16:C>A	GAGGCAAAGTTCTGAGACACTCCGACTCTGAATATGATAGAAGTCAGTGCACTACAGAACTTTGTCTC	chr4:69949483..69949544:+	bta-miR-148a
ACCCGTAGATCCGAACTTGTGG	bta-miR-148a	TCAGTGCACTACAGAACTTTGT	7	0.241957	18.9183	69.2706	30.8045	3.76235			17:T>A	GAGGCAAAGTTCTGAGACACTCCGACTCTGAATATGATAGAAGTCAGTGCACTACAGAACTTTGTCTC	chr4:69949483..69949544:+	bta-miR-148a
ACCCGTAGATCCGAACTTGTGGA	bta-miR-148a	TCAGTGCACTACAGAACTTTGT	7	0	1.9242	12.4689	3.98198	0.471304		-T	17:T>C	GAGGCAAAGTTCTGAGACACTCCGACTCTGAATATGATAGAAGTCAGTGCACTACAGAACTTTGTCTC	chr4:69949483..69949544:+	bta-miR-148a
ACCCGTAGATCCGAACTTGTGT	bta-miR-148a	TCAGTGCACTACAGAACTTTGT	7	2.00051	26.1097	163.454	50.1538	10.0246			17:T>C	GAGGCAAAGTTCTGAGACACTCCGACTCTGAATATGATAGAAGTCAGTGCACTACAGAACTTTGTCTC	chr4:69949483..69949544:+	bta-miR-148a
ACCCGTAGATCCGAACTTGTT	bta-miR-148a	TCAGTGCACTACAGAACTTTGT	7	0.241957	9.97826	70.9918	28.968	4.46527			18:T>A	GAGGCAAAGTTCTGAGACACTCCGACTCTGAATATGATAGAAGTCAGTGCACTACAGAACTTTGTCTC	chr4:69949483..69949544:+	bta-miR-148a
AGCCCGTAGATCCGAACTTGT	bta-miR-148a	TCAGTGCACTACAGAACTTTGT	7	0.872316	10.7465	81.7933	36.0538	6.35478			18:T>C	GAGGCAAAGTTCTGAGACACTCCGACTCTGAATATGATAGAAGTCAGTGCACTACAGAACTTTGTCTC	chr4:69949483..69949544:+	bta-miR-148a
CCGTAGATCCGAACTTGT	bta-miR-148a	TCAGTGCACTACAGAACTTTGT	7	0	9.26784	71.0967	28.6054	3.32893			19:T>A	GAGGCAAAGTTCTGAGACACTCCGACTCTGAATATGATAGAAGTCAGTGCACTACAGAACTTTGTCTC	chr4:69949483..69949544:+	bta-miR-148a
GACCCGTAGATCCGAACTTGT	bta-miR-148a	TCAGTGCACTACAGAACTTTGT	7	0.528088	13.9424	111.213	34.7036	6.00989			19:T>C	GAGGCAAAGTTCTGAGACACTCCGACTCTGAATATGATAGAAGTCAGTGCACTACAGAACTTTGTCTC	chr4:69949483..69949544:+	bta-miR-148a
TCCCGTAGATCCGAACTTGT	bta-miR-148a	TCAGTGCACTACAGAACTTTGT	7	0	6.48099	42.8352	15.9629	1.57846			20:G>A	GAGGCAAAGTTCTGAGACACTCCGACTCTGAATATGATAGAAGTCAGTGCACTACAGAACTTTGTCTC	chr4:69949483..69949544:+	bta-miR-148a
AACCCGTAGATCCAAACTTGT	bta-miR-148a	TCAGTGCACTACAGAACTTTGT	7	90.5941	472.522	3377.57	687.93	461.083		-T		GAGGCAAAGTTCTGAGACACTCCGACTCTGAATATGATAGAAGTCAGTGCACTACAGAACTTTGTCTC	chr4:69949483..69949544:+	bta-miR-148a
ACCCGTAGATCCGAACTT	bta-miR-148a	TCAGTGCACTACAGAACTTTGT	7	24.4554	98.7067	1023.57	325.439	280.223			21:T>A	GAGGCAAAGTTCTGAGACACTCCGACTCTGAATATGATAGAAGTCAGTGCACTACAGAACTTTGTCTC	chr4:69949483..69949544:+	bta-miR-148a
ACCCGTAGATCCGAACTTGC	bta-miR-148a	TCAGTGCACTACAGAACTTTGT	7	2.00051	27.3864	125.979	49.9106	16.013			21:T>C	GAGGCAAAGTTCTGAGACACTCCGACTCTGAATATGATAGAAGTCAGTGCACTACAGAACTTTGTCTC	chr4:69949483..69949544:+	bta-miR-148a
ACCCGTAGATCCGAACTTGT	bta-miR-148a	TCAGTGCACTACAGAACTTTGT	7	0	1.71717	16.094	3.28227	1.59085			21:T>G	GAGGCAAAGTTCTGAGACACTCCGACTCTGAATATGATAGAAGTCAGTGCACTACAGAACTTTGTCTC	chr4:69949483..69949544:+	bta-miR-148a
AGCAGCATTGTACAGGGCTATGA	bta-miR-148a	TCAGTGCACTACAGAACTTTGT	7	593.372	7410.91	40286.7	12426.7	3865.44				GAGGCAAAGTTCTGAGACACTCCGACTCTGAATATGATAGAAGTCAGTGCACTACAGAACTTTGTCTC	chr4:69949483..69949544:+	bta-miR-148a
AGCAGCATTGTACAGGGCTATGT	bta-miR-148a	TCAGTGCACTACAGAACTTTGT	7	7.5834	80.4836	137.633	52.0984	16.6441		+A		GAGGCAAAGTTCTGAGACACTCCGACTCTGAATATGATAGAAGTCAGTGCACTACAGAACTTTGTCTC	chr4:69949483..69949544:+	bta-miR-148a
TCAAATGCTCAGACTCCTGTG	bta-miR-148a	TCAGTGCACTACAGAACTTTGT	7	23.9206	324.726	796.997	152.182	59.324		+C		GAGGCAAAGTTCTGAGACACTCCGACTCTGAATATGATAGAAGTCAGTGCACTACAGAACTTTGTCTC	chr4:69949483..69949544:+	bta-miR-148a
TCAAATGCTCAGACTCCTGTGG	bta-miR-148a	TCAGTGCACTACAGAACTTTGT	7	3.67072	23.2072	39.4416	7.50455	6.00144		+CA		GAGGCAAAGTTCTGAGACACTCCGACTCTGAATATGATAGAAGTCAGTGCACTACAGAACTTTGTCTC	chr4:69949483..69949544:+	bta-miR-148a
TCAAATGCTCAGACTCCTTGG	bta-miR-148a	TCAGTGCACTACAGAACTTTGT	7	0	3.02027	14.6299	2.56426	0.235652			20:G>T	GAGGCAAAGTTCTGAGACACTCCGACTCTGAATATGATAGAAGTCAGTGCACTACAGAACTTTGTCTC	chr4:69949483..69949544:+	bta-miR-148a
TCAAATGCTCAGACTCCTTGGT	bta-miR-148a	TCAGTGCACTACAGAACTTTGT	7	0.286131	5.80204	25.1334	10.8344	2.39871			16:C>T	GAGGCAAAGTTCTGAGACACTCCGACTCTGAATATGATAGAAGTCAGTGCACTACAGAACTTTGTCTC	chr4:69949483..69949544:+	bta-miR-148a
TCAAATGCTCAGACTCCTTGGTGT	bta-miR-148a	TCAGTGCACTACAGAACTTTGT	7	0.300054	0.768257	16.8395	2.13573	1.56975		-T	15:A>G	GAGGCAAAGTTCTGAGACACTCCGACTCTGAATATGATAGAAGTCAGTGCACTACAGAACTTTGTCTC	chr4:69949483..69949544:+	bta-miR-148a
TACCCTGTAGATCCGAATTTGTA	bta-miR-148a	TCAGTGCACTACAGAACTTTGT	7	1.74463	20.6639	222.025	90.9255	12.4532			15:A>G	GAGGCAAAGTTCTGAGACACTCCGACTCTGAATATGATAGAAGTCAGTGCACTACAGAACTTTGTCTC	chr4:69949483..69949544:+	bta-miR-148a
TACCCTGTAGATCCGAATTTGTGA	bta-miR-148a	TCAGTGCACTACAGAACTTTGT	7	0	2.22055	14.8892	2.53621	1.20806			15:A>T	GAGGCAAAGTTCTGAGACACTCCGACTCTGAATATGATAGAAGTCAGTGCACTACAGAACTTTGTCTC	chr4:69949483..69949544:+	bta-miR-148a
TACCCTGTAGATCCGAATTTGTGT	bta-miR-148a	TCAGTGCACTACAGAACTTTGT	7	0	2.93096	17.517	5.58511	0.803819			14:A>C	GAGGCAAAGTTCTGAGACACTCCGACTCTGAATATGATAGAAGTCAGTGCACTACAGAACTTTGTCTC	chr4:69949483..69949544:+	bta-miR-148a
TACCCTGTAGAACCGAATTTGTGT	bta-miR-148a	TCAGTGCACTACAGAACTTTGT	7	0.300054	1.00676	11.3754	0	0.900682		-T	14:A>G	GAGGCAAAGTTCTGAGACACTCCGACTCTGAATATGATAGAAGTCAGTGCACTACAGAACTTTGTCTC	chr4:69949483..69949544:+	bta-miR-148a
TCCTAGGGGATTGACATAGTCTGT	bta-miR-148a	TCAGTGCACTACAGAACTTTGT	7	0.828142	17.0225	188.408	54.616	12.6757			14:A>G	GAGGCAAAGTTCTGAGACACTCCGACTCTGAATATGATAGAAGTCAGTGCACTACAGAACTTTGTCTC	chr4:69949483..69949544:+	bta-miR-148a
TTGTCCTACTTCTCAGCTGTCT	bta-miR-148a	TCAGTGCACTACAGAACTTTGT	7	0	1.00676	18.7595	2.65696	1.00159			14:A>T	GAGGCAAAGTTCTGAGACACTCCGACTCTGAATATGATAGAAGTCAGTGCACTACAGAACTTTGTCTC	chr4:69949483..69949544:+	bta-miR-148a
CTTTAACTCTTCATCCTTTTGG	bta-miR-148a	TCAGTGCACTACAGAACTTTGT	7	0	1.71717	9.81305	1.8926	0.904724			12:A>C	GAGGCAAAGTTCTGAGACACTCCGACTCTGAATATGATAGAAGTCAGTGCACTACAGAACTTTGTCTC	chr4:69949483..69949544:+	bta-miR-148a
AGGAGTGTGACAATGGTGTTTGT	bta-miR-148a	TCAGTGCACTACAGAACTTTGT	7	0	2.22055	18.2593	4.07469	0.963701		-T	12:A>G	GAGGCAAAGTTCTGAGACACTCCGACTCTGAATATGATAGAAGTCAGTGCACTACAGAACTTTGTCTC	chr4:69949483..69949544:+	bta-miR-148a
TGGAGTGTGACAATGGTGTT	bta-miR-148a	TCAGTGCACTACAGAACTTTGT	7	0.300054	24.217	184.549	67.0929	13.9008			12:A>G	GAGGCAAAGTTCTGAGACACTCCGACTCTGAATATGATAGAAGTCAGTGCACTACAGAACTTTGTCTC	chr4:69949483..69949544:+	bta-miR-148a
TGGAGTGTGACAATGGTGTTT	bta-miR-148a	TCAGTGCACTACAGAACTTTGT	7	0.286131	6.06896	66.8643	21.2671	8.5138			11:C>T	GAGGCAAAGTTCTGAGACACTCCGACTCTGAATATGATAGAAGTCAGTGCACTACAGAACTTTGTCTC	chr4:69949483..69949544:+	bta-miR-148a
TGGAGTGTGACAATGGTGTTTAT	bta-miR-148a	TCAGTGCACTACAGAACTTTGT	7	0	2.51689	10.4149	3.31033	0.467263		-T	10:A>G	GAGGCAAAGTTCTGAGACACTCCGACTCTGAATATGATAGAAGTCAGTGCACTACAGAACTTTGTCTC	chr4:69949483..69949544:+	bta-miR-148a
TGGAGTGTGACAATGGTGTTTGA	bta-miR-148a	TCAGTGCACTACAGAACTTTGT	7	0.286131	13.646	111.165	39.2434	7.25951			10:A>G	GAGGCAAAGTTCTGAGACACTCCGACTCTGAATATGATAGAAGTCAGTGCACTACAGAACTTTGTCTC	chr4:69949483..69949544:+	bta-miR-148a
TGGAGTGTGACAATGGTGTTTGT	bta-miR-148a	TCAGTGCACTACAGAACTTTGT	7	0	2.42758	24.7811	4.13933	0.904724			10:A>T	GAGGCAAAGTTCTGAGACACTCCGACTCTGAATATGATAGAAGTCAGTGCACTACAGAACTTTGTCTC	chr4:69949483..69949544:+	bta-miR-148a
TGGAGTGTGACAATGGTGTTTGTT	bta-miR-148a	TCAGTGCACTACAGAACTTTGT	7	0.286131	0.503378	13.1875	3.66445	1.56975		-T	7:A>G	GAGGCAAAGTTCTGAGACACTCCGACTCTGAATATGATAGAAGTCAGTGCACTACAGAACTTTGTCTC	chr4:69949483..69949544:+	bta-miR-148a
TGGAGTGTGACAATGGTGTTTT	bta-miR-148a	TCAGTGCACTACAGAACTTTGT	7	0.528088	28.2389	194.81	65.7398	11.5813			7:A>G	GAGGCAAAGTTCTGAGACACTCCGACTCTGAATATGATAGAAGTCAGTGCACTACAGAACTTTGTCTC	chr4:69949483..69949544:+	bta-miR-148a
CCCTGAGACCCTTTAACCTGT	bta-miR-148a	TCAGTGCACTACAGAACTTTGT	7	0	4.4411	27.9373	9.38862	3.02155			7:A>T	GAGGCAAAGTTCTGAGACACTCCGACTCTGAATATGATAGAAGTCAGTGCACTACAGAACTTTGTCTC	chr4:69949483..69949544:+	bta-miR-148a
TCCCTGAGATCCTTTAACCTGT	bta-miR-148a	TCAGTGCACTACAGAACTTTGT	7	0.241957	7.63693	53.2759	12.7172	8.15111			6:C>T	GAGGCAAAGTTCTGAGACACTCCGACTCTGAATATGATAGAAGTCAGTGCACTACAGAACTTTGTCTC	chr4:69949483..69949544:+	bta-miR-148a
ACCCTGAGACCCTAACTTGTGA	bta-miR-148a	TCAGTGCACTACAGAACTTTGT	7	0	1.00676	9.20581	2.58256	0.235652			5:G>T	GAGGCAAAGTTCTGAGACACTCCGACTCTGAATATGATAGAAGTCAGTGCACTACAGAACTTTGTCTC	chr4:69949483..69949544:+	bta-miR-148a
ACCCTGAGACCCTAACTTGTGAT	bta-miR-148a	TCAGTGCACTACAGAACTTTGT	7	0	0.503378	11.8617	2.63867	0.568167		-T	2:A>G	GAGGCAAAGTTCTGAGACACTCCGACTCTGAATATGATAGAAGTCAGTGCACTACAGAACTTTGTCTC	chr4:69949483..69949544:+	bta-miR-148a
CCCCTGAGACCCTAACTTGTGA	bta-miR-148a	TCAGTGCACTACAGAACTTTGT	7	1.75856	12.9356	129.974	49.1532	7.66375			2:A>G	GAGGCAAAGTTCTGAGACACTCCGACTCTGAATATGATAGAAGTCAGTGCACTACAGAACTTTGTCTC	chr4:69949483..69949544:+	bta-miR-148a
CCCTGAGACCCTAACTTGTGA	bta-miR-148a	TCAGTGCACTACAGAACTTTGT	7	0.542011	6.51245	37.1571	8.97838	2.08361			1:C>T	GAGGCAAAGTTCTGAGACACTCCGACTCTGAATATGATAGAAGTCAGTGCACTACAGAACTTTGTCTC	chr4:69949483..69949544:+	bta-miR-148a
CCCTGAGACCCTAACTTGTGAA	bta-miR-148b	TCAGTGCATCACAGAACTTTGT	7	0	1.21379	11.3798	1.12824	0.702915		-T	8:T>C	TTAGCATTTGAGGTGAAGTTCTGTTATACACTCAGGCTGTGGCTCTCTGAAAGTCAGTGCATCACAGAACTTTGTCTCGAAAGCTTTCTA	chr5:25734119..25734180:-	bta-miR-148a,bta-miR-148b
CCTGAGACCCTAACTTGTGA	bta-miR-152	TCAGTGCATGACAGAACTTGGG	7	0.483914	3.04869	14.3652	3.37497	3.02585				TGTCCTCCCGGCCCAGGTTCTGTGATACACTCCGACTCGGGCTCTGGAGCAGTCAGTGCATGACAGAACTTGGGCCCGGACGGACC	chr19:38444488..38444547:+	bta-miR-152
CTCCCTGAGACCCTAACTTGTGA	bta-miR-153	TTGCATAGTCACAAAAGTGATC	7	0	1.00676	13.4996	3.66445	2.77782		-GATC		AGCGGTGGCCAGTGTCATTTTTGTGATGTTGCAGCTAGTAATATGAGCCCAGTTGCATAGTCACAAAAGTGATCATTGGAAACTGTG		bta-miR-153
GCCCTGAGACCCTAACTTGTGA	bta-miR-181a	AACATTCAACGCTGTCGGTGAGTT	7	0.858393	4.99927	22.7715	2.94644	3.38387		-GTT		TGCCAGGGCCAGGACCCAGTCTTCAGAGGACTCCAAGGAACATTCAACGCTGTCGGTGAGTTTGGGATTTGAAAAAACCACCGACCGTTGACTGTACCTTGGGTTCCTTA		bta-miR-181a
TACCTGAGACCCTAACTTGTGA	bta-miR-181a	AACATTCAACGCTGTCGGTGAGTT	7	0.828142	6.71644	10.6462	2.94644	1.49398		-TT		TGCCAGGGCCAGGACCCAGTCTTCAGAGGACTCCAAGGAACATTCAACGCTGTCGGTGAGTTTGGGATTTGAAAAAACCACCGACCGTTGACTGTACCTTGGGTTCCTTA		bta-miR-181a
TCACTGAGACCCTAACTTGTGA	bta-miR-181a	AACATTCAACGCTGTCGGTGAGTT	7	2.44025	29.7469	40.6087	11.2251	5.43794		-T		TGCCAGGGCCAGGACCCAGTCTTCAGAGGACTCCAAGGAACATTCAACGCTGTCGGTGAGTTTGGGATTTGAAAAAACCACCGACCGTTGACTGTACCTTGGGTTCCTTA		bta-miR-181a
TCCATGAGACCCTAACTTGTGA	bta-miR-182	TTTGGCAATGGTAGAACTCACACT	7	0	2.48543	15.0937	1.8926	1.72964		-T	0:T>A	CGCCGCCGCCTGCCTCCCACCATTTTTGGCAATGGTAGAACTCACACTGGTGAGGTAATGGGATCCGGTGGTTCTAGACTTGCCAACTATGGTGCGAGGGCTTGGCCAGCA	chr4:93591446..93591510:-	bta-miR-182
TCCCAGAGACCCTAACTTGTGA	bta-miR-182	TTTGGCAATGGTAGAACTCACACT	7	0.241957	8.22657	169.866	72.0433	52.093		-ACACT		CGCCGCCGCCTGCCTCCCACCATTTTTGGCAATGGTAGAACTCACACTGGTGAGGTAATGGGATCCGGTGGTTCTAGACTTGCCAACTATGGTGCGAGGGCTTGGCCAGCA	chr4:93591446..93591510:-	bta-miR-182
TCCCCGAGACCCTAACTTGTGA	bta-miR-182	TTTGGCAATGGTAGAACTCACACT	7	0.528088	0.678948	13.0407	1.84625	5.41181		-T	22:C>A	CGCCGCCGCCTGCCTCCCACCATTTTTGGCAATGGTAGAACTCACACTGGTGAGGTAATGGGATCCGGTGGTTCTAGACTTGCCAACTATGGTGCGAGGGCTTGGCCAGCA	chr4:93591446..93591510:-	bta-miR-182
TCCCGGAGACCCTAACTTGTGA	bta-miR-182	TTTGGCAATGGTAGAACTCACACT	7	0	1.71717	8.44316	0.38218	0.963701			23:T>A	CGCCGCCGCCTGCCTCCCACCATTTTTGGCAATGGTAGAACTCACACTGGTGAGGTAATGGGATCCGGTGGTTCTAGACTTGCCAACTATGGTGCGAGGGCTTGGCCAGCA	chr4:93591446..93591510:-	bta-miR-182
TCCCTAAGACCCTAACTTGTGA	bta-miR-182	TTTGGCAATGGTAGAACTCACACT	7	0	2.51689	43.5474	8.96008	3.48881		-ACT	0:T>A	CGCCGCCGCCTGCCTCCCACCATTTTTGGCAATGGTAGAACTCACACTGGTGAGGTAATGGGATCCGGTGGTTCTAGACTTGCCAACTATGGTGCGAGGGCTTGGCCAGCA	chr4:93591446..93591510:-	bta-miR-182
TCCCTCAGACCCTAACTTGTGA	bta-miR-182	TTTGGCAATGGTAGAACTCACACT	7	0	6.00907	67.7813	15.0664	7.40234		-CT	0:T>A	CGCCGCCGCCTGCCTCCCACCATTTTTGGCAATGGTAGAACTCACACTGGTGAGGTAATGGGATCCGGTGGTTCTAGACTTGCCAACTATGGTGCGAGGGCTTGGCCAGCA	chr4:93591446..93591510:-	bta-miR-182
TCCCTGAAACCCTAACTTGTGA	bta-miR-182	TTTGGCAATGGTAGAACTCACACT	7	0	3.49218	46.154	2.29308	1.65791			0:T>A	CGCCGCCGCCTGCCTCCCACCATTTTTGGCAATGGTAGAACTCACACTGGTGAGGTAATGGGATCCGGTGGTTCTAGACTTGCCAACTATGGTGCGAGGGCTTGGCCAGCA	chr4:93591446..93591510:-	bta-miR-182
TCCCTGACACCCTAACTTGTGA	bta-miR-182	TTTGGCAATGGTAGAACTCACACT	7	0	2.42758	215.292	31.7575	10.1985		-CACACT		CGCCGCCGCCTGCCTCCCACCATTTTTGGCAATGGTAGAACTCACACTGGTGAGGTAATGGGATCCGGTGGTTCTAGACTTGCCAACTATGGTGCGAGGGCTTGGCCAGCA	chr4:93591446..93591510:-	bta-miR-182
TCCCTGAGAACCTAACTTGTGA	bta-miR-182	TTTGGCAATGGTAGAACTCACACT	7	0.286131	23.2995	324.614	69.1985	49.0888		-CACT		CGCCGCCGCCTGCCTCCCACCATTTTTGGCAATGGTAGAACTCACACTGGTGAGGTAATGGGATCCGGTGGTTCTAGACTTGCCAACTATGGTGCGAGGGCTTGGCCAGCA	chr4:93591446..93591510:-	bta-miR-182
TCCCTGAGACACTAACTTGTGA	bta-miR-182	TTTGGCAATGGTAGAACTCACACT	7	0.842065	53.2393	1249.79	154.729	123.51		-ACT		CGCCGCCGCCTGCCTCCCACCATTTTTGGCAATGGTAGAACTCACACTGGTGAGGTAATGGGATCCGGTGGTTCTAGACTTGCCAACTATGGTGCGAGGGCTTGGCCAGCA	chr4:93591446..93591510:-	bta-miR-182
TCCCTGAGACCATAACTTGTGA	bta-miR-182	TTTGGCAATGGTAGAACTCACACT	7	3.95445	181.584	2178.78	291.563	311.431		-CT		CGCCGCCGCCTGCCTCCCACCATTTTTGGCAATGGTAGAACTCACACTGGTGAGGTAATGGGATCCGGTGGTTCTAGACTTGCCAACTATGGTGCGAGGGCTTGGCCAGCA	chr4:93591446..93591510:-	bta-miR-182
TCCCTGAGACCCAAACTTGTGA	bta-miR-182	TTTGGCAATGGTAGAACTCACACT	7	3.74514	46.7755	592.471	30.937	63.9759		-T		CGCCGCCGCCTGCCTCCCACCATTTTTGGCAATGGTAGAACTCACACTGGTGAGGTAATGGGATCCGGTGGTTCTAGACTTGCCAACTATGGTGCGAGGGCTTGGCCAGCA	chr4:93591446..93591510:-	bta-miR-182
TCCCTGAGACCCCAACTTGTGA	bta-miR-182	TTTGGCAATGGTAGAACTCACACT	7	7.18783	148.272	1937.22	102.215	143.089				CGCCGCCGCCTGCCTCCCACCATTTTTGGCAATGGTAGAACTCACACTGGTGAGGTAATGGGATCCGGTGGTTCTAGACTTGCCAACTATGGTGCGAGGGCTTGGCCAGCA	chr4:93591446..93591510:-	bta-miR-182
TCCCTGAGACCCGAACTTGTGA	bta-miR-182	TTTGGCAATGGTAGAACTCACACT	7	1.18629	8.3443	131.446	9.96757	9.31751		+G		CGCCGCCGCCTGCCTCCCACCATTTTTGGCAATGGTAGAACTCACACTGGTGAGGTAATGGGATCCGGTGGTTCTAGACTTGCCAACTATGGTGCGAGGGCTTGGCCAGCA	chr4:93591446..93591510:-	bta-miR-182
TCCCTGAGACCCTAAATTGTGA	bta-miR-182	TTTGGCAATGGTAGAACTCACACT	7	2.55645	8.90044	105.682	3.57175	6.13986		+GG		CGCCGCCGCCTGCCTCCCACCATTTTTGGCAATGGTAGAACTCACACTGGTGAGGTAATGGGATCCGGTGGTTCTAGACTTGCCAACTATGGTGCGAGGGCTTGGCCAGCA	chr4:93591446..93591510:-	bta-miR-182
TCCCTGAGACCCTAACATGTGA	bta-miR-182	TTTGGCAATGGTAGAACTCACACT	7	0.600108	2.13124	10.6462	2.65696	4.33849		+GT		CGCCGCCGCCTGCCTCCCACCATTTTTGGCAATGGTAGAACTCACACTGGTGAGGTAATGGGATCCGGTGGTTCTAGACTTGCCAACTATGGTGCGAGGGCTTGGCCAGCA	chr4:93591446..93591510:-	bta-miR-182
TCCCTGAGACCCTAACCTGTGA	bta-miR-182	TTTGGCAATGGTAGAACTCACACT	7	0	5.24082	35.5325	6.61089	13.9471		-CT	21:A>T	CGCCGCCGCCTGCCTCCCACCATTTTTGGCAATGGTAGAACTCACACTGGTGAGGTAATGGGATCCGGTGGTTCTAGACTTGCCAACTATGGTGCGAGGGCTTGGCCAGCA	chr4:93591446..93591510:-	bta-miR-182
TCCCTGAGACCCTAACGTGTGA	bta-miR-183	TATGGCACTGGTAGAATTCACTG	7	0	0	38.5751	14.2955	8.7209		-ACTG		CTGTGTATGGCACTGGTAGAATTCACTGTGAACAGTCTCGGTCAGTGAATTACCGAAGGGCCATAAACAG	chr4:93596160..93596222:-	bta-miR-183
TCCCTGAGACCCTAACTAGTGA	bta-miR-183	TATGGCACTGGTAGAATTCACTG	7	0	3.28515	46.1443	4.09298	3.88398		-G	0:T>A	CTGTGTATGGCACTGGTAGAATTCACTGTGAACAGTCTCGGTCAGTGAATTACCGAAGGGCCATAAACAG	chr4:93596160..93596222:-	bta-miR-183
TCCCTGAGACCCTAACTCGTGA	bta-miR-183	TATGGCACTGGTAGAATTCACTG	7	0	1.27164	40.5479	1.43602	0.728049	-T	-TG		CTGTGTATGGCACTGGTAGAATTCACTGTGAACAGTCTCGGTCAGTGAATTACCGAAGGGCCATAAACAG	chr4:93596160..93596222:-	bta-miR-183
TCCCTGAGACCCTAACTTATGA	bta-miR-183	TATGGCACTGGTAGAATTCACTG	7	1.77248	27.9476	527.985	37.604	15.5928	-T	-G		CTGTGTATGGCACTGGTAGAATTCACTGTGAACAGTCTCGGTCAGTGAATTACCGAAGGGCCATAAACAG	chr4:93596160..93596222:-	bta-miR-183
TCCCTGAGACCCTAACTTCTGA	bta-miR-183	TATGGCACTGGTAGAATTCACTG	7	0	9.66869	351.028	15.2453	11.127	-T			CTGTGTATGGCACTGGTAGAATTCACTGTGAACAGTCTCGGTCAGTGAATTACCGAAGGGCCATAAACAG	chr4:93596160..93596222:-	bta-miR-183
TCCCTGAGACCCTAACTTGAGA	bta-miR-183	TATGGCACTGGTAGAATTCACTG	7	0	0.414069	32.5685	2.15403	1.42225	-T	+A		CTGTGTATGGCACTGGTAGAATTCACTGTGAACAGTCTCGGTCAGTGAATTACCGAAGGGCCATAAACAG	chr4:93596160..93596222:-	bta-miR-183
TCCCTGAGACCCTAACTTGCGA	bta-miR-183	TATGGCACTGGTAGAATTCACTG	7	0.828142	4.17113	142.612	8.47544	6.08088	-T	+T		CTGTGTATGGCACTGGTAGAATTCACTGTGAACAGTCTCGGTCAGTGAATTACCGAAGGGCCATAAACAG	chr4:93596160..93596222:-	bta-miR-183
TCCCTGAGACCCTAACTTGGGA	bta-miR-183	TATGGCACTGGTAGAATTCACTG	7	0	0	46.3145	2.58256	2.04168		-CACTG		CTGTGTATGGCACTGGTAGAATTCACTGTGAACAGTCTCGGTCAGTGAATTACCGAAGGGCCATAAACAG	chr4:93596160..93596222:-	bta-miR-183
TCCCTGAGACCCTAACTTGTAA	bta-miR-183	TATGGCACTGGTAGAATTCACTG	7	0	1.51013	40.9228	8.72833	3.95975		-CTG		CTGTGTATGGCACTGGTAGAATTCACTGTGAACAGTCTCGGTCAGTGAATTACCGAAGGGCCATAAACAG	chr4:93596160..93596222:-	bta-miR-183
TCCCTGAGACCCTAACTTGTCA	bta-miR-183	TATGGCACTGGTAGAATTCACTG	7	0	4.61667	290.609	26.3622	31.9968		-TG		CTGTGTATGGCACTGGTAGAATTCACTGTGAACAGTCTCGGTCAGTGAATTACCGAAGGGCCATAAACAG	chr4:93596160..93596222:-	bta-miR-183
TCCCTGAGACCCTAACTTGTGA	bta-miR-183	TATGGCACTGGTAGAATTCACTG	7	3.95445	118.804	1979.02	163.281	218.183		-G		CTGTGTATGGCACTGGTAGAATTCACTGTGAACAGTCTCGGTCAGTGAATTACCGAAGGGCCATAAACAG	chr4:93596160..93596222:-	bta-miR-183
TCCCTGAGACCCTAACTTGTGAA	bta-miR-183	TATGGCACTGGTAGAATTCACTG	7	0.900163	14.2042	409.877	14.9375	15.9246				CTGTGTATGGCACTGGTAGAATTCACTGTGAACAGTCTCGGTCAGTGAATTACCGAAGGGCCATAAACAG	chr4:93596160..93596222:-	bta-miR-183
TCCCTGAGACCCTAACTTGTGAAG	bta-miR-183	TATGGCACTGGTAGAATTCACTG	7	0.483914	2.15762	46.8	2.22843	7.10723		+T		CTGTGTATGGCACTGGTAGAATTCACTGTGAACAGTCTCGGTCAGTGAATTACCGAAGGGCCATAAACAG	chr4:93596160..93596222:-	bta-miR-183
TCCCTGAGACCCTAACTTGTGAC	bta-miR-186	CAAAGAATTCTCCTTTTGGGCT	7	0	1.71717	5.91031	2.51791	1.91098		+T	1:A>G	TGCTTATAACTTTCCAAAGAATTCTCCTTTTGGGCTTTCTGATTTTATTTTAAGCCCAAAGGTGAATTTTTTGGGAAGTTTGAGCT	chr3:74160347..74160407:+	bta-miR-186
TCCCTGAGACCCTAACTTGTGAG	bta-miR-191	CAACGGAATCCCAAAAGCAGCTG	7	0	0	32.9193	13.9113	3.98121		-GCTG	18:A>G	GGCTGGACAGCGGGCAACGGAATCCCAAAAGCAGCTGTTGTCTCCAGAGCATTCCAGCTGCGCTTGGATTTCGTTCCCTGCTCTCCTGCCT	chr22:50970993..50971057:+	bta-miR-191
TCCCTGAGACCCTAACTTGTGAT	bta-miR-196b	TAGGTAGTTTCCTGTTGTTGGGA	7	0	0.207035	20.6364	7.35696	2.61793		-GGA		AACTGGTCGGTGATTTAGGTAGTTTCCTGTTGTTGGGATCCACCTTTCTCTCGACAGCACGACACTGCCTTCATTACTTCAGTTG	chr4:68873168..68873226:+	bta-miR-196a,bta-miR-196b
TCCCTGAGACCCTAACTTGTGATA	bta-miR-196b	TAGGTAGTTTCCTGTTGTTGGGA	7	0	2.9888	48.4344	7.18985	4.50708		-GA		AACTGGTCGGTGATTTAGGTAGTTTCCTGTTGTTGGGATCCACCTTTCTCTCGACAGCACGACACTGCCTTCATTACTTCAGTTG	chr4:68873168..68873226:+	bta-miR-196a,bta-miR-196b
TCCCTGAGACCCTAACTTGTGC	bta-miR-199a-3p	ACAGTAGTCTGCACATTGGTTA	7	1.11427	5.0622	16.1912	1.84625	1.03947	+A	-A		GCCAACCCAGTGTTCAGACTACCTGTTCAGGGGGCTCTGAATGTGTACAGTAGTCTGCACATTGGTTAGGC		bta-miR-199a-3p
TCCCTGAGACCCTAACTTGTGG	bta-miR-199a-3p	ACAGTAGTCTGCACATTGGTTA	7	0.286131	1.9242	12.3122	0.335829	0.530282		-A	4:T>A	GCCAACCCAGTGTTCAGACTACCTGTTCAGGGGGCTCTGAATGTGTACAGTAGTCTGCACATTGGTTAGGC		bta-miR-199a-3p
TCCCTGAGACCCTAACTTGTGT	bta-miR-199a-3p	ACAGTAGTCTGCACATTGGTTA	7	0.241957	1.9242	10.8752	0.38218	0.900682		-A	7:T>C	GCCAACCCAGTGTTCAGACTACCTGTTCAGGGGGCTCTGAATGTGTACAGTAGTCTGCACATTGGTTAGGC		bta-miR-199a-3p
TCCCTGAGACCCTAACTTGTT	bta-miR-199a-3p	ACAGTAGTCTGCACATTGGTTA	7	0.300054	1.47867	11.598	1.00749	0.134748		-A	9:T>C	GCCAACCCAGTGTTCAGACTACCTGTTCAGGGGGCTCTGAATGTGTACAGTAGTCTGCACATTGGTTAGGC		bta-miR-199a-3p
TCCCTGAGACCCTAACTTGTTA	bta-miR-199a-3p	ACAGTAGTCTGCACATTGGTTA	7	10.6775	86.6774	253.31	58.1722	36.9991		-TA		GCCAACCCAGTGTTCAGACTACCTGTTCAGGGGGCTCTGAATGTGTACAGTAGTCTGCACATTGGTTAGGC		bta-miR-199a-3p,bta-miR-199c
TCCCTGAGACCCTAACTTTTGA	bta-miR-199a-3p	ACAGTAGTCTGCACATTGGTTA	7	2.15412	7.63185	27.6769	6.31288	1.39308		-A	20:T>A	GCCAACCCAGTGTTCAGACTACCTGTTCAGGGGGCTCTGAATGTGTACAGTAGTCTGCACATTGGTTAGGC		bta-miR-199a-3p
TCCCTGAGACCCTAATTTGTGA	bta-miR-199a-3p	ACAGTAGTCTGCACATTGGTTA	7	149.738	769.253	2379.64	325.776	152.533		-A		GCCAACCCAGTGTTCAGACTACCTGTTCAGGGGGCTCTGAATGTGTACAGTAGTCTGCACATTGGTTAGGC		bta-miR-199a-3p,bta-miR-199c
TCCCTGAGACCCTACCTTGTGA	bta-miR-199a-3p	ACAGTAGTCTGCACATTGGTTA	7	11.6756	48.2035	88.0521	14.846	6.85148		+A		GCCAACCCAGTGTTCAGACTACCTGTTCAGGGGGCTCTGAATGTGTACAGTAGTCTGCACATTGGTTAGGC		bta-miR-199a-3p
TCCCTGAGACCCTAGCTTGTGA	bta-miR-199a-3p	ACAGTAGTCTGCACATTGGTTA	7	10.1283	21.9558	53.6511	8.19734	11.0305		+T		GCCAACCCAGTGTTCAGACTACCTGTTCAGGGGGCTCTGAATGTGTACAGTAGTCTGCACATTGGTTAGGC		bta-miR-199a-3p
TCCCTGAGACCCTATCTTGTGA	bta-miR-199a-3p	ACAGTAGTCTGCACATTGGTTA	7	0	0.710413	12.3122	1.05384	0.3704		-A	12:A>G	GCCAACCCAGTGTTCAGACTACCTGTTCAGGGGGCTCTGAATGTGTACAGTAGTCTGCACATTGGTTAGGC		bta-miR-199a-3p
TCCCTGAGACCCTGACTTGTGA	bta-miR-199a-3p	ACAGTAGTCTGCACATTGGTTA	7	0	3.2273	7.84765	2.25649	0.765934		-A	2:A>G	GCCAACCCAGTGTTCAGACTACCTGTTCAGGGGGCTCTGAATGTGTACAGTAGTCTGCACATTGGTTAGGC		bta-miR-199a-3p
TCCCTGAGACCTTAACTTGTGA	bta-miR-199a-3p	ACAGTAGTCTGCACATTGGTTA	7	0.300054	14.3564	28.2852	2.13573	0	-A	-TA		GCCAACCCAGTGTTCAGACTACCTGTTCAGGGGGCTCTGAATGTGTACAGTAGTCTGCACATTGGTTAGGC		bta-miR-199a-3p,bta-miR-199c
TCCCTGAGACGCTAACTTGTGA	bta-miR-199a-3p	ACAGTAGTCTGCACATTGGTTA	7	10.6079	102.249	207.198	25.0734	6.63703	-A	-A		GCCAACCCAGTGTTCAGACTACCTGTTCAGGGGGCTCTGAATGTGTACAGTAGTCTGCACATTGGTTAGGC		bta-miR-199a-3p,bta-miR-199c
TCCCTGAGACTCTAACTTGTGA	bta-miR-199a-3p	ACAGTAGTCTGCACATTGGTTA	7	2.30057	11.5117	20.4182	4.48492	0	-A	+A		GCCAACCCAGTGTTCAGACTACCTGTTCAGGGGGCTCTGAATGTGTACAGTAGTCTGCACATTGGTTAGGC		bta-miR-199a-3p
TCCCTGAGATCCTAACTTGTGA	bta-miR-199a-3p	ACAGTAGTCTGCACATTGGTTA	7	1.32598	7.87035	35.6402	4.8671	2.48319		-A	0:A>G	GCCAACCCAGTGTTCAGACTACCTGTTCAGGGGGCTCTGAATGTGTACAGTAGTCTGCACATTGGTTAGGC		bta-miR-199a-3p
TCCCTGAGCCCCTAACTTGTGA	bta-miR-199a-5p	CCCAGTGTTCAGACTACCTGTT	7	1.37015	29.9297	50.9486	9.68785	0.134748		-T		TGGAAGCTTCTGGAGATCCTGCTCCGTCGCCCCAGTGTTCAGACTACCTGTTCAGGACAATGCCGTTGTACAGTAGTCTGCACATTGGTTAGACTGGGCAAGGG		bta-miR-199a-5p
TCCCTGAGGCCCTAACTTGTGA	bta-miR-199a-5p	CCCAGTGTTCAGACTACCTGTT	7	23.5542	294.328	504.003	74.6857	1.23724				TGGAAGCTTCTGGAGATCCTGCTCCGTCGCCCCAGTGTTCAGACTACCTGTTCAGGACAATGCCGTTGTACAGTAGTCTGCACATTGGTTAGACTGGGCAAGGG		bta-miR-199a-5p
TCCCTGAGTCCCTAACTTGTGA	bta-miR-199b	CCCAGTGTTTAGACTATCTGTTC	7	2.22855	20.3655	57.2004	11.478	1.54462		-TC		CCTCCACTCCGTCTACCCAGTGTTTAGACTATCTGTTCAGGACTCCCAAATTGTACAGTAGTCTGCACATTGGTTAGGCTGGGCTGGGTTAGACCCTCGG	chr11:98855761..98855821:-	bta-miR-199b
TCCCTGATACCCTAACTTGTGA	bta-miR-199b	CCCAGTGTTTAGACTATCTGTTC	7	12.6943	185.18	353.255	61.0174	2.98025		-C		CCTCCACTCCGTCTACCCAGTGTTTAGACTATCTGTTCAGGACTCCCAAATTGTACAGTAGTCTGCACATTGGTTAGGCTGGGCTGGGTTAGACCCTCGG	chr11:98855761..98855821:-	bta-miR-199b
TCCCTGGGACCCTAACTTGTGA	bta-miR-199c	TACAGTAGTCTGCACATTGG	7	21.7271	89.5779	232.246	39.5588	28.1021	-T	+TTT		ATCAGTGGTTCTTACGGTGTGTTTGCTACTATTGAAACGTCAGTGTACAGTAGTCTGCACATTGGCTTCTTGTGAT		bta-miR-199a-3p,bta-miR-199c
TCCCTGTGACCCTAACTTGTGA	bta-miR-199c	TACAGTAGTCTGCACATTGG	7	1.15845	9.32264	30.6667	5.23098	2.58409	-TA	+TTT		ATCAGTGGTTCTTACGGTGTGTTTGCTACTATTGAAACGTCAGTGTACAGTAGTCTGCACATTGGCTTCTTGTGAT		bta-miR-199a-3p,bta-miR-199c
TCCCTTAGACCCTAACTTGTGA	bta-miR-199c	TACAGTAGTCTGCACATTGG	7	6.89734	39.3325	64.8773	12.0472	8.99911		+T		ATCAGTGGTTCTTACGGTGTGTTTGCTACTATTGAAACGTCAGTGTACAGTAGTCTGCACATTGGCTTCTTGTGAT		bta-miR-199a-3p,bta-miR-199c
TCCTGAGACCCTAACTTGTGA	bta-miR-200a	TAACACTGTCTGGTAACGATGTT	7	0	44.1105	298.636	102.328	56.6156		-TT	0:T>A	GGGCCTCTGTGGACATCTTACCGGACAGTGCTGGATTTCTCGGCTCGACTCTAACACTGTCTGGTAACGATGTTCAAAGGTGACCC	chr16:51322692..51322752:-	bta-miR-200a
TCCTTGAGACCCTAACTTGTGA	bta-miR-200a	TAACACTGTCTGGTAACGATGTT	7	0	0.768257	15.8563	6.99308	2.17176	-T	-T		GGGCCTCTGTGGACATCTTACCGGACAGTGCTGGATTTCTCGGCTCGACTCTAACACTGTCTGGTAACGATGTTCAAAGGTGACCC	chr16:51322692..51322752:-	bta-miR-200a
TCTCTGAGACCCTAACTTGTGA	bta-miR-200a	TAACACTGTCTGGTAACGATGTT	7	0	1.77501	6.87847	1.10019	1.3341	+C	-TT		GGGCCTCTGTGGACATCTTACCGGACAGTGCTGGATTTCTCGGCTCGACTCTAACACTGTCTGGTAACGATGTTCAAAGGTGACCC	chr16:51322692..51322752:-	bta-miR-141,bta-miR-200a
TGCCTGAGACCCTAACTTGTGA	bta-miR-200a	TAACACTGTCTGGTAACGATGTT	7	0	3.02027	7.86066	2.9745	0.900682			0:T>G	GGGCCTCTGTGGACATCTTACCGGACAGTGCTGGATTTCTCGGCTCGACTCTAACACTGTCTGGTAACGATGTTCAAAGGTGACCC	chr16:51322692..51322752:-	bta-miR-200a
TTCCTGAGACCCTAACTTGTGA	bta-miR-200a	TAACACTGTCTGGTAACGATGTT	7	0	2.01351	17.4047	7.9526	2.10004			3:C>A	GGGCCTCTGTGGACATCTTACCGGACAGTGCTGGATTTCTCGGCTCGACTCTAACACTGTCTGGTAACGATGTTCAAAGGTGACCC	chr16:51322692..51322752:-	bta-miR-200a
ACCCTGAGACCCTAACTTGT	bta-miR-200a	TAACACTGTCTGGTAACGATGTT	7	0.286131	3.28515	20.6765	8.45715	2.84084		-T	5:C>A	GGGCCTCTGTGGACATCTTACCGGACAGTGCTGGATTTCTCGGCTCGACTCTAACACTGTCTGGTAACGATGTTCAAAGGTGACCC	chr16:51322692..51322752:-	bta-miR-200a
TCCCCGAGACCCTAACTTGT	bta-miR-200a	TAACACTGTCTGGTAACGATGTT	7	0	13.2319	88.642	39.6451	9.30523		-T	6:T>C	GGGCCTCTGTGGACATCTTACCGGACAGTGCTGGATTTCTCGGCTCGACTCTAACACTGTCTGGTAACGATGTTCAAAGGTGACCC	chr16:51322692..51322752:-	bta-miR-200a
TCCCTAAGACCCTAACTTGT	bta-miR-200a	TAACACTGTCTGGTAACGATGTT	7	0	5.53716	26.9671	10.3961	2.96283		-T	7:G>A	GGGCCTCTGTGGACATCTTACCGGACAGTGCTGGATTTCTCGGCTCGACTCTAACACTGTCTGGTAACGATGTTCAAAGGTGACCC	chr16:51322692..51322752:-	bta-miR-200a
TCCCTCAGACCCTAACTTGT	bta-miR-200a	TAACACTGTCTGGTAACGATGTT	7	0	5.7442	20.7758	4.11128	3.83838			7:G>A	GGGCCTCTGTGGACATCTTACCGGACAGTGCTGGATTTCTCGGCTCGACTCTAACACTGTCTGGTAACGATGTTCAAAGGTGACCC	chr16:51322692..51322752:-	bta-miR-200a
TCCCTGAAACCCTAACTTGT	bta-miR-200a	TAACACTGTCTGGTAACGATGTT	7	0	18.6219	130.927	37.424	13.8921		-T	8:T>C	GGGCCTCTGTGGACATCTTACCGGACAGTGCTGGATTTCTCGGCTCGACTCTAACACTGTCTGGTAACGATGTTCAAAGGTGACCC	chr16:51322692..51322752:-	bta-miR-200a
TCCCTGAGACACTAACTTGT	bta-miR-200a	TAACACTGTCTGGTAACGATGTT	7	0.286131	15.2191	70.5232	26.9449	12.6586			8:T>C	GGGCCTCTGTGGACATCTTACCGGACAGTGCTGGATTTCTCGGCTCGACTCTAACACTGTCTGGTAACGATGTTCAAAGGTGACCC	chr16:51322692..51322752:-	bta-miR-200a
TCCCTGAGACCCTAACATGT	bta-miR-200a	TAACACTGTCTGGTAACGATGTT	7	0	0.503378	18.1469	2.61061	2.10408		-TT	10:T>C	GGGCCTCTGTGGACATCTTACCGGACAGTGCTGGATTTCTCGGCTCGACTCTAACACTGTCTGGTAACGATGTTCAAAGGTGACCC	chr16:51322692..51322752:-	bta-miR-200a
TCCCTGAGACCCTAACTAGT	bta-miR-200a	TAACACTGTCTGGTAACGATGTT	7	0	1.00676	7.74069	1.12824	1.09845		-TT	11:G>A	GGGCCTCTGTGGACATCTTACCGGACAGTGCTGGATTTCTCGGCTCGACTCTAACACTGTCTGGTAACGATGTTCAAAGGTGACCC	chr16:51322692..51322752:-	bta-miR-200a
TCCCTGAGACCCTAACTTAT	bta-miR-200a	TAACACTGTCTGGTAACGATGTT	7	0	8.55743	46.4258	18.2377	4.6124		-T	11:G>A	GGGCCTCTGTGGACATCTTACCGGACAGTGCTGGATTTCTCGGCTCGACTCTAACACTGTCTGGTAACGATGTTCAAAGGTGACCC	chr16:51322692..51322752:-	bta-miR-200a
TCCCTGAGACCCTAACTTGT	bta-miR-200a	TAACACTGTCTGGTAACGATGTT	7	0	7.25433	23.0817	10.0883	4.89832			11:G>A	GGGCCTCTGTGGACATCTTACCGGACAGTGCTGGATTTCTCGGCTCGACTCTAACACTGTCTGGTAACGATGTTCAAAGGTGACCC	chr16:51322692..51322752:-	bta-miR-200a
TCCCTGAGACCCTAACTTGTG	bta-miR-200a	TAACACTGTCTGGTAACGATGTT	7	0	1.00676	14.0453	6.25677	3.05135		-TT	13:T>C	GGGCCTCTGTGGACATCTTACCGGACAGTGCTGGATTTCTCGGCTCGACTCTAACACTGTCTGGTAACGATGTTCAAAGGTGACCC	chr16:51322692..51322752:-	bta-miR-200a
TCCCTGAGACCTTAACTTGT	bta-miR-200a	TAACACTGTCTGGTAACGATGTT	7	0	5.7442	56.7943	21.7615	6.35037		-T	13:T>C	GGGCCTCTGTGGACATCTTACCGGACAGTGCTGGATTTCTCGGCTCGACTCTAACACTGTCTGGTAACGATGTTCAAAGGTGACCC	chr16:51322692..51322752:-	bta-miR-200a
TCCCTGAGACTCTAACTTGTG	bta-miR-200a	TAACACTGTCTGGTAACGATGTT	7	0	8.31893	14.3632	6.35923	3.30343			16:C>A	GGGCCTCTGTGGACATCTTACCGGACAGTGCTGGATTTCTCGGCTCGACTCTAACACTGTCTGGTAACGATGTTCAAAGGTGACCC	chr16:51322692..51322752:-	bta-miR-200a
TCCCTGAGATCCTAACTTGT	bta-miR-200a	TAACACTGTCTGGTAACGATGTT	7	0.286131	7.16502	27.0633	8.24208	4.9117			17:G>A	GGGCCTCTGTGGACATCTTACCGGACAGTGCTGGATTTCTCGGCTCGACTCTAACACTGTCTGGTAACGATGTTCAAAGGTGACCC	chr16:51322692..51322752:-	bta-miR-200a
TCCCTGAGATCCTAACTTGTG	bta-miR-200a	TAACACTGTCTGGTAACGATGTT	7	0.572262	39.2574	51.0159	17.6787	19.4217		-ATGTT		GGGCCTCTGTGGACATCTTACCGGACAGTGCTGGATTTCTCGGCTCGACTCTAACACTGTCTGGTAACGATGTTCAAAGGTGACCC	chr16:51322692..51322752:-	bta-miR-141,bta-miR-200a
ACACAGTGAACCGGTCTCTTTTT	bta-miR-200a	TAACACTGTCTGGTAACGATGTT	7	0	1.27164	16.4506	2.82569	2.23883		-TT	19:T>C	GGGCCTCTGTGGACATCTTACCGGACAGTGCTGGATTTCTCGGCTCGACTCTAACACTGTCTGGTAACGATGTTCAAAGGTGACCC	chr16:51322692..51322752:-	bta-miR-200a
GCACAGTGAACCGGTCTCTTT	bta-miR-200a	TAACACTGTCTGGTAACGATGTT	7	0	8.52597	88.3934	35.933	8.62341		-T	19:T>C	GGGCCTCTGTGGACATCTTACCGGACAGTGCTGGATTTCTCGGCTCGACTCTAACACTGTCTGGTAACGATGTTCAAAGGTGACCC	chr16:51322692..51322752:-	bta-miR-200a
TCACAGAGAACCGGTCTCTT	bta-miR-200a	TAACACTGTCTGGTAACGATGTT	7	0.542011	23.7978	208.931	53.8926	35.4431		-TT	20:G>A	GGGCCTCTGTGGACATCTTACCGGACAGTGCTGGATTTCTCGGCTCGACTCTAACACTGTCTGGTAACGATGTTCAAAGGTGACCC	chr16:51322692..51322752:-	bta-miR-200a
TCACAGTGAACAGGTCTCTTT	bta-miR-200a	TAACACTGTCTGGTAACGATGTT	7	0	8.256	31.811	9.70615	3.62786		-T	20:G>A	GGGCCTCTGTGGACATCTTACCGGACAGTGCTGGATTTCTCGGCTCGACTCTAACACTGTCTGGTAACGATGTTCAAAGGTGACCC	chr16:51322692..51322752:-	bta-miR-200a
TCACAGTGAACCAGTCTCTTT	bta-miR-200a	TAACACTGTCTGGTAACGATGTT	7	9.34717	845.546	6164.94	1673.04	1307.65		-TT		GGGCCTCTGTGGACATCTTACCGGACAGTGCTGGATTTCTCGGCTCGACTCTAACACTGTCTGGTAACGATGTTCAAAGGTGACCC	chr16:51322692..51322752:-	bta-miR-141,bta-miR-200a
TCACAGTGAACCGGTCTCCTT	bta-miR-200a	TAACACTGTCTGGTAACGATGTT	7	0.300054	23.745	144.205	41.8751	16.7211		-T	21:T>A	GGGCCTCTGTGGACATCTTACCGGACAGTGCTGGATTTCTCGGCTCGACTCTAACACTGTCTGGTAACGATGTTCAAAGGTGACCC	chr16:51322692..51322752:-	bta-miR-200a
TCACAGTGAACCGGTCTCTA	bta-miR-200a	TAACACTGTCTGGTAACGATGTT	7	0	10.5709	43.3325	18.5524	5.1601			21:T>A	GGGCCTCTGTGGACATCTTACCGGACAGTGCTGGATTTCTCGGCTCGACTCTAACACTGTCTGGTAACGATGTTCAAAGGTGACCC	chr16:51322692..51322752:-	bta-miR-200a
TCACAGTGAACCGGTCTCTT	bta-miR-200a	TAACACTGTCTGGTAACGATGTT	7	84.4893	6201.22	32228.4	10069.5	5092.42		-T		GGGCCTCTGTGGACATCTTACCGGACAGTGCTGGATTTCTCGGCTCGACTCTAACACTGTCTGGTAACGATGTTCAAAGGTGACCC	chr16:51322692..51322752:-	bta-miR-200a
TCACAGTGAACCGGTCTCTTA	bta-miR-200a	TAACACTGTCTGGTAACGATGTT	7	1.31206	52.5391	249.031	75.2793	29.6638			22:T>A	GGGCCTCTGTGGACATCTTACCGGACAGTGCTGGATTTCTCGGCTCGACTCTAACACTGTCTGGTAACGATGTTCAAAGGTGACCC	chr16:51322692..51322752:-	bta-miR-200a
TCACAGTGAACCGGTCTCTTAT	bta-miR-200a	TAACACTGTCTGGTAACGATGTT	7	85.1181	5406.55	19010.8	8329.41	4490.38				GGGCCTCTGTGGACATCTTACCGGACAGTGCTGGATTTCTCGGCTCGACTCTAACACTGTCTGGTAACGATGTTCAAAGGTGACCC	chr16:51322692..51322752:-	bta-miR-200a
TCACAGTGAACCGGTCTCTTT	bta-miR-200a	TAACACTGTCTGGTAACGATGTT	7	0	1.00676	10.0303	2.82569	2.35678		-TT	20:G>T	GGGCCTCTGTGGACATCTTACCGGACAGTGCTGGATTTCTCGGCTCGACTCTAACACTGTCTGGTAACGATGTTCAAAGGTGACCC	chr16:51322692..51322752:-	bta-miR-200a
TCACAGTGAACCGGTCTCTTTA	bta-miR-200a	TAACACTGTCTGGTAACGATGTT	7	0	2.63462	8.32956	3.40303	0.934526		-T	20:G>T	GGGCCTCTGTGGACATCTTACCGGACAGTGCTGGATTTCTCGGCTCGACTCTAACACTGTCTGGTAACGATGTTCAAAGGTGACCC	chr16:51322692..51322752:-	bta-miR-200a
TCACAGTGAACCGGTCTCTTTAT	bta-miR-200a	TAACACTGTCTGGTAACGATGTT	7	0	0.503378	16.8115	4.48492	3.05944		-TT	18:A>G	GGGCCTCTGTGGACATCTTACCGGACAGTGCTGGATTTCTCGGCTCGACTCTAACACTGTCTGGTAACGATGTTCAAAGGTGACCC	chr16:51322692..51322752:-	bta-miR-200a
TCACAGTGAACCGGTCTCTTTG	bta-miR-200a	TAACACTGTCTGGTAACGATGTT	7	0	5.95123	48.6646	22.1998	6.61557			18:A>G	GGGCCTCTGTGGACATCTTACCGGACAGTGCTGGATTTCTCGGCTCGACTCTAACACTGTCTGGTAACGATGTTCAAAGGTGACCC	chr16:51322692..51322752:-	bta-miR-200a
TCACAGTGAACCGGTCTCTTTGT	bta-miR-200a	TAACACTGTCTGGTAACGATGTT	7	0	1.51013	8.70018	2.63867	0.837663		-T	18:A>T	GGGCCTCTGTGGACATCTTACCGGACAGTGCTGGATTTCTCGGCTCGACTCTAACACTGTCTGGTAACGATGTTCAAAGGTGACCC	chr16:51322692..51322752:-	bta-miR-200a
TCACAGTGAACCGGTCTCTTTT	bta-miR-200a	TAACACTGTCTGGTAACGATGTT	7	0	7.25433	40.2692	10.7039	6.90579		-T	16:C>T	GGGCCTCTGTGGACATCTTACCGGACAGTGCTGGATTTCTCGGCTCGACTCTAACACTGTCTGGTAACGATGTTCAAAGGTGACCC	chr16:51322692..51322752:-	bta-miR-200a
TCACAGTGAACCGGTCTCTTTTT	bta-miR-200a	TAACACTGTCTGGTAACGATGTT	7	0	6.24757	31.0286	14.1911	7.84436			16:C>T	GGGCCTCTGTGGACATCTTACCGGACAGTGCTGGATTTCTCGGCTCGACTCTAACACTGTCTGGTAACGATGTTCAAAGGTGACCC	chr16:51322692..51322752:-	bta-miR-200a
TCACAGTGAACCGGTCTCTTTTTT	bta-miR-200a	TAACACTGTCTGGTAACGATGTT	7	0	12.9356	107.138	37.9126	11.6871		-T	15:A>G	GGGCCTCTGTGGACATCTTACCGGACAGTGCTGGATTTCTCGGCTCGACTCTAACACTGTCTGGTAACGATGTTCAAAGGTGACCC	chr16:51322692..51322752:-	bta-miR-200a
TCACAGTGAATCGGTCTCTTTT	bta-miR-200a	TAACACTGTCTGGTAACGATGTT	7	0	1.9242	14.5176	3.02085	0.938567		-T	15:A>T	GGGCCTCTGTGGACATCTTACCGGACAGTGCTGGATTTCTCGGCTCGACTCTAACACTGTCTGGTAACGATGTTCAAAGGTGACCC	chr16:51322692..51322752:-	bta-miR-200a
TCACAGTGAGCCGGTCTCT	bta-miR-200a	TAACACTGTCTGGTAACGATGTT	7	0	1.51013	13.4371	2.20038	2.80699		-TT	14:A>G	GGGCCTCTGTGGACATCTTACCGGACAGTGCTGGATTTCTCGGCTCGACTCTAACACTGTCTGGTAACGATGTTCAAAGGTGACCC	chr16:51322692..51322752:-	bta-miR-200a
TCACAGTGAACCGGTCTCT	bta-miR-200a	TAACACTGTCTGGTAACGATGTT	7	0.300054	0.503378	9.30741	2.22843	2.23883		-TT	9:C>T	GGGCCTCTGTGGACATCTTACCGGACAGTGCTGGATTTCTCGGCTCGACTCTAACACTGTCTGGTAACGATGTTCAAAGGTGACCC	chr16:51322692..51322752:-	bta-miR-200a
TCGCAGTGAACCGGTCTCTT	bta-miR-200a	TAACACTGTCTGGTAACGATGTT	7	0	5.80204	28.5371	11.3572	7.59632		-T	9:C>T	GGGCCTCTGTGGACATCTTACCGGACAGTGCTGGATTTCTCGGCTCGACTCTAACACTGTCTGGTAACGATGTTCAAAGGTGACCC	chr16:51322692..51322752:-	bta-miR-200a
CCACCTCCCCTGCAAACGTC	bta-miR-200a	TAACACTGTCTGGTAACGATGTT	7	0	4.35179	20.7661	9.41667	6.40531			9:C>T	GGGCCTCTGTGGACATCTTACCGGACAGTGCTGGATTTCTCGGCTCGACTCTAACACTGTCTGGTAACGATGTTCAAAGGTGACCC	chr16:51322692..51322752:-	bta-miR-200a
CCACCTCCCCTGCAAACGTCA	bta-miR-200a	TAACACTGTCTGGTAACGATGTT	7	0	3.02027	14.6278	6.667	2.97092		-T	5:C>T	GGGCCTCTGTGGACATCTTACCGGACAGTGCTGGATTTCTCGGCTCGACTCTAACACTGTCTGGTAACGATGTTCAAAGGTGACCC	chr16:51322692..51322752:-	bta-miR-200a
CCACCTCCCCTGCAAACGTCC	bta-miR-200a	TAACACTGTCTGGTAACGATGTT	7	0	6.21611	19.4436	7.07724	4.12026			3:C>T	GGGCCTCTGTGGACATCTTACCGGACAGTGCTGGATTTCTCGGCTCGACTCTAACACTGTCTGGTAACGATGTTCAAAGGTGACCC	chr16:51322692..51322752:-	bta-miR-200a
CCACCTCCCCTGCAAACGTCCAT	bta-miR-200a	TAACACTGTCTGGTAACGATGTT	7	0.300054	4.23406	28.5231	10.7417	3.42139		-TT	2:A>G	GGGCCTCTGTGGACATCTTACCGGACAGTGCTGGATTTCTCGGCTCGACTCTAACACTGTCTGGTAACGATGTTCAAAGGTGACCC	chr16:51322692..51322752:-	bta-miR-200a
CCACCTCCCCTGCAAACGT	bta-miR-200a	TAACACTGTCTGGTAACGATGTT	7	0.542011	30.2311	114.685	34.9284	9.18717			2:A>G	GGGCCTCTGTGGACATCTTACCGGACAGTGCTGGATTTCTCGGCTCGACTCTAACACTGTCTGGTAACGATGTTCAAAGGTGACCC	chr16:51322692..51322752:-	bta-miR-200a
ACAGTCTACAGCCATGGTCGT	bta-miR-200a	TAACACTGTCTGGTAACGATGTT	7	0	1.00676	9.91465	3.73886	1.86438		-TT	1:A>G	GGGCCTCTGTGGACATCTTACCGGACAGTGCTGGATTTCTCGGCTCGACTCTAACACTGTCTGGTAACGATGTTCAAAGGTGACCC	chr16:51322692..51322752:-	bta-miR-200a
TAACAGTCTACAGCCATGGTCGT	bta-miR-200a	TAACACTGTCTGGTAACGATGTT	7	3.07061	268.632	1683.61	648.088	176.677		-T	0:T>A	GGGCCTCTGTGGACATCTTACCGGACAGTGCTGGATTTCTCGGCTCGACTCTAACACTGTCTGGTAACGATGTTCAAAGGTGACCC	chr16:51322692..51322752:-	bta-miR-200a
TATGGCTTTTTATTCCTATGTGAAA	bta-miR-200a	TAACACTGTCTGGTAACGATGTT	7	0	11.192	30.4247	12.8774	5.25292	-T			GGGCCTCTGTGGACATCTTACCGGACAGTGCTGGATTTCTCGGCTCGACTCTAACACTGTCTGGTAACGATGTTCAAAGGTGACCC	chr16:51322692..51322752:-	bta-miR-200a
TATGGCTTTTTATTCCTATGTGAA	bta-miR-200a	TAACACTGTCTGGTAACGATGTT	7	0	18.9498	99.6391	32.2039	8.04779		-T	0:T>C	GGGCCTCTGTGGACATCTTACCGGACAGTGCTGGATTTCTCGGCTCGACTCTAACACTGTCTGGTAACGATGTTCAAAGGTGACCC	chr16:51322692..51322752:-	bta-miR-200a
AGGACTGTCCAACCTGAGAAT	bta-miR-200a	TAACACTGTCTGGTAACGATGTT	7	0	6.04054	26.4581	9.63174	2.60518		-T	3:C>A	GGGCCTCTGTGGACATCTTACCGGACAGTGCTGGATTTCTCGGCTCGACTCTAACACTGTCTGGTAACGATGTTCAAAGGTGACCC	chr16:51322692..51322752:-	bta-miR-200a
ACAGGGTAGAACCACGGACAG	bta-miR-200a	TAACACTGTCTGGTAACGATGTT	7	0	3.52365	17.9989	6.73165	2.86597			5:C>A	GGGCCTCTGTGGACATCTTACCGGACAGTGCTGGATTTCTCGGCTCGACTCTAACACTGTCTGGTAACGATGTTCAAAGGTGACCC	chr16:51322692..51322752:-	bta-miR-200a
TACCACAGGGTAGAACCACGA	bta-miR-200a	TAACACTGTCTGGTAACGATGTT	7	0	2.01351	21.9892	3.28227	3.88031		-TT	6:T>C	GGGCCTCTGTGGACATCTTACCGGACAGTGCTGGATTTCTCGGCTCGACTCTAACACTGTCTGGTAACGATGTTCAAAGGTGACCC	chr16:51322692..51322752:-	bta-miR-200a
TACCACAGGGTAGAACCACGGT	bta-miR-200a	TAACACTGTCTGGTAACGATGTT	7	0	2.01351	8.58455	2.27478	0.765934		-T	6:T>G	GGGCCTCTGTGGACATCTTACCGGACAGTGCTGGATTTCTCGGCTCGACTCTAACACTGTCTGGTAACGATGTTCAAAGGTGACCC	chr16:51322692..51322752:-	bta-miR-200a
TACCACAGGGTAGAACCACGGAC	bta-miR-200a	TAACACTGTCTGGTAACGATGTT	7	0	1.51013	10.5316	0.764361	1.63277		-TT	7:G>A	GGGCCTCTGTGGACATCTTACCGGACAGTGCTGGATTTCTCGGCTCGACTCTAACACTGTCTGGTAACGATGTTCAAAGGTGACCC	chr16:51322692..51322752:-	bta-miR-200a
TGAGAACTGAATTCCATAGGT	bta-miR-200a	TAACACTGTCTGGTAACGATGTT	7	0	3.73068	21.502	3.32862	1.63277		-T	7:G>C	GGGCCTCTGTGGACATCTTACCGGACAGTGCTGGATTTCTCGGCTCGACTCTAACACTGTCTGGTAACGATGTTCAAAGGTGACCC	chr16:51322692..51322752:-	bta-miR-200a
TGAGAACTGAATTCCATAGGTTGT	bta-miR-200a	TAACACTGTCTGGTAACGATGTT	7	0.286131	2.72393	24.5392	8.96008	3.75831		-TT	8:T>A	GGGCCTCTGTGGACATCTTACCGGACAGTGCTGGATTTCTCGGCTCGACTCTAACACTGTCTGGTAACGATGTTCAAAGGTGACCC	chr16:51322692..51322752:-	bta-miR-200a
TTGAGAACTGAATTCCATAGGT	bta-miR-200a	TAACACTGTCTGGTAACGATGTT	7	0	16.3699	95.8661	39.121	14.6963		-T	8:T>A	GGGCCTCTGTGGACATCTTACCGGACAGTGCTGGATTTCTCGGCTCGACTCTAACACTGTCTGGTAACGATGTTCAAAGGTGACCC	chr16:51322692..51322752:-	bta-miR-200a
TTGAGAACTGAATTCCATAGGTTTT	bta-miR-200a	TAACACTGTCTGGTAACGATGTT	7	0	1.47867	19.1064	7.55212	2.47044			9:C>A	GGGCCTCTGTGGACATCTTACCGGACAGTGCTGGATTTCTCGGCTCGACTCTAACACTGTCTGGTAACGATGTTCAAAGGTGACCC	chr16:51322692..51322752:-	bta-miR-200a
TGAGAACTGAATTCCATAGGCT	bta-miR-200a	TAACACTGTCTGGTAACGATGTT	7	0	1.9242	18.3782	4.82075	1.90227		-TT	10:T>A	GGGCCTCTGTGGACATCTTACCGGACAGTGCTGGATTTCTCGGCTCGACTCTAACACTGTCTGGTAACGATGTTCAAAGGTGACCC	chr16:51322692..51322752:-	bta-miR-200a
TCTGGCTCCGTGTCTTCACT	bta-miR-200a	TAACACTGTCTGGTAACGATGTT	7	0	12.346	89.3853	27.3185	7.16794		-T	10:T>A	GGGCCTCTGTGGACATCTTACCGGACAGTGCTGGATTTCTCGGCTCGACTCTAACACTGTCTGGTAACGATGTTCAAAGGTGACCC	chr16:51322692..51322752:-	bta-miR-200a
TCTCCCAACCCTTGTACCAG	bta-miR-200a	TAACACTGTCTGGTAACGATGTT	7	0	14.3879	89.3755	33.2675	9.2546		-T	10:T>C	GGGCCTCTGTGGACATCTTACCGGACAGTGCTGGATTTCTCGGCTCGACTCTAACACTGTCTGGTAACGATGTTCAAAGGTGACCC	chr16:51322692..51322752:-	bta-miR-200a
TCTCCCAACCCTTGTACCAGT	bta-miR-200a	TAACACTGTCTGGTAACGATGTT	7	0	3.28515	6.52622	3.03915	0.972411		-T	11:G>C	GGGCCTCTGTGGACATCTTACCGGACAGTGCTGGATTTCTCGGCTCGACTCTAACACTGTCTGGTAACGATGTTCAAAGGTGACCC	chr16:51322692..51322752:-	bta-miR-200a
TCTCCCAACCCTTGTACCAGTG	bta-miR-200a	TAACACTGTCTGGTAACGATGTT	7	0	0.503378	10.8752	0.764361	0.602011		-TT	12:G>A	GGGCCTCTGTGGACATCTTACCGGACAGTGCTGGATTTCTCGGCTCGACTCTAACACTGTCTGGTAACGATGTTCAAAGGTGACCC	chr16:51322692..51322752:-	bta-miR-200a
TCTCCCAACCCTTGTACCAGTGT	bta-miR-200a	TAACACTGTCTGGTAACGATGTT	7	0	5.7442	34.5922	8.94179	2.68562		-T	12:G>A	GGGCCTCTGTGGACATCTTACCGGACAGTGCTGGATTTCTCGGCTCGACTCTAACACTGTCTGGTAACGATGTTCAAAGGTGACCC	chr16:51322692..51322752:-	bta-miR-200a
CTAGACTGAAGCTCCTTGAT	bta-miR-200a	TAACACTGTCTGGTAACGATGTT	7	0	7.46137	52.2291	17.3709	5.69405		-T	17:G>A	GGGCCTCTGTGGACATCTTACCGGACAGTGCTGGATTTCTCGGCTCGACTCTAACACTGTCTGGTAACGATGTTCAAAGGTGACCC	chr16:51322692..51322752:-	bta-miR-200a
TACTAGACTGAAGCTCCTTGAGT	bta-miR-200a	TAACACTGTCTGGTAACGATGTT	7	0	1.51013	11.1054	1.7999	1.61231		-TT	19:T>A	GGGCCTCTGTGGACATCTTACCGGACAGTGCTGGATTTCTCGGCTCGACTCTAACACTGTCTGGTAACGATGTTCAAAGGTGACCC	chr16:51322692..51322752:-	bta-miR-200a
ACTAGACTGAAGCTCCTTGAGG	bta-miR-200a	TAACACTGTCTGGTAACGATGTT	7	0	7.96474	48.1924	16.5024	3.1861		-T	19:T>A	GGGCCTCTGTGGACATCTTACCGGACAGTGCTGGATTTCTCGGCTCGACTCTAACACTGTCTGGTAACGATGTTCAAAGGTGACCC	chr16:51322692..51322752:-	bta-miR-200a
TCGAGGAGCTCACAGTCTAGTAT	bta-miR-200a	TAACACTGTCTGGTAACGATGTT	7	0	1.71717	14.7585	2.27478	1.06056		-T	20:G>C	GGGCCTCTGTGGACATCTTACCGGACAGTGCTGGATTTCTCGGCTCGACTCTAACACTGTCTGGTAACGATGTTCAAAGGTGACCC	chr16:51322692..51322752:-	bta-miR-200a
TTAATGCTAATCGTGATAGGG	bta-miR-200a	TAACACTGTCTGGTAACGATGTT	7	0	11.2814	84.3954	21.5944	8.82952		-T	21:T>C	GGGCCTCTGTGGACATCTTACCGGACAGTGCTGGATTTCTCGGCTCGACTCTAACACTGTCTGGTAACGATGTTCAAAGGTGACCC	chr16:51322692..51322752:-	bta-miR-200a
TAGCAGCACATCATGGTTTAA	bta-miR-200a	TAACACTGTCTGGTAACGATGTT	7	0	11.0713	89.3582	40.2887	6.46403		-T	18:A>G	GGGCCTCTGTGGACATCTTACCGGACAGTGCTGGATTTCTCGGCTCGACTCTAACACTGTCTGGTAACGATGTTCAAAGGTGACCC	chr16:51322692..51322752:-	bta-miR-200a
TAGCAGCACATCATGGTTTAAA	bta-miR-200a	TAACACTGTCTGGTAACGATGTT	7	0	2.01351	6.88816	2.9745	0.602011			18:A>T	GGGCCTCTGTGGACATCTTACCGGACAGTGCTGGATTTCTCGGCTCGACTCTAACACTGTCTGGTAACGATGTTCAAAGGTGACCC	chr16:51322692..51322752:-	bta-miR-200a
TAGCAGCACATCATGGTTTACA	bta-miR-200a	TAACACTGTCTGGTAACGATGTT	7	0	5.03378	36.6505	12.2985	2.06215		-T	17:G>T	GGGCCTCTGTGGACATCTTACCGGACAGTGCTGGATTTCTCGGCTCGACTCTAACACTGTCTGGTAACGATGTTCAAAGGTGACCC	chr16:51322692..51322752:-	bta-miR-200a
TAGCAGCACATCATGGTTTACAA	bta-miR-200a	TAACACTGTCTGGTAACGATGTT	7	0	4.02703	16.4679	5.97705	2.49557			17:G>T	GGGCCTCTGTGGACATCTTACCGGACAGTGCTGGATTTCTCGGCTCGACTCTAACACTGTCTGGTAACGATGTTCAAAGGTGACCC	chr16:51322692..51322752:-	bta-miR-200a
TAGCAGCACATCATGGTTTACG	bta-miR-200a	TAACACTGTCTGGTAACGATGTT	7	0	3.02027	19.1108	7.02113	2.48319		-TT	15:A>G	GGGCCTCTGTGGACATCTTACCGGACAGTGCTGGATTTCTCGGCTCGACTCTAACACTGTCTGGTAACGATGTTCAAAGGTGACCC	chr16:51322692..51322752:-	bta-miR-200a
TAGCAGCACATCATGGTTTAG	bta-miR-200a	TAACACTGTCTGGTAACGATGTT	7	0	14.0053	89.3712	37.6878	5.86731		-T	14:A>G	GGGCCTCTGTGGACATCTTACCGGACAGTGCTGGATTTCTCGGCTCGACTCTAACACTGTCTGGTAACGATGTTCAAAGGTGACCC	chr16:51322692..51322752:-	bta-miR-200a
TAGCAGCACATCATGGTTTAT	bta-miR-200a	TAACACTGTCTGGTAACGATGTT	7	0	0.503378	9.81305	2.61061	0.471304		-T	7:G>T	GGGCCTCTGTGGACATCTTACCGGACAGTGCTGGATTTCTCGGCTCGACTCTAACACTGTCTGGTAACGATGTTCAAAGGTGACCC	chr16:51322692..51322752:-	bta-miR-200a
CAGCAGCACATCATGGTTT	bta-miR-200a	TAACACTGTCTGGTAACGATGTT	7	0.300054	3.43434	8.46356	3.40303	1.7045			5:C>T	GGGCCTCTGTGGACATCTTACCGGACAGTGCTGGATTTCTCGGCTCGACTCTAACACTGTCTGGTAACGATGTTCAAAGGTGACCC	chr16:51322692..51322752:-	bta-miR-200a
GCAGCACGTAAATATTGGT	bta-miR-200a	TAACACTGTCTGGTAACGATGTT	7	0	3.02027	23.3474	6.5926	3.53908		-TT	4:A>G	GGGCCTCTGTGGACATCTTACCGGACAGTGCTGGATTTCTCGGCTCGACTCTAACACTGTCTGGTAACGATGTTCAAAGGTGACCC	chr16:51322692..51322752:-	bta-miR-200a
TAGCAGCACGTAAATATTGGTT	bta-miR-200a	TAACACTGTCTGGTAACGATGTT	7	0	15.691	140.224	43.0481	15.2262		-T	4:A>G	GGGCCTCTGTGGACATCTTACCGGACAGTGCTGGATTTCTCGGCTCGACTCTAACACTGTCTGGTAACGATGTTCAAAGGTGACCC	chr16:51322692..51322752:-	bta-miR-200a
GCAGCACGTAAATATTGG	bta-miR-200a	TAACACTGTCTGGTAACGATGTT	7	0	4.23406	29.7623	9.28616	3.33727		-T	3:C>T	GGGCCTCTGTGGACATCTTACCGGACAGTGCTGGATTTCTCGGCTCGACTCTAACACTGTCTGGTAACGATGTTCAAAGGTGACCC	chr16:51322692..51322752:-	bta-miR-200a
GCAGCACGTAAATATTGGCG	bta-miR-200a	TAACACTGTCTGGTAACGATGTT	7	0	2.01351	9.54837	2.99279	1.46014	-T	-T	1:A>T	GGGCCTCTGTGGACATCTTACCGGACAGTGCTGGATTTCTCGGCTCGACTCTAACACTGTCTGGTAACGATGTTCAAAGGTGACCC	chr16:51322692..51322752:-	bta-miR-200a
TAACAGCACGTAAATATTGGCG	bta-miR-200a	TAACACTGTCTGGTAACGATGTT	7	0	0.710413	8.32522	3.69251	0.197767	-T		1:A>T	GGGCCTCTGTGGACATCTTACCGGACAGTGCTGGATTTCTCGGCTCGACTCTAACACTGTCTGGTAACGATGTTCAAAGGTGACCC	chr16:51322692..51322752:-	bta-miR-200a
TAGCAGCACGGAAATATTGGCG	bta-miR-200a	TAACACTGTCTGGTAACGATGTT	7	0.586185	26.9429	200.995	59.496	14.1023		-T	2:A>G	GGGCCTCTGTGGACATCTTACCGGACAGTGCTGGATTTCTCGGCTCGACTCTAACACTGTCTGGTAACGATGTTCAAAGGTGACCC	chr16:51322692..51322752:-	bta-miR-200a
TAGCAGCACGTAAATATGGGCG	bta-miR-200a	TAACACTGTCTGGTAACGATGTT	7	0	9.97826	79.4145	25.4837	7.89499		-T	1:A>G	GGGCCTCTGTGGACATCTTACCGGACAGTGCTGGATTTCTCGGCTCGACTCTAACACTGTCTGGTAACGATGTTCAAAGGTGACCC	chr16:51322692..51322752:-	bta-miR-200a
TAGCAGCACGTAAATATTGACG	bta-miR-200b	TAATACTGCCTGGTAATGATG	7	0	3.02027	16.9358	5.19317	6.96073			8:C>T	CCATCTTACTGGGCAGCATTGGATGGTGTCTGGTCTCTAATACTGCCTGGTAATGATGA	chr16:51323348..51323405:-	bta-miR-200b
TAGCAGCACGTAAATATTGGA	bta-miR-200b	TAATACTGCCTGGTAATGATG	7	0	3.19584	12.3285	3.35668	1.40987			3:T>C	CCATCTTACTGGGCAGCATTGGATGGTGTCTGGTCTCTAATACTGCCTGGTAATGATGA	chr16:51323348..51323405:-	bta-miR-200b
TAGCAGCACGTAAATATTGGC	bta-miR-200b	TAATACTGCCTGGTAATGATG	7	0	5.65489	14.8417	6.30312	3.97313			6:T>A	CCATCTTACTGGGCAGCATTGGATGGTGTCTGGTCTCTAATACTGCCTGGTAATGATGA	chr16:51323348..51323405:-	bta-miR-200b
TAGCAGCACGTAAATATTGGCG	bta-miR-200b	TAATACTGCCTGGTAATGATG	7	0	3.55003	25.5247	10.8344	2.6682			6:T>C	CCATCTTACTGGGCAGCATTGGATGGTGTCTGGTCTCTAATACTGCCTGGTAATGATGA	chr16:51323348..51323405:-	bta-miR-200b
TAGCAGCACGTAAATATTGGCGA	bta-miR-200b	TAATACTGCCTGGTAATGATG	7	0	1.9242	14.8407	6.74141	3.11437			8:C>A	CCATCTTACTGGGCAGCATTGGATGGTGTCTGGTCTCTAATACTGCCTGGTAATGATGA	chr16:51323348..51323405:-	bta-miR-200b
TAGCAGCACGTAAATATTGGCGAA	bta-miR-200b	TAATACTGCCTGGTAATGATG	7	0	1.00676	8.96384	3.66445	2.09599			9:C>A	CCATCTTACTGGGCAGCATTGGATGGTGTCTGGTCTCTAATACTGCCTGGTAATGATGA	chr16:51323348..51323405:-	bta-miR-200b
TAGCAGCACGTAAATATTGGCGTAA	bta-miR-200b	TAATACTGCCTGGTAATGATG	7	0	2.51689	10.1643	4.05639	3.57293		+A	10:T>C	CCATCTTACTGGGCAGCATTGGATGGTGTCTGGTCTCTAATACTGCCTGGTAATGATGA	chr16:51323348..51323405:-	bta-miR-200b
TAGCAGCACGTAAATATTGTCG	bta-miR-200b	TAATACTGCCTGGTAATGATG	7	0	1.98205	8.69916	0.764361	1.47756			13:T>A	CCATCTTACTGGGCAGCATTGGATGGTGTCTGGTCTCTAATACTGCCTGGTAATGATGA	chr16:51323348..51323405:-	bta-miR-200b
TAGCAGCACGTAAATATTTG	bta-miR-200b	TAATACTGCCTGGTAATGATG	7	0	0	8.81581	2.56426	1.88118			16:T>A	CCATCTTACTGGGCAGCATTGGATGGTGTCTGGTCTCTAATACTGCCTGGTAATGATGA	chr16:51323348..51323405:-	bta-miR-200b
TAGCAGCACGTAAATCTTGGCG	bta-miR-200b	TAATACTGCCTGGTAATGATG	7	0	2.22055	17.53	5.96729	3.63595			16:T>C	CCATCTTACTGGGCAGCATTGGATGGTGTCTGGTCTCTAATACTGCCTGGTAATGATGA	chr16:51323348..51323405:-	bta-miR-200b
TAGCAGCACGTAAATTTTGG	bta-miR-200b	TAATACTGCCTGGTAATGATG	7	25.4933	1605.58	7196.51	2408.5	1787.14				CCATCTTACTGGGCAGCATTGGATGGTGTCTGGTCTCTAATACTGCCTGGTAATGATGA	chr16:51323348..51323405:-	bta-miR-200b,bta-miR-200c
TAGCAGCACGTAATTATTGG	bta-miR-200b	TAATACTGCCTGGTAATGATG	7	0	3.19584	16.9087	5.64976	2.8911		+G		CCATCTTACTGGGCAGCATTGGATGGTGTCTGGTCTCTAATACTGCCTGGTAATGATGA	chr16:51323348..51323405:-	bta-miR-200b,bta-miR-200c
TAGCAGCACGTATATATTGG	bta-miR-200b	TAATACTGCCTGGTAATGATG	7	0	3.02027	19.476	7.72084	3.25746			1:A>G	CCATCTTACTGGGCAGCATTGGATGGTGTCTGGTCTCTAATACTGCCTGGTAATGATGA	chr16:51323348..51323405:-	bta-miR-200b
TAGCAGCACGTATATATTGGCG	bta-miR-200b	TAATACTGCCTGGTAATGATG	7	0	2.01351	13.3074	3.42133	2.51703	-T	+A		CCATCTTACTGGGCAGCATTGGATGGTGTCTGGTCTCTAATACTGCCTGGTAATGATGA	chr16:51323348..51323405:-	bta-miR-200b
TAGCAGCAGGTAAATATTGGCG	bta-miR-200b	TAATACTGCCTGGTAATGATG	7	0	2.27839	8.22694	0.718009	1.03947			7:G>A	CCATCTTACTGGGCAGCATTGGATGGTGTCTGGTCTCTAATACTGCCTGGTAATGATGA	chr16:51323348..51323405:-	bta-miR-200b
TAGCAGCTCGTAAATATTGGCG	bta-miR-200b	TAATACTGCCTGGTAATGATG	7	0	2.22055	18.5965	6.39582	2.76911			10:T>A	CCATCTTACTGGGCAGCATTGGATGGTGTCTGGTCTCTAATACTGCCTGGTAATGATGA	chr16:51323348..51323405:-	bta-miR-200b,bta-miR-200c
TAGTAGCACGTAAATATTGGCG	bta-miR-200b	TAATACTGCCTGGTAATGATG	7	0	4.73744	29.1357	11.6549	4.1709			18:A>G	CCATCTTACTGGGCAGCATTGGATGGTGTCTGGTCTCTAATACTGCCTGGTAATGATGA	chr16:51323348..51323405:-	bta-miR-200b
TATCAGCACGTAAATATTGGCG	bta-miR-200b	TAATACTGCCTGGTAATGATG	7	1.31206	154.098	1315.44	154.509	82.3344			4:A>G	CCATCTTACTGGGCAGCATTGGATGGTGTCTGGTCTCTAATACTGCCTGGTAATGATGA	chr16:51323348..51323405:-	bta-miR-200b
TCGCAGCACGTAAATATTGGCG	bta-miR-200b	TAATACTGCCTGGTAATGATG	7	1.32598	75.7249	532.727	91.1369	35.0994		+A	4:A>G	CCATCTTACTGGGCAGCATTGGATGGTGTCTGGTCTCTAATACTGCCTGGTAATGATGA	chr16:51323348..51323405:-	bta-miR-200b
TTGCAGCACGTAAATATTGGC	bta-miR-200c	TAATACTGCCGGGTAATGATGGA	7	0.900163	39.4259	99.9714	37.5463	50.3227			22:A>T	CGTCTTACCCAGCAGTGTTTGGGTGCTGGTTGGGAGTCTCTAATACTGCCGGGTAATGATGGAGG	chr5:103499260..103499320:-	bta-miR-200c
AACATTCAACCTGTCGGTGAGT	bta-miR-200c	TAATACTGCCGGGTAATGATGGA	7	0	3.2273	21.8953	2.96474	1.39308		-GA	0:T>A	CGTCTTACCCAGCAGTGTTTGGGTGCTGGTTGGGAGTCTCTAATACTGCCGGGTAATGATGGAGG	chr5:103499260..103499320:-	bta-miR-200c
GACGGAGAACTGATAAGGGTAG	bta-miR-200c	TAATACTGCCGGGTAATGATGGA	7	0	12.8179	63.5032	25.0901	12.5904		-A	0:T>A	CGTCTTACCCAGCAGTGTTTGGGTGCTGGTTGGGAGTCTCTAATACTGCCGGGTAATGATGGAGG	chr5:103499260..103499320:-	bta-miR-200c
TGGACGGAGAACTGATAAGG	bta-miR-200c	TAATACTGCCGGGTAATGATGGA	7	0.528088	7.93328	47.7582	19.9884	14.8215			0:T>A	CGTCTTACCCAGCAGTGTTTGGGTGCTGGTTGGGAGTCTCTAATACTGCCGGGTAATGATGGAGG	chr5:103499260..103499320:-	bta-miR-200c
TGGACGGAGAACTGATAAGGG	bta-miR-200c	TAATACTGCCGGGTAATGATGGA	7	0	5.00232	19.3377	0.764361	4.02744	+C	-GGA		CGTCTTACCCAGCAGTGTTTGGGTGCTGGTTGGGAGTCTCTAATACTGCCGGGTAATGATGGAGG	chr5:103499260..103499320:-	bta-miR-200b,bta-miR-200c
TGGACGGAGAACTGATAAGGGTT	bta-miR-200c	TAATACTGCCGGGTAATGATGGA	7	0	20.9846	58.9718	16.8005	15.4859	+C	-GA		CGTCTTACCCAGCAGTGTTTGGGTGCTGGTTGGGAGTCTCTAATACTGCCGGGTAATGATGGAGG	chr5:103499260..103499320:-	bta-miR-200b,bta-miR-200c
TGGACGGAGAACTGATAAGGGT	bta-miR-200c	TAATACTGCCGGGTAATGATGGA	7	0	0.503378	6.40625	2.63867	0.925816		-A	16:T>C	CGTCTTACCCAGCAGTGTTTGGGTGCTGGTTGGGAGTCTCTAATACTGCCGGGTAATGATGGAGG	chr5:103499260..103499320:-	bta-miR-200c
CAAAGAATTCTCCTTTTGGGCAT	bta-miR-200c	TAATACTGCCGGGTAATGATGGA	7	0	2.63462	15.0178	2.53621	3.57256		-TGGA		CGTCTTACCCAGCAGTGTTTGGGTGCTGGTTGGGAGTCTCTAATACTGCCGGGTAATGATGGAGG	chr5:103499260..103499320:-	bta-miR-200b,bta-miR-200c
TCGTGTCTTGTGTTGCAGCCG	bta-miR-200c	TAATACTGCCGGGTAATGATGGA	7	0.300054	8.58076	83.4231	10.6295	9.01417		-GGA		CGTCTTACCCAGCAGTGTTTGGGTGCTGGTTGGGAGTCTCTAATACTGCCGGGTAATGATGGAGG	chr5:103499260..103499320:-	bta-miR-200b,bta-miR-200c
TGATATGTTTGATATATTAGGTTG	bta-miR-200c	TAATACTGCCGGGTAATGATGGA	7	0	0.471913	6.77585	1.10019	1.85567		-GA	20:G>A	CGTCTTACCCAGCAGTGTTTGGGTGCTGGTTGGGAGTCTCTAATACTGCCGGGTAATGATGGAGG	chr5:103499260..103499320:-	bta-miR-200c
AGATATGTTTGATATTGGGTTG	bta-miR-200c	TAATACTGCCGGGTAATGATGGA	7	1.11427	88.1916	688.866	106.577	132.023		-GA		CGTCTTACCCAGCAGTGTTTGGGTGCTGGTTGGGAGTCTCTAATACTGCCGGGTAATGATGGAGG	chr5:103499260..103499320:-	bta-miR-200b,bta-miR-200c
AGATATGTTTGATATTGGGTTGT	bta-miR-200c	TAATACTGCCGGGTAATGATGGA	7	0	4.32032	66.0478	11.6268	8.08368		-A	21:G>A	CGTCTTACCCAGCAGTGTTTGGGTGCTGGTTGGGAGTCTCTAATACTGCCGGGTAATGATGGAGG	chr5:103499260..103499320:-	bta-miR-200b,bta-miR-200c
TGAAATGTTTGATATTGGGTTG	bta-miR-200c	TAATACTGCCGGGTAATGATGGA	7	2.31449	277.431	1758.18	430.68	543.426		-A		CGTCTTACCCAGCAGTGTTTGGGTGCTGGTTGGGAGTCTCTAATACTGCCGGGTAATGATGGAGG	chr5:103499260..103499320:-	bta-miR-200c
TGATATGCTTGATATTGGGTTG	bta-miR-200c	TAATACTGCCGGGTAATGATGGA	7	0.783968	9.85748	83.2296	18.946	10.125		-A	21:G>T	CGTCTTACCCAGCAGTGTTTGGGTGCTGGTTGGGAGTCTCTAATACTGCCGGGTAATGATGGAGG	chr5:103499260..103499320:-	bta-miR-200c
TGATATGTTTGATACTGGGTTG	bta-miR-200c	TAATACTGCCGGGTAATGATGGA	7	0.286131	4.14475	18.0119	2.65696	1.19531		-GA	20:G>T	CGTCTTACCCAGCAGTGTTTGGGTGCTGGTTGGGAGTCTCTAATACTGCCGGGTAATGATGGAGG	chr5:103499260..103499320:-	bta-miR-200c
TGATATGTTTGATATCGGGTTG	bta-miR-205	TCCTTCATTCCACCGGAGTCTG	7	0	0.503378	19.0924	0.335829	0.235652		-G	0:T>A	CTCTTGTCCTTCATTCCACCGGAGTCTGTCTCGTACCCAACCAGATTTCAGTGGAGTGAAGTTCAGGAG	chr16:73900708..73900769:-	bta-miR-205
TGATATGTTTGATATTGGGTCG	bta-miR-205	TCCTTCATTCCACCGGAGTCTG	7	0	0	14.3912	0.671658	0.197767			0:T>A	CTCTTGTCCTTCATTCCACCGGAGTCTGTCTCGTACCCAACCAGATTTCAGTGGAGTGAAGTTCAGGAG	chr16:73900708..73900769:-	bta-miR-205
TGATATGTTTGATATTGGGTTG	bta-miR-205	TCCTTCATTCCACCGGAGTCTG	7	0	0.710413	12.3189	0.335829	0		+T	0:T>A	CTCTTGTCCTTCATTCCACCGGAGTCTGTCTCGTACCCAACCAGATTTCAGTGGAGTGAAGTTCAGGAG	chr16:73900708..73900769:-	bta-miR-205
TGATATGTTTGATATTGGGTTGA	bta-miR-205	TCCTTCATTCCACCGGAGTCTG	7	0	0	12.8352	0	0.395534		-TG		CTCTTGTCCTTCATTCCACCGGAGTCTGTCTCGTACCCAACCAGATTTCAGTGGAGTGAAGTTCAGGAG	chr16:73900708..73900769:-	bta-miR-205
TGATATGTTTGATATTGGGTTGT	bta-miR-205	TCCTTCATTCCACCGGAGTCTG	7	0.300054	23.5015	614.479	25.0238	18.2133		-G		CTCTTGTCCTTCATTCCACCGGAGTCTGTCTCGTACCCAACCAGATTTCAGTGGAGTGAAGTTCAGGAG	chr16:73900708..73900769:-	bta-miR-205
TGATATGTTTGATATTGGGTTGTT	bta-miR-205	TCCTTCATTCCACCGGAGTCTG	7	0.600108	29.9794	648.975	8.93364	19.1637				CTCTTGTCCTTCATTCCACCGGAGTCTGTCTCGTACCCAACCAGATTTCAGTGGAGTGAAGTTCAGGAG	chr16:73900708..73900769:-	bta-miR-205
TGATATGTTTGATGTTGGGTTG	bta-miR-205	TCCTTCATTCCACCGGAGTCTG	7	0	5.80204	52.854	1.52872	3.13142		+A		CTCTTGTCCTTCATTCCACCGGAGTCTGTCTCGTACCCAACCAGATTTCAGTGGAGTGAAGTTCAGGAG	chr16:73900708..73900769:-	bta-miR-205
TGATATGTTTGGTATTGGGTTG	bta-miR-205	TCCTTCATTCCACCGGAGTCTG	7	0.300054	25.7108	382.583	9.51099	15.8268		+T		CTCTTGTCCTTCATTCCACCGGAGTCTGTCTCGTACCCAACCAGATTTCAGTGGAGTGAAGTTCAGGAG	chr16:73900708..73900769:-	bta-miR-205
TGGTATGTTTGATATTGGGTTG	bta-miR-210	ACTGTGCGTGTGACAGCGGCTGA	7	0.783968	2.18908	19.4814	7.06748	1.77156	-A	-A		CCTCCAGGCGCAGGGCAGCCACTGCCCACCGCACACTGCGCTGCTCCGGACCCACTGTGCGTGTGACAGCGGCTGATCTGTCCCTGGGCAGCGCGACC	chr29:50729085..50729145:+	bta-miR-210
AACGGAATCCCAAAAGCAG	bta-miR-210	ACTGTGCGTGTGACAGCGGCTGA	7	0.572262	11.3676	47.1453	10.9173	3.91378	-A			CCTCCAGGCGCAGGGCAGCCACTGCCCACCGCACACTGCGCTGCTCCGGACCCACTGTGCGTGTGACAGCGGCTGATCTGTCCCTGGGCAGCGCGACC	chr29:50729085..50729145:+	bta-miR-210
AACGGAATCCCAAAAGCAGC	bta-miR-210	ACTGTGCGTGTGACAGCGGCTGA	7	2.31689	11.4853	70.4624	11.5146	2.39871	-A		22:A>T	CCTCCAGGCGCAGGGCAGCCACTGCCCACCGCACACTGCGCTGCTCCGGACCCACTGTGCGTGTGACAGCGGCTGATCTGTCCCTGGGCAGCGCGACC	chr29:50729085..50729145:+	bta-miR-210
AACGGAATCCCAAAAGCAGCT	bta-miR-221	AGCTACATTGTCTGCTGGGTTT	7	1.05618	11.7766	65.0523	6.66862	17.0425		-T		CCAACATCCAGGTCTAGGGCATGAACCTGGCATACAATGTAGATTTCTGTGTTTGTTGAGCAACAGCTACATTGTCTGCTGGGTTTCAGGCTACCTGGAAACACGTTCTT	chrX:98126638..98126700:+	bta-miR-221
AACGGAATCCCAAAAGCAGCTAT	bta-miR-221	AGCTACATTGTCTGCTGGGTTT	7	0	5.53716	9.31711	1.05384	1.93611		-TTT		CCAACATCCAGGTCTAGGGCATGAACCTGGCATACAATGTAGATTTCTGTGTTTGTTGAGCAACAGCTACATTGTCTGCTGGGTTTCAGGCTACCTGGAAACACGTTCTT	chrX:98126638..98126700:+	bta-miR-221
AACGGAATCCCAAAAGCAGCTG	bta-miR-221	AGCTACATTGTCTGCTGGGTTT	7	0	1.71717	11.2501	0.718009	1.4561		-TT		CCAACATCCAGGTCTAGGGCATGAACCTGGCATACAATGTAGATTTCTGTGTTTGTTGAGCAACAGCTACATTGTCTGCTGGGTTTCAGGCTACCTGGAAACACGTTCTT	chrX:98126638..98126700:+	bta-miR-221
AACGGAATCCCAAAAGCAGCTGT	bta-miR-221	AGCTACATTGTCTGCTGGGTTT	7	8.61608	27.3123	359.931	14.866	64.4476				CCAACATCCAGGTCTAGGGCATGAACCTGGCATACAATGTAGATTTCTGTGTTTGTTGAGCAACAGCTACATTGTCTGCTGGGTTTCAGGCTACCTGGAAACACGTTCTT	chrX:98126638..98126700:+	bta-miR-221
AACGGAATCCCAAAAGCAGCTGTTT	bta-miR-221	AGCTACATTGTCTGCTGGGTTT	7	3.81041	15.8584	224.719	6.27668	49.0499		+C		CCAACATCCAGGTCTAGGGCATGAACCTGGCATACAATGTAGATTTCTGTGTTTGTTGAGCAACAGCTACATTGTCTGCTGGGTTTCAGGCTACCTGGAAACACGTTCTT	chrX:98126638..98126700:+	bta-miR-221
AACGGAATCCCAAAAGCAGCTT	bta-miR-221	AGCTACATTGTCTGCTGGGTTT	7	0.814219	1.8349	56.186	2.44351	10.4401		+T		CCAACATCCAGGTCTAGGGCATGAACCTGGCATACAATGTAGATTTCTGTGTTTGTTGAGCAACAGCTACATTGTCTGCTGGGTTTCAGGCTACCTGGAAACACGTTCTT	chrX:98126638..98126700:+	bta-miR-221
ACGGAATCCCAAAAGCAG	bta-miR-222	AGCTACATCTGGCTACTGGGT	7	0	0.975292	16.8342	0.335829	1.51912				GCTGCTGGAATGTGTAGGTACCCTCAATGGCTCAGTAGCCAGTGTAGATCCTGTCTTTTGTAATCAGTAGCTACATCTGGCTACTGGGTCTCTGATGGCATCTTCTACCT	chrX:98125948..98126011:+	bta-miR-222
CAACCGAATCCCAAAAGCAGCT	bta-miR-222	AGCTACATCTGGCTACTGGGT	7	0.300054	1.98205	21.4144	0.38218	5.6558		+CT		GCTGCTGGAATGTGTAGGTACCCTCAATGGCTCAGTAGCCAGTGTAGATCCTGTCTTTTGTAATCAGTAGCTACATCTGGCTACTGGGTCTCTGATGGCATCTTCTACCT	chrX:98125948..98126011:+	bta-miR-222
CAACGAAATCCCAAAAGCAG	bta-miR-222	AGCTACATCTGGCTACTGGGT	7	0	1.42083	17.3084	0	1.25833		-T		GCTGCTGGAATGTGTAGGTACCCTCAATGGCTCAGTAGCCAGTGTAGATCCTGTCTTTTGTAATCAGTAGCTACATCTGGCTACTGGGTCTCTGATGGCATCTTCTACCT	chrX:98125948..98126011:+	bta-miR-222
CAACGAAATCCCAAAAGCAGCT	bta-miR-2284ab	TAAAAGTTTGGTTGGGTTTTT	7	0	2.22055	21.2697	4.02833	2.69334		+C		TAAAAGTTTGGTTGGGTTTTTCTGTAACATCTGATGGAAAAATCTGAACAAACTTTCCGG	chr6:102017882..102017939:+	bta-miR-2284ab
CAACGCAATCCCAAAAGCAGCT	bta-miR-2284n	AAAAAGTTTATTCGGGTTTTT	7	0	1.00676	10.9854	3.35668	1.39712			9:A>G	TTGGCCAAAAAGTTTATTCGGGTTTTTACCATAACCTGTTAGGAAAAACCCAGACAGAGTTTTTGGCCAA		bta-chr22_23367_mt,bta-chr3_32984_mt,bta-chrX_46373_mt,bta-miR-2284l,bta-miR-2284n,bta-miR-2284y,bta-miR-2284z,bta-chr1_1058_st
CAACGGAACCCCAAAAGCAGCT	bta-miR-2284z	AAAAAAGTTTGTTTGGGTTTTT	7	0	0	59.6689	3.40303	0	-AA	+CTGT	20:T>C	TTGAGTTGGCAAAAAAGTTTGTTTGGGTTTTTCTGTAATATCTTAAAAACCCAGATGAACTTTTTGGCCAACCCAGT		bta-chr22_23367_mt,bta-chrX_46373_mt,bta-miR-2284z
CAACGGAATACCAAAAGCAGCT	bta-miR-2285at	AAAACCCGAAGGAACTTTTTG	7	0	0	17.0351	1.84625	0	+A			AAAAGTTCATTCAGGTTTTTCTGCTCTATCTAATGGAAAAACCCGAAGGAACTTTTTG		bta-chr10_2256_mt,bta-chr26_29207_mt,bta-miR-2285at,bta-miR-2285u
CAACGGAATCACAAAAGCAGCT	bta-miR-2285at	AAAACCCGAAGGAACTTTTTG	7	0	0	53.5084	7.97251	2.31019			6:C>T	AAAAGTTCATTCAGGTTTTTCTGCTCTATCTAATGGAAAAACCCGAAGGAACTTTTTG		bta-chr1_1058_mt,bta-chr22_24196_mt,bta-chr26_29207_mt,bta-chr8_41128_mt,bta-chr9_42833_mt,bta-chrX_45943_mt,bta-chrX_46123_mt,bta-miR-2285at,bta-miR-2285bn,bta-miR-2285ce,bta-miR-2285e,bta-miR-2285f
CAACGGAATCCCAAAAACAGCT	bta-miR-2285bn	AAAACCTGAATGAACTTTTTGT	7	0	0	134.839	8.26199	4.00194			10:T>G	CAAAAAGTTCATTCAGATTTTTCCATAAAATGTACTGGAAAACCTGAATGAACTTTTTGT		bta-miR-2285bn
CAACGGAATCCCAAAAGAAGCT	bta-miR-2285bu	AAGACCTGAATGAACTTTTTGG	7	0	0	13.9243	1.46407	0.134748	+A	-GG	10:T>G	AAGAATTTGTTTGGGTTTTTCCAAAAGATGTTATGAAAGACCTGAATGAACTTTTTGG		bta-miR-2285bu
CAACGGAATCCCAAAAGCAG	bta-miR-2285bu	AAGACCTGAATGAACTTTTTGG	7	0	0	14.3685	5.69611	0.925816	+A	-G	10:T>G	AAGAATTTGTTTGGGTTTTTCCAAAAGATGTTATGAAAGACCTGAATGAACTTTTTGG		bta-miR-2285bu
CAACGGAATCCCAAAAGCAGA	bta-miR-2285ce	GAAAACCTGAATGAACTTTTTGA	7	0	0	12.8352	2.22843	0.197767	-G		11:T>G	AAAAGTTTGTTTGGGTTTTTCTGTAAGCTCATATGGAAAACCTGAATGAACTTTTTGA		bta-miR-2285ce
CAACGGAATCCCAAAAGCAGAT	bta-miR-2285ce	GAAAACCTGAATGAACTTTTTGA	7	0	0	15.1248	4.14909	0		-A	11:T>G	AAAAGTTTGTTTGGGTTTTTCTGTAAGCTCATATGGAAAACCTGAATGAACTTTTTGA		bta-miR-2285bn,bta-miR-2285ce
CAACGGAATCCCAAAAGCAGC	bta-miR-2285cq	AAAAGTTTGTTCCAGTTTTTCT	7	0	0	25.8499	2.56426	0.925816		-T	12:C>G	AAAAGTTTGTTCCAGTTTTTCTATCACATCTTATGGAAAAACTGGAATGAACTTTTTGG		bta-chr10_2204_mt,bta-chr13_8127_mt,bta-chr23_25508_mt,bta-chr26_29361_mt,bta-chr28_30458_mt,bta-chr5_37047_mt,bta-miR-2285cq
CAACGGAATCCCAAAAGCAGCA	bta-miR-2285f	AAAACCTGAATGAACTTTTTGG	7	0	0	76.1329	4.69999	2.97521			10:T>G	TGGGTTGGCCAAAAAGTTAGTTTAGGTTTTTCGTAAGATGGTATGGAAAAACCTGAATGAACTTTTTGGCCAGCCCAA		bta-miR-2285e,bta-miR-2285f
CAACGGAATCCCAAAAGCAGCC	bta-miR-2285n	AAAAACCCGAATGAACTTTTGG	7	0	0	9.55806	2.53621	0.395534	+A	-TGG		ATTGGGTTGGCCCAAAAGTTCATGCATGTTTTTCCATTACACGGAAAAACCCGAATGAACTTTTGGGACAACCTGG		bta-chr10_2256_mt,bta-miR-2285n
CAACGGAATCCCAAAAGCAGCG	bta-miR-2285n	AAAAACCCGAATGAACTTTTGG	7	0	0	51.4966	9.41828	1.65791	+A	-GG		ATTGGGTTGGCCCAAAAGTTCATGCATGTTTTTCCATTACACGGAAAAACCCGAATGAACTTTTGGGACAACCTGG		bta-chr10_2256_mt,bta-miR-2285n
CAACGGAATCCCAAAAGCAGCT	bta-miR-2285n	AAAAACCCGAATGAACTTTTGG	7	0	0	47.3853	8.16928	1.12358	+A	-G		ATTGGGTTGGCCCAAAAGTTCATGCATGTTTTTCCATTACACGGAAAAACCCGAATGAACTTTTGGGACAACCTGG		bta-miR-2285n
CAACGGAATCCCAAAAGCAGCTA	bta-miR-2285n	AAAAACCCGAATGAACTTTTGG	7	0	0	13.65	0.38218	0.593301	+A			ATTGGGTTGGCCCAAAAGTTCATGCATGTTTTTCCATTACACGGAAAAACCCGAATGAACTTTTGGGACAACCTGG		bta-miR-2285n
CAACGGAATCCCAAAAGCAGCTAT	bta-miR-2285n	AAAAACCCGAATGAACTTTTGG	7	0	0	27.315	3.73886	0.3704			7:C>A	ATTGGGTTGGCCCAAAAGTTCATGCATGTTTTTCCATTACACGGAAAAACCCGAATGAACTTTTGGGACAACCTGG		bta-miR-2285n
CAACGGAATCCCAAAAGCAGCTATT	bta-miR-2285n	AAAAACCCGAATGAACTTTTGG	7	0	0	17.799	1.8926	0.197767			16:T>C	ATTGGGTTGGCCCAAAAGTTCATGCATGTTTTTCCATTACACGGAAAAACCCGAATGAACTTTTGGGACAACCTGG		bta-miR-2285n
CAACGGAATCCCAAAAGCAGCTGA	bta-miR-2285n	AAAAACCCGAATGAACTTTTGG	7	0	0	12.0659	3.40303	0		-G	17:T>A	ATTGGGTTGGCCCAAAAGTTCATGCATGTTTTTCCATTACACGGAAAAACCCGAATGAACTTTTGGGACAACCTGG		bta-miR-2285n
CAACGGAATCCCAAAAGCAGCTGAT	bta-miR-2285n	AAAAACCCGAATGAACTTTTGG	7	0	0	33.6003	2.61061	0.197767			17:T>A	ATTGGGTTGGCCCAAAAGTTCATGCATGTTTTTCCATTACACGGAAAAACCCGAATGAACTTTTGGGACAACCTGG		bta-miR-2285n
CAACGGAATCCCAAAAGCAGCTGT	bta-miR-2285n	AAAAACCCGAATGAACTTTTGG	7	0	0	13.7937	0	0.134748		-TTGG		ATTGGGTTGGCCCAAAAGTTCATGCATGTTTTTCCATTACACGGAAAAACCCGAATGAACTTTTGGGACAACCTGG		bta-chr10_2256_mt,bta-chr13_8043_mt,bta-chr19_18716_mt,bta-chr2_18995_mt,bta-chr23_25107_mt,bta-chr5_37047_st,bta-chr8_41067_mt,bta-miR-2285ab,bta-miR-2285ad,bta-miR-2285an,bta-miR-2285ap,bta-miR-2285at,bta-miR-2285bq,bta-miR-2285br,bta-miR-2285cy,bta-miR
CAACGGAATCCCAAAAGCAGCTGTTT	bta-miR-2285n	AAAAACCCGAATGAACTTTTGG	7	0	0	130.495	14.0988	3.14013		-TGG		ATTGGGTTGGCCCAAAAGTTCATGCATGTTTTTCCATTACACGGAAAAACCCGAATGAACTTTTGGGACAACCTGG		bta-chr10_2256_mt,bta-chr13_8043_mt,bta-chr19_18716_mt,bta-chr2_18995_mt,bta-chr23_25107_mt,bta-chr5_37047_st,bta-chr8_41067_mt,bta-miR-2285ad,bta-miR-2285an,bta-miR-2285ap,bta-miR-2285at,bta-miR-2285bq,bta-miR-2285br,bta-miR-2285cy,bta-miR-2285f,bta-miR-
CAACGGAATCCCAAAAGCAGCTT	bta-miR-2285n	AAAAACCCGAATGAACTTTTGG	7	0	0.264879	218.369	33.8034	6.28735		-GG		ATTGGGTTGGCCCAAAAGTTCATGCATGTTTTTCCATTACACGGAAAAACCCGAATGAACTTTTGGGACAACCTGG		bta-chr10_2256_mt,bta-chr19_18716_mt,bta-chr2_18995_mt,bta-chr23_25107_mt,bta-chr5_37047_st,bta-chr8_41067_mt,bta-miR-2285ad,bta-miR-2285an,bta-miR-2285ap,bta-miR-2285at,bta-miR-2285bq,bta-miR-2285cy,bta-miR-2285f,bta-miR-2285k,bta-miR-2285l,bta-miR-2285n
CAACGGAATCCCAAAAGCAGCTTT	bta-miR-2285n	AAAAACCCGAATGAACTTTTGG	7	0	2.78177	1000.67	112.19	19.8297		-G		ATTGGGTTGGCCCAAAAGTTCATGCATGTTTTTCCATTACACGGAAAAACCCGAATGAACTTTTGGGACAACCTGG		bta-chr10_2256_mt,bta-chr2_18995_mt,bta-chr23_25107_mt,bta-chr8_41067_mt,bta-miR-2285n,bta-miR-2285o
CAACGGAATCCCAAAAGCAGCTTTT	bta-miR-2285n	AAAAACCCGAATGAACTTTTGG	7	0	0	92.5835	6.32142	1.02672			21:G>A	ATTGGGTTGGCCCAAAAGTTCATGCATGTTTTTCCATTACACGGAAAAACCCGAATGAACTTTTGGGACAACCTGG		bta-miR-2285n
CAACGGAATCCCAAAAGCAGG	bta-miR-2285n	AAAAACCCGAATGAACTTTTGG	7	0	4.48877	5085.77	336.267	82.7351				ATTGGGTTGGCCCAAAAGTTCATGCATGTTTTTCCATTACACGGAAAAACCCGAATGAACTTTTGGGACAACCTGG		bta-chr10_2256_mt,bta-chr2_18995_mt,bta-chr23_25107_mt,bta-chr8_41067_mt,bta-miR-2285n,bta-miR-2285o
CAACGGAATCCCAAAAGCAGTT	bta-miR-2285n	AAAAACCCGAATGAACTTTTGG	7	0	0	103.92	18.1072	3.61511		+A		ATTGGGTTGGCCCAAAAGTTCATGCATGTTTTTCCATTACACGGAAAAACCCGAATGAACTTTTGGGACAACCTGG		bta-miR-2285n
CAACGGAATCCCAAAAGCAGTTG	bta-miR-2285n	AAAAACCCGAATGAACTTTTGG	7	0	0	21.6684	2.67526	0.395534		+T		ATTGGGTTGGCCCAAAAGTTCATGCATGTTTTTCCATTACACGGAAAAACCCGAATGAACTTTTGGGACAACCTGG		bta-miR-2285n
CAACGGAATCCCAAAAGCGGCT	bta-miR-2285n	AAAAACCCGAATGAACTTTTGG	7	0	0	261.814	16.9509	6.12306			21:G>T	ATTGGGTTGGCCCAAAAGTTCATGCATGTTTTTCCATTACACGGAAAAACCCGAATGAACTTTTGGGACAACCTGG		bta-miR-2285n
CAACGGAATCCCAAAAGTAG	bta-miR-2285n	AAAAACCCGAATGAACTTTTGG	7	0	0	25.5397	0.671658	0.197767			13:A>G	ATTGGGTTGGCCCAAAAGTTCATGCATGTTTTTCCATTACACGGAAAAACCCGAATGAACTTTTGGGACAACCTGG		bta-miR-2285n
CAACGGAATCCCAAAATCAGC	bta-miR-2285n	AAAAACCCGAATGAACTTTTGG	7	0	0	18.2636	0.335829	0.269496			10:A>G	ATTGGGTTGGCCCAAAAGTTCATGCATGTTTTTCCATTACACGGAAAAACCCGAATGAACTTTTGGGACAACCTGG		bta-miR-2285n
CAACGGAATCCCAAAGGCAGCT	bta-miR-2285n	AAAAACCCGAATGAACTTTTGG	7	0	0	16.9271	1.12824	0.433419			9:A>G	ATTGGGTTGGCCCAAAAGTTCATGCATGTTTTTCCATTACACGGAAAAACCCGAATGAACTTTTGGGACAACCTGG		bta-miR-2285ap,bta-miR-2285cb,bta-miR-2285n
CAACGGAATCCCAACAGCAGC	bta-miR-2285n	AAAAACCCGAATGAACTTTTGG	7	0	0	18.2529	2.48986	0.197767	-A	-G		ATTGGGTTGGCCCAAAAGTTCATGCATGTTTTTCCATTACACGGAAAAACCCGAATGAACTTTTGGGACAACCTGG		bta-chr10_2256_mt,bta-chr2_18995_mt,bta-chr23_25107_mt,bta-chr8_41067_mt,bta-chrX_46727_mt,bta-miR-2285n,bta-miR-2285o
CAACGGAATCCCAAGAGCAGCT	bta-miR-2285n	AAAAACCCGAATGAACTTTTGG	7	0	1.51013	299.311	21.3561	5.98464	-A			ATTGGGTTGGCCCAAAAGTTCATGCATGTTTTTCCATTACACGGAAAAACCCGAATGAACTTTTGGGACAACCTGG		bta-chr10_2256_mt,bta-chr2_18995_mt,bta-chr23_25107_mt,bta-chr8_41067_mt,bta-chrX_46727_mt,bta-miR-2285n,bta-miR-2285o
CAACGGAATCCCAGAAGCAGCT	bta-miR-2285n	AAAAACCCGAATGAACTTTTGG	7	0	0	16.9184	2.24673	0.728049	-A	+A		ATTGGGTTGGCCCAAAAGTTCATGCATGTTTTTCCATTACACGGAAAAACCCGAATGAACTTTTGGGACAACCTGG		bta-miR-2285n
CAACGGAATCCCGAAAGCAGCT	bta-miR-2285n	AAAAACCCGAATGAACTTTTGG	7	0	0.529757	14.7565	5.53876	1.42225	-A	+T		ATTGGGTTGGCCCAAAAGTTCATGCATGTTTTTCCATTACACGGAAAAACCCGAATGAACTTTTGGGACAACCTGG		bta-miR-2285n
CAACGGAATCCTAAAAGCAGCT	bta-miR-2285n	AAAAACCCGAATGAACTTTTGG	7	0	0.207035	10.4052	2.48986	0.197767	-A		21:G>T	ATTGGGTTGGCCCAAAAGTTCATGCATGTTTTTCCATTACACGGAAAAACCCGAATGAACTTTTGGGACAACCTGG		bta-miR-2285n
CAACGGAATCTCAAAAGCAG	bta-miR-2285n	AAAAACCCGAATGAACTTTTGG	7	0	0	21.2934	4.45687	0.530282			4:A>G	ATTGGGTTGGCCCAAAAGTTCATGCATGTTTTTCCATTACACGGAAAAACCCGAATGAACTTTTGGGACAACCTGG		bta-miR-2285n
CAACGGAATCTCAAAAGCAGC	bta-miR-2285n	AAAAACCCGAATGAACTTTTGG	7	0	0	24.8169	0	0			2:A>G	ATTGGGTTGGCCCAAAAGTTCATGCATGTTTTTCCATTACACGGAAAAACCCGAATGAACTTTTGGGACAACCTGG		bta-miR-2285n
CAACGGAATCTCAAAAGCAGCT	bta-miR-2285n	AAAAACCCGAATGAACTTTTGG	7	0	0	19.732	0.335829	0			1:A>G	ATTGGGTTGGCCCAAAAGTTCATGCATGTTTTTCCATTACACGGAAAAACCCGAATGAACTTTTGGGACAACCTGG		bta-miR-2285ci,bta-miR-2285n
CAACGGAATTCCAAAAGCAGCT	bta-miR-2285n	AAAAACCCGAATGAACTTTTGG	7	0	0	14.9951	1.84625	0			0:A>G	ATTGGGTTGGCCCAAAAGTTCATGCATGTTTTTCCATTACACGGAAAAACCCGAATGAACTTTTGGGACAACCTGG		bta-chrX_46727_mt,bta-miR-2285n
CAACGGAGTCCCAAAAGCAGCT	bta-miR-2332	CGGTTTAAGGTCTTGGAGACAAAG	7	0	1.03314	17.8141	1.10019	0	-CGGT			CATAGCAGCTCCAGCACCACGTGACTGACTGCCTGGAGGCTCTCGGTTTAAGGTCTTGGAGACAAAGTG	chr19:18233067..18233121:+	bta-miR-2332
CAACGGGATCCCAAAAGCAGCT	bta-miR-23b-3p	ATCACATTGCCAGGGATTACCAC	7	6.302	42.0635	54.7536	9.84681	11.434		-C		GGGTTCCTGGCATGCTGATTTGTGACTTAAGATTAAAATCACATTGCCAGGGATTACCAC		bta-miR-10174-3p,bta-miR-23a,bta-miR-23b-3p
CAACGGTATCCCAAAAGCAG	bta-miR-23b-3p	ATCACATTGCCAGGGATTACCAC	7	0.286131	1.89274	17.5073	5.15658	3.04264	-A	-AC		GGGTTCCTGGCATGCTGATTTGTGACTTAAGATTAAAATCACATTGCCAGGGATTACCAC		bta-miR-10174-3p,bta-miR-23a,bta-miR-23b-3p
CAAGGGAATCCCAAAAGCAG	bta-miR-24-3p	TGGCTCAGTTCAGCAGGAACAG	7	2.45658	7.66535	43.7666	11.2958	13.5645		-AG		CTCTGCCTCCCGTGCCTACTGAGCTGAAACACAGTTGATTTGTGCACACTGGCTCAGTTCAGCAGGAACAGG		bta-miR-24-3p
CAATGGAATCCCAAAAGCAG	bta-miR-24-3p	TGGCTCAGTTCAGCAGGAACAG	7	1.45174	7.28275	25.7082	12.0289	5.8754		-AG	19:C>A	CTCTGCCTCCCGTGCCTACTGAGCTGAAACACAGTTGATTTGTGCACACTGGCTCAGTTCAGCAGGAACAGG		bta-miR-24-3p
CAGCGGAATCCCAAAAGCAGCT	bta-miR-26a	TTCAAGTAATCCAGGATAGGCT	7	0	1.98205	4.83851	0.38218	1.25833			21:T>C	GGCTGTGGCTGGATTCAAGTAATCCAGGATAGGCTGTTTCCATCTGTGAGGCCTATTCTTGATTACTTGTTTCTGGAGGCAGCT		bta-miR-26a
CGACGGAATCCCAAAAGCAGCT	bta-miR-26a	TTCAAGTAATCCAGGATAGGCT	7	10.0913	9.84325	25.5842	0.38218	6.41302		+G		GGCTGTGGCTGGATTCAAGTAATCCAGGATAGGCTGTTTCCATCTGTGAGGCCTATTCTTGATTACTTGTTTCTGGAGGCAGCT		bta-miR-26a
TAACGGAATCCCAAAAGCAG	bta-miR-26a	TTCAAGTAATCCAGGATAGGCT	7	0.241957	0.264879	9.40136	2.56426	0.900682		-GGCT	17:A>G	GGCTGTGGCTGGATTCAAGTAATCCAGGATAGGCTGTTTCCATCTGTGAGGCCTATTCTTGATTACTTGTTTCTGGAGGCAGCT		bta-miR-26a
TAACGGAATCCCAAAAGCAGC	bta-miR-26b	TTCAAGTAATTCAGGATAGGTT	7	7.40235	28.11	78.8048	24.3806	27.3496			0:T>A	TGCCCGGGACCCAGTTCAAGTAATTCAGGATAGGTTGTGTGCTGTCCAGCCTGTTCTCCATTACTTGGCTCGGGGGCCGGTGCCC	chr2:106411199..106411257:+	bta-miR-26b
CAAAGGAATCCCAAAAGCAGCT	bta-miR-26b	TTCAAGTAATTCAGGATAGGTT	7	23.4737	85.4006	121.268	39.8369	88.4797		-T		TGCCCGGGACCCAGTTCAAGTAATTCAGGATAGGTTGTGTGCTGTCCAGCCTGTTCTCCATTACTTGGCTCGGGGGCCGGTGCCC	chr2:106411199..106411257:+	bta-miR-26b
CAACGGAATCCCAAAAGCAGCTG	bta-miR-26b	TTCAAGTAATTCAGGATAGGTT	7	0	1.95058	8.24097	2.61061	2.92899			1:T>C	TGCCCGGGACCCAGTTCAAGTAATTCAGGATAGGTTGTGTGCTGTCCAGCCTGTTCTCCATTACTTGGCTCGGGGGCCGGTGCCC	chr2:106411199..106411257:+	bta-miR-26b
CAACGGAATCCCAAAAGTAGCT	bta-miR-26b	TTCAAGTAATTCAGGATAGGTT	7	9.12825	17.2336	48.2999	5.48265	13.9081		+G		TGCCCGGGACCCAGTTCAAGTAATTCAGGATAGGTTGTGTGCTGTCCAGCCTGTTCTCCATTACTTGGCTCGGGGGCCGGTGCCC	chr2:106411199..106411257:+	bta-miR-26b
TAACGGAATCCCAAAAGCAGCT	bta-miR-26b	TTCAAGTAATTCAGGATAGGTT	7	0.572262	2.54531	9.41437	3.66445	3.7496		-TT	19:G>A	TGCCCGGGACCCAGTTCAAGTAATTCAGGATAGGTTGTGTGCTGTCCAGCCTGTTCTCCATTACTTGGCTCGGGGGCCGGTGCCC	chr2:106411199..106411257:+	bta-miR-26b
GAACGAAATCCAAGCGCAG	bta-miR-2887	CGGGACCGGGGTCCGGTGCG	7	24.9071	29.69	77.2612	9.5309	4.3727	-CGG	+G		CGTCGGGACCGGGGTCCGGTGCGGAGAGCCCTTCGTCCCGGGACACGGGGCGCGGCC		bta-miR-2887
TGACCTATGAATTGACAGCCAAT	bta-miR-2887	CGGGACCGGGGTCCGGTGCG	7	28.4553	41.7152	85.1357	13.9134	8.97702	-CGG	+GA		CGTCGGGACCGGGGTCCGGTGCGGAGAGCCCTTCGTCCCGGGACACGGGGCGCGGCC		bta-miR-2887
TGACCTATGAATTGACAGCCAGTT	bta-miR-2887	CGGGACCGGGGTCCGGTGCG	7	18.8901	14.4497	53.2361	19.5631	2.89981	-CGG	+GAGA		CGTCGGGACCGGGGTCCGGTGCGGAGAGCCCTTCGTCCCGGGACACGGGGCGCGGCC		bta-miR-2887
AAGGTAGTTTCATGTTGTTG	bta-miR-2887	CGGGACCGGGGTCCGGTGCG	7	1.7283	1.56493	12.0605	3.32862	0.3704	-CG			CGTCGGGACCGGGGTCCGGTGCGGAGAGCCCTTCGTCCCGGGACACGGGGCGCGGCC		bta-miR-2887
AAGGTAGTTTCATGTTGTTGG	bta-miR-2887	CGGGACCGGGGTCCGGTGCG	7	5.78307	10.3638	69.3565	15.8971	3.51862	-CG	+G		CGTCGGGACCGGGGTCCGGTGCGGAGAGCCCTTCGTCCCGGGACACGGGGCGCGGCC		bta-miR-2887
TAGGTAGTTTCATGTTGTTG	bta-miR-2887	CGGGACCGGGGTCCGGTGCG	7	6.44844	9.69202	64.5631	14.1366	3.59035	-CG	+GA		CGTCGGGACCGGGGTCCGGTGCGGAGAGCCCTTCGTCCCGGGACACGGGGCGCGGCC		bta-miR-2887
TAGGTAGTTTCATGTTGTTGG	bta-miR-2887	CGGGACCGGGGTCCGGTGCG	7	4.62462	11.2468	71.6361	10.3794	2.50832	-CG	+GAG		CGTCGGGACCGGGGTCCGGTGCGGAGAGCCCTTCGTCCCGGGACACGGGGCGCGGCC		bta-miR-2887
TAGGTAGTTTCATGTTGTTGGA	bta-miR-2887	CGGGACCGGGGTCCGGTGCG	7	4.25015	5.26415	51.2597	12.1415	4.16623	-CG	+GAGA		CGTCGGGACCGGGGTCCGGTGCGGAGAGCCCTTCGTCCCGGGACACGGGGCGCGGCC		bta-miR-2887
TAGGTAGTTTCATGTTGTTGGAA	bta-miR-2887	CGGGACCGGGGTCCGGTGCG	7	6.0063	5.67313	58.3769	15.834	2.57601	-CG	+GAGAG		CGTCGGGACCGGGGTCCGGTGCGGAGAGCCCTTCGTCCCGGGACACGGGGCGCGGCC		bta-miR-2887
TAGGTAGTTTCATGTTGTTGGG	bta-miR-2887	CGGGACCGGGGTCCGGTGCG	7	0.572262	2.48543	27.7318	5.74407	0.332515	-C	-G		CGTCGGGACCGGGGTCCGGTGCGGAGAGCCCTTCGTCCCGGGACACGGGGCGCGGCC		bta-miR-2887
TAGGTAGTTTCATGTTGTTGGGA	bta-miR-2887	CGGGACCGGGGTCCGGTGCG	7	9.90069	13.7494	74.942	18.7805	12.1939	-C	+G		CGTCGGGACCGGGGTCCGGTGCGGAGAGCCCTTCGTCCCGGGACACGGGGCGCGGCC		bta-miR-2887
TAGGTAGTTTCATGTTGTTGGGAA	bta-miR-2887	CGGGACCGGGGTCCGGTGCG	7	10.6405	12.5448	88.1065	24.172	8.54397	-C	+GA		CGTCGGGACCGGGGTCCGGTGCGGAGAGCCCTTCGTCCCGGGACACGGGGCGCGGCC		bta-miR-2887
TAGGTAGTTTCATGTTGTTGGGAT	bta-miR-2887	CGGGACCGGGGTCCGGTGCG	7	4.82	4.93329	52.136	15.1274	7.47532	-C	+GAG		CGTCGGGACCGGGGTCCGGTGCGGAGAGCCCTTCGTCCCGGGACACGGGGCGCGGCC		bta-miR-2887
TAGGTAGTTTCATGTTGTTGGT	bta-miR-2887	CGGGACCGGGGTCCGGTGCG	7	2.15412	3.19584	103.794	20.9361	5.9763	-C	+GAGA		CGTCGGGACCGGGGTCCGGTGCGGAGAGCCCTTCGTCCCGGGACACGGGGCGCGGCC		bta-miR-2887
TAGGTAGTTTCATGTTGTTGT	bta-miR-2887	CGGGACCGGGGTCCGGTGCG	7	4.26407	5.84158	75.696	23.9419	6.06912	-C	+GAGAG		CGTCGGGACCGGGGTCCGGTGCGGAGAGCCCTTCGTCCCGGGACACGGGGCGCGGCC		bta-miR-2887
ATCCCTTTGTCATCCTATGCCTGA	bta-miR-2887	CGGGACCGGGGTCCGGTGCG	7	7.26982	6.74181	135.171	37.8866	5.52646	-CGGGACC	+GAGAG		CGTCGGGACCGGGGTCCGGTGCGGAGAGCCCTTCGTCCCGGGACACGGGGCGCGGCC		bta-miR-2887
GTCCCTTTGTCATCCTATGC	bta-miR-2904	GGGAGCCTCGGTTGGCCTC	7	0	0.207035	12.7898	0.718009	0	-G	+GG	1:G>A	ACGGCAGCGCCGCGGGAGCCTCGGTTGGCCTCGGATAGCCGGTCCCCCGCCGTCCCCGCCGGCGGGCCGT		bta-miR-2904
TTCCCCTTGTCATCCTATGC	bta-miR-2904	GGGAGCCTCGGTTGGCCTC	7	11.0429	38.8088	94.3346	14.2842	1.39308	-GGG	+GGA		ACGGCAGCGCCGCGGGAGCCTCGGTTGGCCTCGGATAGCCGGTCCCCCGCCGTCCCCGCCGGCGGGCCGT		bta-miR-2904
TTCCCTTTGTCATCCTATGC	bta-miR-2904	GGGAGCCTCGGTTGGCCTC	7	5.79224	45.0786	136.222	19.7652	0.269496	-GG	+G		ACGGCAGCGCCGCGGGAGCCTCGGTTGGCCTCGGATAGCCGGTCCCCCGCCGTCCCCGCCGGCGGGCCGT		bta-miR-2904
TTCCCTTTGTCATCCTATGCA	bta-miR-2904	GGGAGCCTCGGTTGGCCTC	7	29.2063	194.002	1395.54	125.366	2.04573	-GG	+GG		ACGGCAGCGCCGCGGGAGCCTCGGTTGGCCTCGGATAGCCGGTCCCCCGCCGTCCCCGCCGGCGGGCCGT		bta-miR-2904
TTCCCTTTGTCATCCTATGCCA	bta-miR-2904	GGGAGCCTCGGTTGGCCTC	7	31.273	157.778	1554.97	90.7429	3.3379	-GG	+GGA		ACGGCAGCGCCGCGGGAGCCTCGGTTGGCCTCGGATAGCCGGTCCCCCGCCGTCCCCGCCGGCGGGCCGT		bta-miR-2904
TTCCCTTTGTCATCCTATGCCG	bta-miR-2904	GGGAGCCTCGGTTGGCCTC	7	30.2168	86.0491	206.172	24.4554	3.07711	-GG	+GGAT		ACGGCAGCGCCGCGGGAGCCTCGGTTGGCCTCGGATAGCCGGTCCCCCGCCGTCCCCGCCGGCGGGCCGT		bta-miR-2904
TTCCCTTTGTCATCCTATGCCTAA	bta-miR-2904	GGGAGCCTCGGTTGGCCTC	7	19.3852	59.0413	129.752	24.5217	1.94482	-GGGA	+GGA		ACGGCAGCGCCGCGGGAGCCTCGGTTGGCCTCGGATAGCCGGTCCCCCGCCGTCCCCGCCGGCGGGCCGT		bta-miR-2904
TTCCCTTTGTCATCCTATGCCTGA	bta-miR-2904	GGGAGCCTCGGTTGGCCTC	7	0.241957	1.21379	14.9627	2.27478	0	-G	+GG	11:T>C	ACGGCAGCGCCGCGGGAGCCTCGGTTGGCCTCGGATAGCCGGTCCCCCGCCGTCCCCGCCGGCGGGCCGT		bta-miR-2904
TTCCCTTTGTCATCCTATGCCTGAA	bta-miR-2904	GGGAGCCTCGGTTGGCCTC	7	1.97267	26.1625	112.068	36.6848	0.134748	-G	+G		ACGGCAGCGCCGCGGGAGCCTCGGTTGGCCTCGGATAGCCGGTCCCCCGCCGTCCCCGCCGGCGGGCCGT		bta-miR-2904
TTCCCTTTGTCATCCTATGCCTGAT	bta-miR-2904	GGGAGCCTCGGTTGGCCTC	7	57.4289	418.427	3104.26	431.609	3.81729	-G	+GG		ACGGCAGCGCCGCGGGAGCCTCGGTTGGCCTCGGATAGCCGGTCCCCCGCCGTCCCCGCCGGCGGGCCGT		bta-miR-2904
TTCCCTTTGTCATCCTATGCCTGT	bta-miR-2904	GGGAGCCTCGGTTGGCCTC	7	17.7874	92.9706	788.268	93.6259	1.06927	-G	+GGA		ACGGCAGCGCCGCGGGAGCCTCGGTTGGCCTCGGATAGCCGGTCCCCCGCCGTCCCCGCCGGCGGGCCGT		bta-miR-2904
TTCCCTTTGTCATCCTATGCCTTA	bta-miR-2904	GGGAGCCTCGGTTGGCCTC	7	10.6616	34.9573	109.24	16.5321	1.50269	-G	+GGAT		ACGGCAGCGCCGCGGGAGCCTCGGTTGGCCTCGGATAGCCGGTCCCCCGCCGTCCCCGCCGGCGGGCCGT		bta-miR-2904
TTCCCTTTGTCATCCTATGCT	bta-miR-2904	GGGAGCCTCGGTTGGCCTC	7	3.46858	16.1832	59.3664	10.5831	0.404244		+GGA		ACGGCAGCGCCGCGGGAGCCTCGGTTGGCCTCGGATAGCCGGTCCCCCGCCGTCCCCGCCGGCGGGCCGT		bta-miR-2904
TTCCCTTTGTCATCCTATGTCT	bta-miR-2904	GGGAGCCTCGGTTGGCCTC	7	1.0701	7.39335	23.8658	4.00028	0.66503		+GGAT		ACGGCAGCGCCGCGGGAGCCTCGGTTGGCCTCGGATAGCCGGTCCCCCGCCGTCCCCGCCGGCGGGCCGT		bta-miR-2904
TTCCCTTTGTCATTCTATGC	bta-miR-2904	GGGAGCCTCGGTTGGCCTC	7	0	1.4472	27.9815	1.10019	0	-GG	+GGA	3:A>G	ACGGCAGCGCCGCGGGAGCCTCGGTTGGCCTCGGATAGCCGGTCCCCCGCCGTCCCCGCCGGCGGGCCGT		bta-miR-2904
TTCCCTTTGTCATCCTTTGCC	bta-miR-2904	GGGAGCCTCGGTTGGCCTC	7	0.286131	4.97085	47.9091	3.01109	0.134748	-G	+GG	3:A>G	ACGGCAGCGCCGCGGGAGCCTCGGTTGGCCTCGGATAGCCGGTCCCCCGCCGTCCCCGCCGGCGGGCCGT		bta-miR-2904
TTCCCTTTGTCATCCTTTGCCC	bta-miR-296-3p	GAGGGTTGGGCGGAGGCTTTCC	7	5.6808	4.82065	24.0249	10.6128	8.33371	-G	-CC		AGGACCCTTCCGGAGGGCCCCCCCCAATCCTGTTGTGCTTGGTTCAGAGGGTTGGGCGGAGGCTTTCCTGAAGGGTCT		bta-miR-296-3p
ATCCCTTTGTCATCCTTTGC	bta-miR-29a	CTAGCACCATCTGAAATCGGTTA	7	0	1.47867	7.96863	3.37497	2.97558	-C		17:C>T	ATGACTGATTTCTTTTGGTGTTCAGAGTCAATATAATTTTCTAGCACCATCTGAAATCGGTTAT	chr4:94636468..94636527:-	bta-miR-29a
TTCCCTTTGTCATCCTTTG	bta-miR-29a	CTAGCACCATCTGAAATCGGTTA	7	0	2.00843	8.58021	1.8926	3.31214	-C		4:C>T	ATGACTGATTTCTTTTGGTGTTCAGAGTCAATATAATTTTCTAGCACCATCTGAAATCGGTTAT	chr4:94636468..94636527:-	bta-miR-29a
TTCCCTTTGTCATCCTTTGC	bta-miR-29c	TAGCACCATTTGAAATCGGTTA	7	0.572262	1.77501	13.9287	5.29563	3.82537		-A	5:C>A	ATCTCTTACACAGGCTGACCGATTTCTCCTGGTGTTCAGAGTCTGTTTTTGTCTAGCACCATTTGAAATCGGTTATGATGTAGGGGGA		bta-miR-29c
AAGCTTATCAGACTGATGTT	bta-miR-29c	TAGCACCATTTGAAATCGGTTA	7	0	5.00232	14.6245	6.69506	2.27671			6:C>A	ATCTCTTACACAGGCTGACCGATTTCTCCTGGTGTTCAGAGTCTGTTTTTGTCTAGCACCATTTGAAATCGGTTATGATGTAGGGGGA		bta-miR-29c
AAGCTTATCAGACTGATGTTGA	bta-miR-29c	TAGCACCATTTGAAATCGGTTA	7	0.241957	4.94447	25.2814	9.25932	4.59561		-TA	19:T>A	ATCTCTTACACAGGCTGACCGATTTCTCCTGGTGTTCAGAGTCTGTTTTTGTCTAGCACCATTTGAAATCGGTTATGATGTAGGGGGA		bta-miR-29c
CAGCTTATCAGACTGATGTTGA	bta-miR-29c	TAGCACCATTTGAAATCGGTTA	7	0.770045	3.99556	37.2467	15.4051	10.9961		-A	20:T>C	ATCTCTTACACAGGCTGACCGATTTCTCCTGGTGTTCAGAGTCTGTTTTTGTCTAGCACCATTTGAAATCGGTTATGATGTAGGGGGA		bta-miR-29c
GAGCTTATCAGACTGATGTTG	bta-miR-29c	TAGCACCATTTGAAATCGGTTA	7	244.274	1883.63	6523.85	3124.44	1713.66				ATCTCTTACACAGGCTGACCGATTTCTCCTGGTGTTCAGAGTCTGTTTTTGTCTAGCACCATTTGAAATCGGTTATGATGTAGGGGGA		bta-miR-29a,bta-miR-29c,bta-miR-29d-3p
GAGCTTATCAGACTGATGTTGA	bta-miR-29c	TAGCACCATTTGAAATCGGTTA	7	0.572262	9.01917	33.4154	15.7495	11.2501		+C		ATCTCTTACACAGGCTGACCGATTTCTCCTGGTGTTCAGAGTCTGTTTTTGTCTAGCACCATTTGAAATCGGTTATGATGTAGGGGGA		bta-miR-29c
TAGATTATCAGACTGATGTTG	bta-miR-29c	TAGCACCATTTGAAATCGGTTA	7	0.286131	2.72393	20.0853	7.12359	3.59806			13:A>G	ATCTCTTACACAGGCTGACCGATTTCTCCTGGTGTTCAGAGTCTGTTTTTGTCTAGCACCATTTGAAATCGGTTATGATGTAGGGGGA		bta-miR-29c
TAGCATATCAGACTGATGTTG	bta-miR-29c	TAGCACCATTTGAAATCGGTTA	7	0.300054	6.51245	21.8087	8.98814	4.53663			12:A>G	ATCTCTTACACAGGCTGACCGATTTCTCCTGGTGTTCAGAGTCTGTTTTTGTCTAGCACCATTTGAAATCGGTTATGATGTAGGGGGA		bta-miR-29c
TAGCATATCAGACTGATGTTGA	bta-miR-29c	TAGCACCATTTGAAATCGGTTA	7	0	2.51689	10.7639	4.50322	2.88276		-A	4:A>T	ATCTCTTACACAGGCTGACCGATTTCTCCTGGTGTTCAGAGTCTGTTTTTGTCTAGCACCATTTGAAATCGGTTATGATGTAGGGGGA		bta-miR-29c
TAGCCTATCAGACTGATGTTGA	bta-miR-29c	TAGCACCATTTGAAATCGGTTA	7	0	1.77501	9.92434	3.02085	1.67066			3:C>T	ATCTCTTACACAGGCTGACCGATTTCTCCTGGTGTTCAGAGTCTGTTTTTGTCTAGCACCATTTGAAATCGGTTATGATGTAGGGGGA		bta-miR-29c
TAGCTAATCAGACTGATGTTG	bta-miR-29c	TAGCACCATTTGAAATCGGTTA	7	0	2.78177	21.0535	6.71335	3.31214			1:A>G	ATCTCTTACACAGGCTGACCGATTTCTCCTGGTGTTCAGAGTCTGTTTTTGTCTAGCACCATTTGAAATCGGTTATGATGTAGGGGGA		bta-miR-29c
TAGCTAATCAGACTGATGTTGA	bta-miR-29c	TAGCACCATTTGAAATCGGTTA	7	0	2.27839	8.70987	2.63867	1.16147			16:C>A	ATCTCTTACACAGGCTGACCGATTTCTCCTGGTGTTCAGAGTCTGTTTTTGTCTAGCACCATTTGAAATCGGTTATGATGTAGGGGGA		bta-miR-29c
TAGCTCATCAGACTGATGTTG	bta-miR-29c	TAGCACCATTTGAAATCGGTTA	7	1.14452	5.2672	39.544	11.3292	11.6924		+G		ATCTCTTACACAGGCTGACCGATTTCTCCTGGTGTTCAGAGTCTGTTTTTGTCTAGCACCATTTGAAATCGGTTATGATGTAGGGGGA		bta-miR-29c
TAGCTCATCAGACTGATGTTGA	bta-miR-29d-3p	TAGCACCATTTGAAATCGATTA	7	0.572262	6.3653	18.0918	7.64644	4.42297		-ATTA		ATCTCTTACACAGGCTGACCGATTTCTCCTGGTGTTCAGAGTCTGTTTTTGTCTAGCACCATTTGAAATCGATTATGATGTAGGGGGA		bta-miR-29a,bta-miR-29b,bta-miR-29c,bta-miR-29d-3p
TAGCTTAACAGACTGATGTTG	bta-miR-29d-3p	TAGCACCATTTGAAATCGATTA	7	0.241957	0	9.18209	1.48237	0.332515		-TTA		ATCTCTTACACAGGCTGACCGATTTCTCCTGGTGTTCAGAGTCTGTTTTTGTCTAGCACCATTTGAAATCGATTATGATGTAGGGGGA		bta-miR-29c,bta-miR-29d-3p
TAGCTTAACAGACTGATGTTGA	bta-miR-29d-5p	TGACCGATTTCTCCTGGTGTT	7	0	3.39779	41.3907	4.74634	13.0325		+CT		ATCTCTTACACAGGCTGACCGATTTCTCCTGGTGTTCAGAGTCTGTTTTTGTCTAGCACCATTTGAAATCGATTATGATGTAGGGGGA		chi-miR-29c-5p,bta-miR-29d-5p
TAGCTTACCAGACTGATGTTGA	bta-miR-30a-5p	TGTAAACATCCTCGACTGGAAGCT	7	18.1913	93.486	245.09	102.153	79.1155		-T		CTGTAAACATCCTCGACTGGAAGCTGTGAGGCTGCAGAAAGGCTTTCAGTCGGATGTTTGCAGCTGC		bta-miR-30a-5p,bta-miR-30d,bta-miR-30e-5p
TAGCTTATAAGACTGATGTTG	bta-miR-30a-5p	TGTAAACATCCTCGACTGGAAGCT	7	314.934	581.532	1140.07	522.208	595.37				CTGTAAACATCCTCGACTGGAAGCTGTGAGGCTGCAGAAAGGCTTTCAGTCGGATGTTTGCAGCTGC		bta-miR-30a-5p,bta-miR-30d,bta-miR-30e-5p
TAGCTTATAAGACTGATGTTGA	bta-miR-30d	TGTAAACATCCCCGACTGGAAGCT	7	0.286131	0.503378	7.49004	1.10019	1.4561			5:A>G	GTTGTTGTAAACATCCCCGACTGGAAGCTGTACCACACAGCTAAGCTTTCAGTCAGATGTTTGCTGCTAC	chr14:7041142..7041205:+	bta-miR-30d
TAGCTTATCAAACTGATGTTGA	bta-miR-30f	TGTAAACACCCTACACTCTCAGCT	7	5.46233	44.62	85.1231	27.0953	17.9448		-T		GAGGGCCAGATACTGTAAACACCCTACACTCTCAGCTGTGCACAGTGAGAAAGCTGGGAGAAGGCTGTTTACTCTCTCTGCCTT	chr9:10494827..10494889:-	bta-miR-30c,bta-miR-30f
TAGCTTATCAGACAGATGTTG	bta-miR-30f	TGTAAACACCCTACACTCTCAGCT	7	2.50792	24.496	77.432	22.1819	16.9946		-CT		GAGGGCCAGATACTGTAAACACCCTACACTCTCAGCTGTGCACAGTGAGAAAGCTGGGAGAAGGCTGTTTACTCTCTCTGCCTT	chr9:10494827..10494889:-	bta-miR-30c,bta-miR-30f
TAGCTTATCAGACAGATGTTGA	bta-miR-320a	AAAAGCTGGGTTGAGAGGGCGA	7	7.75333	7.53441	65.9643	4.74796	19.5136				AAAAACGAAAAAGAGGCCTTCTCTTCCCGGTTCTTCCCGGAGTCGGGAAAAGCTGGGTTGAGAGGGCGAAAAAGGAAGAGGG		bta-miR-320a
TAGCTTATCAGACCGATGTTG	bta-miR-320a	AAAAGCTGGGTTGAGAGGGCGA	7	0.783968	0.414069	14.0497	0.671658	2.54584			21:A>T	AAAAACGAAAAAGAGGCCTTCTCTTCCCGGTTCTTCCCGGAGTCGGGAAAAGCTGGGTTGAGAGGGCGAAAAAGGAAGAGGG		bta-miR-320a
TAGCTTATCAGACCGATGTTGA	bta-miR-326	CCTCTGGGCCCTTCCTCCAG	7	0.286131	4.5852	8.22694	0.671658	1.06056		+T		CTCGTCTGTCTGTTGGGCTGGAGGCAGGGCCTTTGTGAAGGCGGGTTGTGCTCAGATCGCCTCTGGGCCCTTCCTCCAGCCCAGAGGCGGATTCA		bta-miR-326
TAGCTTATCAGACTAATGTTGA	bta-miR-339a	TCCCTGTCCTCCAGGAGCTCAC	7	3.11479	3.48914	38.3318	5.87459	13.7109		-C	0:T>A	GGGGCAGCCGCTGTCCCTGTCCTCCAGGAGCTCACTTGGTCCGGCCGTGCGCTCCTCGAGGCCAGAGCCCGTGTCTGC		bta-miR-339a
TAGCTTATCAGACTGAAGTTGA	bta-miR-339a	TCCCTGTCCTCCAGGAGCTCAC	7	144.551	149.428	958.497	116.755	350.572		-C		GGGGCAGCCGCTGTCCCTGTCCTCCAGGAGCTCACTTGGTCCGGCCGTGCGCTCCTCGAGGCCAGAGCCCGTGTCTGC		bta-miR-339a,bta-miR-339b
TAGCTTATCAGACTGACGTTGA	bta-miR-339a	TCCCTGTCCTCCAGGAGCTCAC	7	53.6426	51.4661	252.458	8.3925	42.354				GGGGCAGCCGCTGTCCCTGTCCTCCAGGAGCTCACTTGGTCCGGCCGTGCGCTCCTCGAGGCCAGAGCCCGTGTCTGC		bta-miR-339a
TAGCTTATCAGACTGATATTG	bta-miR-339a	TCCCTGTCCTCCAGGAGCTCAC	7	13.4294	13.1842	56.8744	6.39744	37.9771			21:C>T	GGGGCAGCCGCTGTCCCTGTCCTCCAGGAGCTCACTTGGTCCGGCCGTGCGCTCCTCGAGGCCAGAGCCCGTGTCTGC		bta-miR-339a
TAGCTTATCAGACTGATGATGA	bta-miR-339b	TCCCTGTCCTCCAGGAGCTC	7	16.3718	15.3388	156.879	9.15686	35.3699		+AA		TCCCTGTCCTCCAGGAGCTCCAGGTCTGGGGTGGGTGTGGGGATTTCTGCAGGAGGGA	chr25:41736146..41736201:+	bta-miR-339a,bta-miR-339b
TAGCTTATCAGACTGATGCTGA	bta-miR-339b	TCCCTGTCCTCCAGGAGCTC	7	2.57277	0.943827	12.228	1.67915	4.47361		+G		TCCCTGTCCTCCAGGAGCTCCAGGTCTGGGGTGGGTGTGGGGATTTCTGCAGGAGGGA	chr25:41736146..41736201:+	bta-miR-339a,bta-miR-339b
TAGCTTATCAGACTGATGTAGA	bta-miR-339b	TCCCTGTCCTCCAGGAGCTC	7	69.7538	52.9235	327.48	60.5623	178.562		+T		TCCCTGTCCTCCAGGAGCTCCAGGTCTGGGGTGGGTGTGGGGATTTCTGCAGGAGGGA	chr25:41736146..41736201:+	bta-miR-339a,bta-miR-339b
TAGCTTATCAGACTGATGTCG	bta-miR-342	TCTCACACAGAAATCGCACCCATCT	7	43.2404	83.4936	866.171	29.8315	304.91		-T		TGGAAGCGGGTGCGAGGCGAGGGGTGCTATCTGTGGTTGAGGACACGGCAAATGAAACTGTCTCACACAGAAATCGCACCCATCTCCTCGGCCC	chr21:65057664..65057728:+	bta-miR-342
TAGCTTATCAGACTGATGTCGA	bta-miR-342	TCTCACACAGAAATCGCACCCATCT	7	49.3487	45.2207	254.204	15.2002	119.335				TGGAAGCGGGTGCGAGGCGAGGGGTGCTATCTGTGGTTGAGGACACGGCAAATGAAACTGTCTCACACAGAAATCGCACCCATCTCCTCGGCCC	chr21:65057664..65057728:+	bta-miR-342
TAGCTTATCAGACTGATGTTA	bta-miR-342	TCTCACACAGAAATCGCACCCATCT	7	0.770045	3.25572	29.528	1.8926	8.68569		-T	0:T>A	TGGAAGCGGGTGCGAGGCGAGGGGTGCTATCTGTGGTTGAGGACACGGCAAATGAAACTGTCTCACACAGAAATCGCACCCATCTCCTCGGCCC	chr21:65057664..65057728:+	bta-miR-342
TAGCTTATCAGACTGATGTTGA	bta-miR-342	TCTCACACAGAAATCGCACCCATCT	7	16.5465	27.0027	198.797	12.8762	27.665	-TC			TGGAAGCGGGTGCGAGGCGAGGGGTGCTATCTGTGGTTGAGGACACGGCAAATGAAACTGTCTCACACAGAAATCGCACCCATCTCCTCGGCCC	chr21:65057664..65057728:+	bta-miR-342
TAGCTTATCAGACTGATGTTGAA	bta-miR-342	TCTCACACAGAAATCGCACCCATCT	7	0	2.22055	13.142	2.22843	5.52646	-TC	-ATCT		TGGAAGCGGGTGCGAGGCGAGGGGTGCTATCTGTGGTTGAGGACACGGCAAATGAAACTGTCTCACACAGAAATCGCACCCATCTCCTCGGCCC	chr21:65057664..65057728:+	bta-miR-342
TAGCTTATCAGACTGATGTTGAAT	bta-miR-345-3p	CCTGAACTAGGGGTCTGGAG	7	1.012	10.4471	102.941	13.0913	2.63436	+C			ACCCAAACCCAGGTCTGCTGACTCCTAGTCCAGTGCTTGTGATGGCTGGTGGGCCCTGAACTAGGGGTCTGGAGGCCTGGGTTTGAATATC		bta-miR-345-3p
TAGCTTATCAGACTGATGTTGAC	bta-miR-345-3p	CCTGAACTAGGGGTCTGGAG	7	4.69905	10.4187	99.1301	10.9653	8.16008		+T		ACCCAAACCCAGGTCTGCTGACTCCTAGTCCAGTGCTTGTGATGGCTGGTGGGCCCTGAACTAGGGGTCTGGAGGCCTGGGTTTGAATATC		bta-miR-345-3p
TAGCTTATCAGACTGATGTTGACA	bta-miR-345-3p	CCTGAACTAGGGGTCTGGAG	7	0	2.01351	8.22796	2.99279	0.538992	+C	-G		ACCCAAACCCAGGTCTGCTGACTCCTAGTCCAGTGCTTGTGATGGCTGGTGGGCCCTGAACTAGGGGTCTGGAGGCCTGGGTTTGAATATC		bta-miR-345-3p
TAGCTTATCAGACTGATGTTGACG	bta-miR-345-3p	CCTGAACTAGGGGTCTGGAG	7	1.012	4.70597	35.437	4.9037	1.49398	+C	+A		ACCCAAACCCAGGTCTGCTGACTCCTAGTCCAGTGCTTGTGATGGCTGGTGGGCCCTGAACTAGGGGTCTGGAGGCCTGGGTTTGAATATC		bta-miR-345-3p
TAGCTTATCAGACTGATGTTGAT	bta-miR-345-3p	CCTGAACTAGGGGTCTGGAG	7	11.3732	31.9239	271.596	31.7311	13.7864	+C	+T		ACCCAAACCCAGGTCTGCTGACTCCTAGTCCAGTGCTTGTGATGGCTGGTGGGCCCTGAACTAGGGGTCTGGAGGCCTGGGTTTGAATATC		bta-miR-345-3p
TAGCTTATCAGACTGATGTTGG	bta-miR-345-5p	GCTGACTCCTAGTCCAGTGCT	7	0.300054	0.975292	7.49106	2.65696	0.925816		-CT		ACCCAAACCCAGGTCTGCTGACTCCTAGTCCAGTGCTTGTGATGGCTGGTGGGCCCTGAACTAGGGGTCTGGAGGCCTGGGTTTGAATATC		bta-miR-345-5p
TAGCTTATCAGACTGATGTTGT	bta-miR-345-5p	GCTGACTCCTAGTCCAGTGCT	7	1.87039	29.0122	163.808	38.4542	7.89426				ACCCAAACCCAGGTCTGCTGACTCCTAGTCCAGTGCTTGTGATGGCTGGTGGGCCCTGAACTAGGGGTCTGGAGGCCTGGGTTTGAATATC		bta-miR-345-5p
TAGCTTATCAGACTGGTGTTG	bta-miR-345-5p	GCTGACTCCTAGTCCAGTGCT	7	1.15845	1.98205	20.9465	1.7999	1.8265		+G		ACCCAAACCCAGGTCTGCTGACTCCTAGTCCAGTGCTTGTGATGGCTGGTGGGCCCTGAACTAGGGGTCTGGAGGCCTGGGTTTGAATATC		bta-miR-345-5p
TAGCTTATCAGACTGGTGTTGA	bta-miR-34a	TGGCAGTGTCTTAGCTGGTTGT	7	18.1057	37.9817	112.787	52.7908	32.9994				GGCCAGCTGTGAGTGTTTCTTTGGCAGTGTCTTAGCTGGTTGTTGTGAGTAATAATGCAGGAAGCAATCAGCAAGTATACTGCCCTAGAAGTGCTGCACGTTGTGGG	chr16:44308945..44309011:+	bta-miR-34a
TAGCTTATCAGATTGATGTTGA	bta-miR-361	TTATCAGAATCTCCAGGGGTAC	7	0.886239	2.24693	16.5846	4.96142	2.4198		-AC		GGAGCTTATCAGAATCTCCAGGGGTACTTATAATTTGAAAAAGTCCCCCAGGTGTGATTCTGATTTGCTTC	chrX:66328038..66328094:+	bta-miR-361
TAGCTTATCAGGCTGATGTTG	bta-miR-361	TTATCAGAATCTCCAGGGGTAC	7	2.01444	7.4238	33.14	7.35857	11.7535		-C		GGAGCTTATCAGAATCTCCAGGGGTACTTATAATTTGAAAAAGTCCCCCAGGTGTGATTCTGATTTGCTTC	chrX:66328072..66328132:+	bta-miR-361
TAGCTTATCAGGCTGATGTTGA	bta-miR-361	TTATCAGAATCTCCAGGGGTAC	7	0.300054	3.64137	15.4847	2.90009	5.03773			21:C>A	GGAGCTTATCAGAATCTCCAGGGGTACTTATAATTTGAAAAAGTCCCCCAGGTGTGATTCTGATTTGCTTC	chrX:66328038..66328094:+	bta-miR-361
TAGCTTATCGGACTGATGTTG	bta-miR-361	TTATCAGAATCTCCAGGGGTAC	7	0.528088	1.62786	12.3242	3.78521	1.02672			0:T>A	GGAGCTTATCAGAATCTCCAGGGGTACTTATAATTTGAAAAAGTCCCCCAGGTGTGATTCTGATTTGCTTC	chrX:66328038..66328094:+	bta-miR-361
TAGCTTATCGGACTGATGTTGA	bta-miR-361	TTATCAGAATCTCCAGGGGTAC	7	20.9316	40.9654	352.25	24.6831	57.5848				GGAGCTTATCAGAATCTCCAGGGGTACTTATAATTTGAAAAAGTCCCCCAGGTGTGATTCTGATTTGCTTC	chrX:66328038..66328094:+	bta-miR-361
TAGCTTATTAGACTGATGTTGA	bta-miR-365-3p	TAATGCCCCTAAAAATCCTTAT	7	1.26788	5.14846	31.438	5.22284	0.963701				AGAGTGCTCGAGGACAGCAAGAAAAATGAGGGACTTTCAGGGGCAGCTGTGTTTTCTGACTCAGTCATAATGCCCCTAAAAATCCTTATTGTTCTTGCAGTGTGCATCAGG		bta-miR-365-3p
TAGCTTGTCAGACTGATGTTG	bta-miR-374b	ATATAATACAACCTGCTAAGTG	7	3.70813	21.1987	43.7755	12.8957	6.78343				GAAGAAATCCTACTCGGATGGATATAATACAACCTGCTAAGTGTCCTAGCACTTATCAGGTTGTATTATCATTGTCCGTGTCTATGGCTCTCGTC	chrX:76925427..76925479:+	bta-miR-374b
TAGCTTGTCAGACTGATGTTGA	bta-miR-379	TGGTAGACTATGGAACGTAGG	7	1.87039	6.48303	65.7913	10.492	13.1734		-G		TGGTTCCTGCAGAGATGGTAGACTATGGAACGTAGGCTTTGTGATTTTTGACCTATGTAACATGGTCCACTAACTCTCAGTATCCA	chr21:65912522..65912581:+	bta-miR-379
TAGTTTATCAGACTGATGTTGA	bta-miR-411a	ATAGTAGACCGTATAGCGTACG	7	6.17388	51.5404	53.0419	15.1522	30.0751				TGGTACTTGGAGAGATAGTAGACCGTATAGCGTACGCTTTATCTGTGACGTATGTAACACGGTCCACTAACCCTCAGTATCA	chr21:65913748..65913805:+	bta-miR-411a
TGGCTTATCAGACTGATGTTG	bta-miR-421	ATCAACAGACATTAATTGGGCGC	7	3.91268	15.6007	110.565	22.695	12.0441		-C		GCACATTGTAGGCCTCATTAAATGTTTGTTGAATGAAAAAATGAATCATCAACAGACATTAATTGGGCGCCTGCTCTGTGATCTC	chrX:76925587..76925643:+	bta-miR-421
TGGCTTATCAGACTGATGTTGA	bta-miR-421	ATCAACAGACATTAATTGGGCGC	7	1.73071	19.0939	50.9217	12.196	3.21087				GCACATTGTAGGCCTCATTAAATGTTTGTTGAATGAAAAAATGAATCATCAACAGACATTAATTGGGCGCCTGCTCTGTGATCTC	chrX:76925587..76925643:+	bta-miR-421
AAGCTTATCAGACTGATGTTGAC	bta-miR-421	ATCAACAGACATTAATTGGGCGC	7	0.842065	6.77937	25.6326	2.58256	1.86438			22:C>T	GCACATTGTAGGCCTCATTAAATGTTTGTTGAATGAAAAAATGAATCATCAACAGACATTAATTGGGCGCCTGCTCTGTGATCTC	chrX:76925587..76925643:+	bta-miR-421
CAGCTTATCAGACTGATGTTG	bta-miR-423-3p	AAGCTCGGTCTGAGGCCCCTCAGT	7	17.3532	18.222	49.7623	3.49734	10.4364	-A			ATAAAGGAAGTTAGGCTGAGGGGCAGAGAGCGAGACTTTTCTATTTTCCAAAAGCTCGGTCTGAGGCCCCTCAGTCTTGCTTCCTACCCCGCGC		bta-miR-423-3p
TAGCCTATCAGACTGATGTTG	bta-miR-423-5p	TGAGGGGCAGAGAGCGAGACTTT	7	0.286131	1.00676	11.6057	0.764361	3.69959			0:T>A	ATAAAGGAAGTTAGGCTGAGGGGCAGAGAGCGAGACTTTTCTATTTTCCAAAAGCTCGGTCTGAGGCCCCTCAGTCTTGCTTCCTACCCCGCGC		bta-miR-423-5p
TAGCTTACCAGACTGATGTTG	bta-miR-423-5p	TGAGGGGCAGAGAGCGAGACTTT	7	40.5037	36.8337	411.803	74.7388	133.485				ATAAAGGAAGTTAGGCTGAGGGGCAGAGAGCGAGACTTTTCTATTTTCCAAAAGCTCGGTCTGAGGCCCCTCAGTCTTGCTTCCTACCCCGCGC		bta-miR-423-5p
TAGCTTATCAAACTGATGTTG	bta-miR-425-3p	ATCGGGAATGTCGTGTCCGCCC	7	1.92849	1.18233	13.5397	1.52872	7.84473	+C	-C		GAAAGCGCTTTGGAATGACACGATCACTCCCGTTGAGTGGGCACCCAAGAAGCCATCGGGAATGTCGTGTCCGCCCAGTGCTCTTTC		bta-miR-425-3p
TAGCTTATCAGACTAATGTTG	bta-miR-425-3p	ATCGGGAATGTCGTGTCCGCCC	7	0	1.98205	9.57643	0.38218	0.900682		-C		GAAAGCGCTTTGGAATGACACGATCACTCCCGTTGAGTGGGCACCCAAGAAGCCATCGGGAATGTCGTGTCCGCCCAGTGCTCTTTC		bta-miR-425-3p
TAGCTTATCAGACTGAAGTTG	bta-miR-429	TAATACTGTCTGGTAATGCCGT	7	0	1.00676	12.3523	3.31033	1.39712		-T	8:T>C	AGCCTGCCGATGGGCGTCTTACCAGACACGGTTAGATCTGGTCCTTCTGTCTAATACTGTCTGGTAATGCCGTCCATCCCCGGC	chr16:51321456..51321513:-	bta-miR-429
TAGCTTATCAGACTGACGTTG	bta-miR-429	TAATACTGTCTGGTAATGCCGT	7	0	1.51013	8.58455	1.05384	0.606052		-T	10:T>C	AGCCTGCCGATGGGCGTCTTACCAGACACGGTTAGATCTGGTCCTTCTGTCTAATACTGTCTGGTAATGCCGTCCATCCCCGGC	chr16:51321456..51321513:-	bta-miR-429
TAGCTTATCAGACTGATGATG	bta-miR-429	TAATACTGTCTGGTAATGCCGT	7	0	21.0759	84.1028	25.2296	5.90016		-GT		AGCCTGCCGATGGGCGTCTTACCAGACACGGTTAGATCTGGTCCTTCTGTCTAATACTGTCTGGTAATGCCGTCCATCCCCGGC	chr16:51321456..51321513:-	bta-miR-429
TAGCTTATCAGACTGATGCTG	bta-miR-429	TAATACTGTCTGGTAATGCCGT	7	2.63804	111.63	381.776	93.5076	34.445		+A		AGCCTGCCGATGGGCGTCTTACCAGACACGGTTAGATCTGGTCCTTCTGTCTAATACTGTCTGGTAATGCCGTCCATCCCCGGC	chr16:51321456..51321513:-	bta-miR-429
TAGCTTATCAGACTGATGTAG	bta-miR-429	TAATACTGTCTGGTAATGCCGT	7	0.542011	102.089	290.32	81.1107	31.2462		+T		AGCCTGCCGATGGGCGTCTTACCAGACACGGTTAGATCTGGTCCTTCTGTCTAATACTGTCTGGTAATGCCGTCCATCCCCGGC	chr16:51321456..51321513:-	bta-miR-429
TAGCTTATCAGACTGATGTTGACT	bta-miR-429	TAATACTGTCTGGTAATGCCGT	7	0	18.0008	172.905	29.044	12.8573		-T	0:T>A	AGCCTGCCGATGGGCGTCTTACCAGACACGGTTAGATCTGGTCCTTCTGTCTAATACTGTCTGGTAATGCCGTCCATCCCCGGC	chr16:51321456..51321513:-	bta-miR-429
TAGCTTATTAGACTGATGTTG	bta-miR-429	TAATACTGTCTGGTAATGCCGT	7	0	22.3526	109.794	29.2941	6.07684			0:T>A	AGCCTGCCGATGGGCGTCTTACCAGACACGGTTAGATCTGGTCCTTCTGTCTAATACTGTCTGGTAATGCCGTCCATCCCCGGC	chr16:51321456..51321513:-	bta-miR-429
TACTGCATCAGGAACTGATTGGA	bta-miR-429	TAATACTGTCTGGTAATGCCGT	7	0	1.51013	9.79468	0.764361	0.197767	-T			AGCCTGCCGATGGGCGTCTTACCAGACACGGTTAGATCTGGTCCTTCTGTCTAATACTGTCTGGTAATGCCGTCCATCCCCGGC	chr16:51321456..51321513:-	bta-miR-429
TACTGCATCAGGAACTGATTGGAA	bta-miR-429	TAATACTGTCTGGTAATGCCGT	7	0	1.21379	11.0125	1.51042	0.530282		-T	0:T>C	AGCCTGCCGATGGGCGTCTTACCAGACACGGTTAGATCTGGTCCTTCTGTCTAATACTGTCTGGTAATGCCGTCCATCCCCGGC	chr16:51321456..51321513:-	bta-miR-429
TACTGCATCAGGAACTGATTGGAAA	bta-miR-429	TAATACTGTCTGGTAATGCCGT	7	0	2.63462	13.1778	1.51042	1.03543		-T	3:T>A	AGCCTGCCGATGGGCGTCTTACCAGACACGGTTAGATCTGGTCCTTCTGTCTAATACTGTCTGGTAATGCCGTCCATCCCCGGC	chr16:51321456..51321513:-	bta-miR-429
TGTGCTTGATCTAACCATGTGG	bta-miR-429	TAATACTGTCTGGTAATGCCGT	7	0	0.503378	10.5175	3.35668	0.433419			3:T>C	AGCCTGCCGATGGGCGTCTTACCAGACACGGTTAGATCTGGTCCTTCTGTCTAATACTGTCTGGTAATGCCGTCCATCCCCGGC	chr16:51321456..51321513:-	bta-miR-429
TTGTGCTTGATCTAACCATGTGG	bta-miR-429	TAATACTGTCTGGTAATGCCGT	7	0	1.00676	14.0356	2.15403	1.19531		-T	6:T>C	AGCCTGCCGATGGGCGTCTTACCAGACACGGTTAGATCTGGTCCTTCTGTCTAATACTGTCTGGTAATGCCGTCCATCCCCGGC	chr16:51321456..51321513:-	bta-miR-429
AGAAAGTTTGTTTGGGTTTT	bta-miR-429	TAATACTGTCTGGTAATGCCGT	7	0	0.503378	8.23663	2.27478	0.669072		-T	8:T>A	AGCCTGCCGATGGGCGTCTTACCAGACACGGTTAGATCTGGTCCTTCTGTCTAATACTGTCTGGTAATGCCGTCCATCCCCGGC	chr16:51321456..51321513:-	bta-miR-429
AAAAAAGTTTGTTTGGGTTT	bta-miR-429	TAATACTGTCTGGTAATGCCGT	7	0	2.01351	11.1432	2.18208	0.904724		-T	10:T>A	AGCCTGCCGATGGGCGTCTTACCAGACACGGTTAGATCTGGTCCTTCTGTCTAATACTGTCTGGTAATGCCGTCCATCCCCGGC	chr16:51321456..51321513:-	bta-miR-429
AAAAAAGTTTGTTTGGGTTTTT	bta-miR-429	TAATACTGTCTGGTAATGCCGT	7	0	2.01351	16.4452	3.28227	0.862797		-T	20:G>A	AGCCTGCCGATGGGCGTCTTACCAGACACGGTTAGATCTGGTCCTTCTGTCTAATACTGTCTGGTAATGCCGTCCATCCCCGGC	chr16:51321456..51321513:-	bta-miR-429
AAAAAGTTTGTTTGGGTTTTT	bta-miR-429	TAATACTGTCTGGTAATGCCGT	7	5.25258	486.677	3800.98	502.074	407.06		-T		AGCCTGCCGATGGGCGTCTTACCAGACACGGTTAGATCTGGTCCTTCTGTCTAATACTGTCTGGTAATGCCGTCCATCCCCGGC	chr16:51321456..51321513:-	bta-miR-429
AGAAAGTTTGTTTGGGTTTTT	bta-miR-429	TAATACTGTCTGGTAATGCCGT	7	0.300054	5.06016	75.2268	12.914	3.02181			21:T>A	AGCCTGCCGATGGGCGTCTTACCAGACACGGTTAGATCTGGTCCTTCTGTCTAATACTGTCTGGTAATGCCGTCCATCCCCGGC	chr16:51321456..51321513:-	bta-miR-429
AAAATCTGAGTGAACTTTTTGGT	bta-miR-429	TAATACTGTCTGGTAATGCCGT	7	7.19499	705.329	2374.98	476.194	203.955				AGCCTGCCGATGGGCGTCTTACCAGACACGGTTAGATCTGGTCCTTCTGTCTAATACTGTCTGGTAATGCCGTCCATCCCCGGC	chr16:51321456..51321513:-	bta-miR-429
AAATCTGAGTGAACTTTTTGG	bta-miR-429	TAATACTGTCTGGTAATGCCGT	7	0	7.1914	45.9689	9.51099	2.44493		+G		AGCCTGCCGATGGGCGTCTTACCAGACACGGTTAGATCTGGTCCTTCTGTCTAATACTGTCTGGTAATGCCGTCCATCCCCGGC	chr16:51321456..51321513:-	bta-miR-429
AAATCTGAGTGAACTTTTTGGT	bta-miR-429	TAATACTGTCTGGTAATGCCGT	7	0	13.0848	27.4533	8.56815	1.35924		-T	20:G>T	AGCCTGCCGATGGGCGTCTTACCAGACACGGTTAGATCTGGTCCTTCTGTCTAATACTGTCTGGTAATGCCGTCCATCCCCGGC	chr16:51321456..51321513:-	bta-miR-429
GAAAGTTTGTTTGGGTTTTT	bta-miR-429	TAATACTGTCTGGTAATGCCGT	7	0	2.01351	10.4063	2.9745	0.197767		-T	19:C>T	AGCCTGCCGATGGGCGTCTTACCAGACACGGTTAGATCTGGTCCTTCTGTCTAATACTGTCTGGTAATGCCGTCCATCCCCGGC	chr16:51321456..51321513:-	bta-miR-429
GAAAGTTTGTTTGGGTTTTTC	bta-miR-429	TAATACTGTCTGGTAATGCCGT	7	0	3.52365	14.3836	1.8926	1.06461		-T	15:A>G	AGCCTGCCGATGGGCGTCTTACCAGACACGGTTAGATCTGGTCCTTCTGTCTAATACTGTCTGGTAATGCCGTCCATCCCCGGC	chr16:51321456..51321513:-	bta-miR-429
AAGAAGTTCGTTTGGGTTTTT	bta-miR-429	TAATACTGTCTGGTAATGCCGT	7	0	2.01351	14.6289	0	0.875548		-T	2:A>G	AGCCTGCCGATGGGCGTCTTACCAGACACGGTTAGATCTGGTCCTTCTGTCTAATACTGTCTGGTAATGCCGTCCATCCCCGGC	chr16:51321456..51321513:-	bta-miR-429
GAAAACCGAAACGAACTTTAT	bta-miR-432	TCTTGGAGTAGGTCATTGGGTGG	7	0	0.503378	10.7412	2.39715	4.19136		-TGG		GCATGACTCCTCCAAGTCTTGGAGTAGGTCATTGGGTGGATCCTTTATTTCCCTATGTGGGCCACTGGATGGCTCCTCCATGTCTTGGCG	chr21:65782196..65782265:+	bta-miR-432
AAGGACCTGAATGAACTTTCTGG	bta-miR-432	TCTTGGAGTAGGTCATTGGGTGG	7	0	2.01351	17.5213	2.87204	6.22838		-GG		GCATGACTCCTCCAAGTCTTGGAGTAGGTCATTGGGTGGATCCTTTATTTCCCTATGTGGGCCACTGGATGGCTCCTCCATGTCTTGGCG	chr21:65782196..65782265:+	bta-miR-432
AGAACCGGAACGAACTTTTTGG	bta-miR-432	TCTTGGAGTAGGTCATTGGGTGG	7	0.286131	3.19584	9.78933	0.718009	0.197767			22:G>T	GCATGACTCCTCCAAGTCTTGGAGTAGGTCATTGGGTGGATCCTTTATTTCCCTATGTGGGCCACTGGATGGCTCCTCCATGTCTTGGCG	chr21:65782196..65782265:+	bta-miR-432
ATCACATTGTCAGGGATTTCC	bta-miR-486	TCCTGTACTGAGCTGCCCCGAG	7	1.68413	2.44888	23.0513	3.25422	5.71247				GCCAGCTTGGACCTGCGTCCTCCCTGACGGGTCCTGTACTGAGCTGCCCCGAGGCCCTTCGCTGTGCCCAGCTCGGGTCAGCTCAGTACCGGGCGCGTCGGGGTGGGAGTCGGCCGGAAGCAGG	chr27:36572825..36572888:-	bta-miR-486
ATCACATTGCCAGGGATTAT	bta-miR-486	TCCTGTACTGAGCTGCCCCGAG	7	4.57088	7.29183	37.2229	7.63668	6.94629		+T		GCCAGCTTGGACCTGCGTCCTCCCTGACGGGTCCTGTACTGAGCTGCCCCGAGGCCCTTCGCTGTGCCCAGCTCGGGTCAGCTCAGTACCGGGCGCGTCGGGGTGGGAGTCGGCCGGAAGCAGG	chr27:36572825..36572888:-	bta-miR-486
ATCGCATCAACACTCGTCTGTT	bta-miR-494	TGAAACATACACGGGAAACCTC	7	0	9.44341	29.5742	0.335829	0		+T		TCGATACTTGAAGGAGAGGTTATCCGTGTTGTCTTCTCTTTATTTATGATGAAACATACACGGGAAACCTCTTTTTTAGTATCAA	chr21:65920328..65920384:+	bta-miR-494
TCGCATCAACACTCGTCTGT	bta-miR-497	CAGCAGCACACTGTGGTTTGTA	7	0.967828	4.05544	17.6456	4.07469	0.7408		-A	1:A>G	CCACCCCAGTCCTGCTCCCGCCCCAGCAGCACACTGTGGTTTGTACGGCACTGTGGCCACGTCCAAACCACACTGTGGTGTTAGAGCGAGGGTGGGGGAGGCACCGCTGAGG	chr19:26807843..26807904:-	bta-miR-497
TCGCATCAACACTCGTCTGTT	bta-miR-574	TGAGTGTGTGTGTGTGAGTGTGTG	7	0.586185	2.22055	11.7116	0.335829	0.66503		-G		TTCTTTTGAGCTTACTTCCCAGTCTCGAATCCGTGTGAGTGTGTGTGTGTGAGTGTGTGTGAGAGTG	chr6:58092051..58092109:+	bta-miR-574
TCGCATCAACACTCGTCTGTTC	bta-miR-6526	TCCTGTGCCTCGAATGGGTATG	7	0	0	7.35706	2.44351	1.40583		-ATG	7:C>A	GTGTGCAGTGCCCTGCCCATTCAGGTGCAGTTCATGTACAATTGGTGTCCTGTGCCTCGAATGGGTATGGTAAGGCTCA		bta-miR-6526
AAACTCGAATGAACTCTTTGG	bta-miR-6526	TCCTGTGCCTCGAATGGGTATG	7	1.10035	0	33.1516	1.7255	1.44372		-TG	19:A>G	GTGTGCAGTGCCCTGCCCATTCAGGTGCAGTTCATGTACAATTGGTGTCCTGTGCCTCGAATGGGTATGGTAAGGCTCA		bta-miR-6526
CATAGGAACATGGAAGATTGT	bta-miR-660	TACCCATTGCATATCGGAGCTG	7	2.51468	4.99927	33.1906	11.1239	13.2074		+T	0:T>A	CTGCTCCTTCTCCCGTACCCATTGCATATCGGAGCTGTGAATTCTCAAAGCACCTCCTATGTGCATGGATTACAGGAGGG	chrX:87740092..87740150:+	bta-miR-660
AAACATCTGGTTGGTTGAGAGAAA	bta-miR-660	TACCCATTGCATATCGGAGCTG	7	28.8668	60.3505	527.945	204.926	188.919				CTGCTCCTTCTCCCGTACCCATTGCATATCGGAGCTGTGAATTCTCAAAGCACCTCCTATGTGCATGGATTACAGGAGGG	chrX:87740092..87740150:+	bta-miR-660
AAACATCTGGTTGGTTGAGA	bta-miR-660	TACCCATTGCATATCGGAGCTG	7	0.842065	4.85517	25.2393	8.86738	5.49728			0:T>A	CTGCTCCTTCTCCCGTACCCATTGCATATCGGAGCTGTGAATTCTCAAAGCACCTCCTATGTGCATGGATTACAGGAGGG	chrX:87740092..87740150:+	bta-miR-660
AAACATCTGGTTGGTTGAGAGA	bta-miR-96	TTTGGCACTAGCACATTTTTGCT	7	0	0.503378	9.19612	2.61061	0.467263		-TGCT		CCACTACCGTCTGCTTGGCCGACTTTGGCACTAGCACATTTTTGCTTGTGTCTCTCCGCTCTGAGCAATCATGTGCAGTGCCAATATGGGAAAAGCAGGATGC	chr4:93595935..93595999:-	bta-miR-96
AAACATCTGGTTGGTTGAGAGAA	bta-miR-96	TTTGGCACTAGCACATTTTTGCT	7	0	3.2273	91.2048	6.85402	4.46148		-CT		CCACTACCGTCTGCTTGGCCGACTTTGGCACTAGCACATTTTTGCTTGTGTCTCTCCGCTCTGAGCAATCATGTGCAGTGCCAATATGGGAAAAGCAGGATGC	chr4:93595935..93595999:-	bta-miR-96
ACCGTCAACCATCCAGCTGT	bta-miR-96	TTTGGCACTAGCACATTTTTGCT	7	0.586185	11.0083	302.435	20.8121	10.4629		-T		CCACTACCGTCTGCTTGGCCGACTTTGGCACTAGCACATTTTTGCTTGTGTCTCTCCGCTCTGAGCAATCATGTGCAGTGCCAATATGGGAAAAGCAGGATGC	chr4:93595935..93595999:-	bta-miR-96
CCGTCAACCATCCAGCTGTTT	bta-miR-96	TTTGGCACTAGCACATTTTTGCT	7	0	0.503378	12.3372	1.46407	0.395534			22:T>A	CCACTACCGTCTGCTTGGCCGACTTTGGCACTAGCACATTTTTGCTTGTGTCTCTCCGCTCTGAGCAATCATGTGCAGTGCCAATATGGGAAAAGCAGGATGC	chr4:93595935..93595999:-	bta-miR-96
CGTCAACCATCCAGCTGTTT	bta-miR-96	TTTGGCACTAGCACATTTTTGCT	7	2.00051	34.4986	577.313	42.8143	14.4705				CCACTACCGTCTGCTTGGCCGACTTTGGCACTAGCACATTTTTGCTTGTGTCTCTCCGCTCTGAGCAATCATGTGCAGTGCCAATATGGGAAAAGCAGGATGC	chr4:93595935..93595999:-	bta-miR-96
CGTCAACCATCCAGCTGTTTG	bta-miR-98	TGAGGTAGTAAGTTGTATTGTT	7	3.84066	17.334	52.6128	11.5146	8.07597		-T		AGGACTCTGCTCATGCTGGGGTGAGGTAGTAAGTTGTATTGTTGTGGGGTAGGGATTTTAGGCCCCAATTTGAAGATAACTATACAACTTACTACTTTCCCTGGTGTGTAGCACATTCA	chrX:90985725..90985764:-	bta-miR-98
CGTCAACCATCCAGCTGTTTGA	bta-miR-98	TGAGGTAGTAAGTTGTATTGTT	7	16.0113	84.6019	170.333	48.0636	30.8919				AGGACTCTGCTCATGCTGGGGTGAGGTAGTAAGTTGTATTGTTGTGGGGTAGGGATTTTAGGCCCCAATTTGAAGATAACTATACAACTTACTACTTTCCCTGGTGTGTAGCACATTCA	chrX:90985725..90985764:-	bta-miR-98
CGTCAACCATCCAGCTGTTTGT	bta-miR-98	TGAGGTAGTAAGTTGTATTGTT	7	1.61211	6.98132	16.5652	1.84625	6.08922		+T		AGGACTCTGCTCATGCTGGGGTGAGGTAGTAAGTTGTATTGTTGTGGGGTAGGGATTTTAGGCCCCAATTTGAAGATAACTATACAACTTACTACTTTCCCTGGTGTGTAGCACATTCA	chrX:90985663..90985743:-	bta-miR-98
TCCGTCAACCATCCAGCTGTT	bta-miR-98	TGAGGTAGTAAGTTGTATTGTT	7	1.80989	5.47322	17.771	3.23592	4.87748		-GTT	10:A>G	AGGACTCTGCTCATGCTGGGGTGAGGTAGTAAGTTGTATTGTTGTGGGGTAGGGATTTTAGGCCCCAATTTGAAGATAACTATACAACTTACTACTTTCCCTGGTGTGTAGCACATTCA	chrX:90985663..90985743:-	bta-let-7a-5p,bta-let-7c,bta-miR-98
TCCGTCAACCATCCAGCTGTTA	bta-miR-99a-3p	CAAGCTCGCTTCTATGGGT	7	1.59819	9.52967	41.6738	9.56709	18.3184		+CTGT		CCCATTGGCATAAACCCGTAGATCCGATCTTGTGGTGAAGTGGACCGCACAAGCTCGCTTCTATGGGTCTGTGTCAGTGTG		bta-miR-99a-3p
TCCGTCAACCATCCAGCTGTTT	bta-miR-99a-3p	CAAGCTCGCTTCTATGGGT	7	1.48635	6.24249	26.3685	1.38967	10.5504		+CTG		CCCATTGGCATAAACCCGTAGATCCGATCTTGTGGTGAAGTGGACCGCACAAGCTCGCTTCTATGGGTCTGTGTCAGTGTG		bta-miR-99a-3p
TCCGTCAACCATCCAGCTGTTTT	bta-miR-99a-3p	CAAGCTCGCTTCTATGGGT	7	0	2.51689	13.1767	2.18208	4.86877		+CTGTT		CCCATTGGCATAAACCCGTAGATCCGATCTTGTGGTGAAGTGGACCGCACAAGCTCGCTTCTATGGGTCTGTGTCAGTGTG		bta-miR-99a-3p
TCCGTCAACCATCCAGCTGT	bta-miR-99a-5p	AACCCGTAGATCCGATCTTGT	7	1.26788	46.7563	61.0646	12.5318	25.0799		+G	0:A>G	CCCATTGGCATAAACCCGTAGATCCGATCTTGTGGTGAAGTGGACCGCACAAGCTCGCTTCTATGGGTCTGTGTCAGTGTG		bta-miR-99a-5p
CATTGCACTAGTCTCGGTCTGA	bta-miR-99a-5p	AACCCGTAGATCCGATCTTGT	7	2.17045	17.0225	109.552	7.64805	18.3308			0:A>G	CCCATTGGCATAAACCCGTAGATCCGATCTTGTGGTGAAGTGGACCGCACAAGCTCGCTTCTATGGGTCTGTGTCAGTGTG		bta-miR-99a-5p
CATTGCACTTGTCACGGTCTGA	bta-miR-99a-5p	AACCCGTAGATCCGATCTTGT	7	0	1.00676	6.99078	1.8926	2.51703			15:T>C	CCCATTGGCATAAACCCGTAGATCCGATCTTGTGGTGAAGTGGACCGCACAAGCTCGCTTCTATGGGTCTGTGTCAGTGTG		bta-miR-100,bta-miR-99a-5p
CATTGCACTTGTCTCGGACTGA	cgr-miR-1839-5p	AAGGTAGATAGAACAGGTCTTGT	7	1.11427	6.92144	25.8606	5.91118	3.76261	-A	-T		AAGGTAGATAGAACAGGTCTTGTGTGCAAAATGAATTCAAGACCTACTTATCTACCAACA	chr21:23034426..23034486:+	cgr-miR-1839-5p,bta-miR-1839
CATTGCACTTGTCTCGGTCTAA	chi-miR-29c-5p	TGACCGATTTCTCCTGGTGTTCA	7	0	0.207035	11.3647	0.764361	2.1503	-T			ATCTCTTACACAGGCTGACCGATTTCTCCTGGTGTTCAGAGTCTGTTTTTGTCTAGCACCATTTGAAATCGGTTATGATGTAGGGGGA		chi-miR-29c-5p,bta-miR-29d-5p
CATTGCACTTGTCTCGGTCTG	chi-miR-29c-5p	TGACCGATTTCTCCTGGTGTTCA	7	0	2.01351	45.7667	5.63308	18.4289		-A		ATCTCTTACACAGGCTGACCGATTTCTCCTGGTGTTCAGAGTCTGTTTTTGTCTAGCACCATTTGAAATCGGTTATGATGTAGGGGGA		chi-miR-29c-5p,bta-miR-29d-5p
CATTGCACTTGTCTCGGTCTGA	chi-miR-324-3p	ACTGCCCCAGGTGCTGCTGGG	7	0.300054	3.90625	15.2491	2.90009	1.24191	+CC	-G		AACTGGCTATGCCTCCCCGCATCCCCTAGGGCATTGGTGTAAAGCTGGAGACCCACTGCCCCAGGTGCTGCTGGGGGTTGTAGTCTGAC	chr19:26938017..26938074:-	chi-miR-324-3p
CATTGCACTTGTCTCGGTCTGAA	cpi-miR-10a-3p	TCACAAATTCGTATCTAGGGG	7	0	2.95734	12.8061	2.68663	6.12711	-TCA	+AA		GATCTGTCTGTCTTCTGTATATACCCTGTAGATCCGAATTTGTGTAAGGAATTTTGTGATCACAAATTCGTATCTAGGGGAATATGTAGTTGACATAAACACTCCGCTC	chr19:37912323..37912385:+	cpi-miR-10a-3p
CATTGCACTTGTCTCGGTCTGAAA	cpi-miR-10a-3p	TCACAAATTCGTATCTAGGGG	7	0	0.710413	7.48137	0	2.1969	-TCA	+AAA		GATCTGTCTGTCTTCTGTATATACCCTGTAGATCCGAATTTGTGTAAGGAATTTTGTGATCACAAATTCGTATCTAGGGGAATATGTAGTTGACATAAACACTCCGCTC	chr19:37912323..37912385:+	cpi-miR-10a-3p
CATTGCACTTGTCTCGGTCTGAG	cpi-miR-10a-3p	TCACAAATTCGTATCTAGGGG	7	0	1.00676	8.59322	0	2.18415		+A		GATCTGTCTGTCTTCTGTATATACCCTGTAGATCCGAATTTGTGTAAGGAATTTTGTGATCACAAATTCGTATCTAGGGGAATATGTAGTTGACATAAACACTCCGCTC	chr19:37912323..37912385:+	cpi-miR-10a-3p
CATTGCACTTGTCTCGGTCTGAT	hsa-let-7c-3p	CTGTACAACCTTCTAGCTTTCC	7	0	2.48543	5.80335	0.335829	3.31581				GCATCCGGGTTGAGGTAGTAGGTTGTATGGTTTAGAGTTACACCCTGGGAGTTAACTGTACAACCTTCTAGCTTTCCTTGGAGC	chr1:20434623..20434690:-	hsa-let-7c-3p
CATTGCACTTGTCTCGGTCTGATA	hsa-let-7d-3p	CTATACGACCTGCTGCCTTTCT	7	0.286131	0.503378	8.9368	0.764361	2.46639			21:T>A	CCTAGGAAGAGGTAGTAGGTTGCATAGTTTTCGGGCAGGGATTTTGCCCACAAGGAGGTAACTATACGACCTGCTGCCTTTCTTAGG	chr8:85452963..85453039:+	hsa-let-7d-3p
CATTGCACTTGTCTCGGTCTGT	hsa-let-7d-3p	CTATACGACCTGCTGCCTTTCT	7	1.0701	12.1937	100.184	15.0961	24.3423				CCTAGGAAGAGGTAGTAGGTTGCATAGTTTTCGGGCAGGGATTTTGCCCACAAGGAGGTAACTATACGACCTGCTGCCTTTCTTAGG	chr8:85452963..85453039:+	hsa-let-7d-3p
CATTGCACTTGTCTCGGTCTT	hsa-miR-10b-3p	ACAGATTCGATTCTAGGGGAAT	7	0.241957	3.52365	17.4338	2.87204	3.10125		-AT		CAGTGACGTTGTCTATATATACCCTGTAGAACCGAATTTGTGTGGTATCCATGTAGTCACAGATTCGATTCTAGGGGAATATATGGTCGATGCAAAAAC	chr2:20762761..20762822:-	hsa-miR-10b-3p
CATTGCACTTGTCTCGGTCTTA	hsa-miR-10b-3p	ACAGATTCGATTCTAGGGGAAT	7	0.241957	1.24017	34.9725	4.2617	4.86473		-T		CAGTGACGTTGTCTATATATACCCTGTAGAACCGAATTTGTGTGGTATCCATGTAGTCACAGATTCGATTCTAGGGGAATATATGGTCGATGCAAAAAC	chr2:20762761..20762822:-	hsa-miR-10b-3p
CATTGCACTTGTCTTGGTCTGA	hsa-miR-10b-3p	ACAGATTCGATTCTAGGGGAAT	7	0.725871	20.0062	108.257	25.3914	20.4856				CAGTGACGTTGTCTATATATACCCTGTAGAACCGAATTTGTGTGGTATCCATGTAGTCACAGATTCGATTCTAGGGGAATATATGGTCGATGCAAAAAC	chr2:20762761..20762822:-	hsa-miR-10b-3p
TCAAGTAATCCAGGATAGG	hsa-miR-10b-3p	ACAGATTCGATTCTAGGGGAAT	7	1.42825	7.39844	56.3156	8.84094	7.86949	-AC			CAGTGACGTTGTCTATATATACCCTGTAGAACCGAATTTGTGTGGTATCCATGTAGTCACAGATTCGATTCTAGGGGAATATATGGTCGATGCAAAAAC	chr2:20762761..20762822:-	hsa-miR-10b-3p
TCAAGTAATCCAGGATAGGCT	hsa-miR-10b-3p	ACAGATTCGATTCTAGGGGAAT	7	0.300054	5.65489	10.2756	0	1.81779	-AC	+A		CAGTGACGTTGTCTATATATACCCTGTAGAACCGAATTTGTGTGGTATCCATGTAGTCACAGATTCGATTCTAGGGGAATATATGGTCGATGCAAAAAC	chr2:20762761..20762822:-	hsa-miR-10b-3p
TCAAGTAATCCAGGATAGGCTAT	hsa-miR-10b-3p	ACAGATTCGATTCTAGGGGAAT	7	0	1.42083	9.06646	3.73886	0.467263	-A	-AT		CAGTGACGTTGTCTATATATACCCTGTAGAACCGAATTTGTGTGGTATCCATGTAGTCACAGATTCGATTCTAGGGGAATATATGGTCGATGCAAAAAC	chr2:20762761..20762822:-	hsa-miR-10b-3p
TCAAGTAATCCAGGATAGGCTTT	hsa-miR-10b-3p	ACAGATTCGATTCTAGGGGAAT	7	0	2.72393	16.7186	2.06133	0.997545	-A	-T		CAGTGACGTTGTCTATATATACCCTGTAGAACCGAATTTGTGTGGTATCCATGTAGTCACAGATTCGATTCTAGGGGAATATATGGTCGATGCAAAAAC	chr2:20762761..20762822:-	hsa-miR-10b-3p
TTCAAATAATCCAGGATAGG	hsa-miR-10b-3p	ACAGATTCGATTCTAGGGGAAT	7	1.79597	23.6212	130.867	29.2957	13.2031	-A			CAGTGACGTTGTCTATATATACCCTGTAGAACCGAATTTGTGTGGTATCCATGTAGTCACAGATTCGATTCTAGGGGAATATATGGTCGATGCAAAAAC	chr2:20762761..20762822:-	hsa-miR-10b-3p
TTCAACTAATCCAGGATAGG	hsa-miR-200c-5p	CGTCTTACCCAGCAGTGTTTGG	7	0	1.51013	21.7473	2.24673	1.02672				CGTCTTACCCAGCAGTGTTTGGGTGCTGGTTGGGAGTCTCTAATACTGCCGGGTAATGATGGAGG	chr5:103499260..103499320:-	hsa-miR-200c-5p
TTCAAGTAATCAAGGATAGG	hsa-miR-200c-5p	CGTCTTACCCAGCAGTGTTTGG	7	0	2.72393	26.0119	4.12104	1.69175	-C			CGTCTTACCCAGCAGTGTTTGGGTGCTGGTTGGGAGTCTCTAATACTGCCGGGTAATGATGGAGG	chr5:103499260..103499320:-	hsa-miR-200c-5p
TTCAAGTAATCCAGGATACG	hsa-miR-29b-2-5p	CTGGTTTCACATGGTGGCTTAG	7	0	0.710413	12.5618	2.99279	0.568167				CTTCTGGAAGCTGGTTTCACATGGTGGCTTAGATTTTTCCATCTTTGTATCTAGCATCATTTGAAATCAGTGTTTTAGGAG		hsa-miR-29b-2-5p
TTCAAGTAATCCAGGATAGG	hsa-miR-29b-2-5p	CTGGTTTCACATGGTGGCTTAG	7	0.586185	6.42314	11.838	2.65696	0.791068		+A		CTTCTGGAAGCTGGTTTCACATGGTGGCTTAGATTTTTCCATCTTTGTATCTAGCATCATTTGAAATCAGTGTTTTAGGAG		hsa-miR-29b-2-5p
TTCAAGTAATCCAGGATAGGCTAT	hsa-miR-30c-2-3p	CTGGGAGAAGGCTGTTTACTCT	7	2.81473	5.58687	16.0736	2.65696	1.33006				GAGGGCCAGATACTGTAAACACCCTACACTCTCAGCTGTGCACAGTGAGAAAGCTGGGAGAAGGCTGTTTACTCTCTCTGCCTT	chr9:10494827..10494889:-	hsa-miR-30c-2-3p
TTCAAGTAATCCAGGATAGGCTTT	hsa-miR-361-3p	TCCCCCAGGTGTGATTCTGATTT	7	0.814219	1.89274	13.1961	2.20038	6.28772	-T			GGAGCTTATCAGAATCTCCAGGGGTACTTATAATTTGAAAAAGTCCCCCAGGTGTGATTCTGATTTGCTTC	chrX:66328038..66328094:+	hsa-miR-361-3p
TTCAAGTAATCCAGGATAGGCTTTT	hsa-miR-361-3p	TCCCCCAGGTGTGATTCTGATTT	7	0	1.53855	12.0876	2.27478	5.26063	-T	+G		GGAGCTTATCAGAATCTCCAGGGGTACTTATAATTTGAAAAAGTCCCCCAGGTGTGATTCTGATTTGCTTC	chrX:66328038..66328094:+	hsa-miR-361-3p
TTCAAGTAATCCAGGATAGT	hsa-miR-361-3p	TCCCCCAGGTGTGATTCTGATTT	7	3.5382	4.11024	31.1011	3.18957	16.4664				GGAGCTTATCAGAATCTCCAGGGGTACTTATAATTTGAAAAAGTCCCCCAGGTGTGATTCTGATTTGCTTC	chrX:66328072..66328132:+	hsa-miR-361-3p
TTCAAGTAATCCAGGATTGG	hsa-miR-378a-5p	CTCCTGACTCCAGGTCCTGTGT	7	0.241957	1.42083	10.1339	2.06133	3.48036				AGGGCTCCTGACTCCAGGTCCTGTGTGTTACCTCGAAATAGCACTGGACTTGGAGTCAGAAGGCCT		hsa-miR-378a-5p
TTCAAGTAATCCATGATAGG	hsa-miR-500a-3p	ATGCACCTGGGCAAGGATTCTG	7	5.56896	6.23435	54.6688	25.0933	17.5408		-G		GCTCCCCCTCTCTAATCCTTGCTACCTGGGTGAGAGTGCTTTCTGAATGCAATGCACCTGGGCAAGGATTCTGAGAGAGGGAGC	chrX:87737937..87737998:+	hsa-miR-500a-3p,bta-miR-502a,bta-miR-502b
TTCAAGTAATCGAGGATAGG	hsa-miR-500a-3p	ATGCACCTGGGCAAGGATTCTG	7	2.28664	4.22593	39.3765	3.47905	2.45364				GCTCCCCCTCTCTAATCCTTGCTACCTGGGTGAGAGTGCTTTCTGAATGCAATGCACCTGGGCAAGGATTCTGAGAGAGGGAGC	chrX:87737937..87737998:+	hsa-miR-500a-3p,bta-miR-502a,bta-miR-502b
TTCAAGTATTCCAGGATAGG	hsa-miR-500a-3p	ATGCACCTGGGCAAGGATTCTG	7	3.67072	4.63796	25.1551	6.95648	4.68843		+A		GCTCCCCCTCTCTAATCCTTGCTACCTGGGTGAGAGTGCTTTCTGAATGCAATGCACCTGGGCAAGGATTCTGAGAGAGGGAGC	chrX:87737937..87737998:+	hsa-miR-500a-3p,bta-miR-502a,bta-miR-502b
TTCAATTAATCCAGGATAGG	hsa-miR-532-3p	CCTCCCACACCCAAGGCTTGCA	7	0.241957	1.42083	13.0805	1.51042	2.07086		-A		GACTTGCTTTCTCTCTTACATGCCTTGAGTGTAGGACCGTTGGCATCTTAATTACCCTCCCACACCCAAGGCTTGCAGGAGAGCCA	chrX:87724724..87724769:+	hsa-miR-532-3p
TTCAAGTAATCTAGGATAGGCT	hsa-miR-532-3p	CCTCCCACACCCAAGGCTTGCA	7	0.542011	2.30681	10.4159	0.38218	0.900682				GACTTGCTTTCTCTCTTACATGCCTTGAGTGTAGGACCGTTGGCATCTTAATTACCCTCCCACACCCAAGGCTTGCAGGAGAGCCA	chrX:87724724..87724769:+	hsa-miR-532-3p
TTCAAGTAATCCAGGATAGGC	mmu-miR-145a-3p	ATTCCTGGAAATACTGTTCTTG	7	1.49592	13.0239	19.2187	7.70254	0		-TG		CACCTTGTCCTCACGGTCCAGTTTTCCCAGGAATCCCTTAGATGCTAAGATGGGGATTCCTGGAAATACTGTTCTTGAGGTCATGGTT	chr7:60813564..60813625:+	mmu-miR-145a-3p
GTTCACAGTGGCTAAGTTCTG	mmu-miR-145a-3p	ATTCCTGGAAATACTGTTCTTG	7	1.25396	9.67886	21.1324	3.28227	0.134748		-G		CACCTTGTCCTCACGGTCCAGTTTTCCCAGGAATCCCTTAGATGCTAAGATGGGGATTCCTGGAAATACTGTTCTTGAGGTCATGGTT	chr7:60813564..60813625:+	mmu-miR-145a-3p
GTTCACAGTGGCTAAGTTCTGT	mmu-miR-145a-3p	ATTCCTGGAAATACTGTTCTTG	7	2.74987	10.0645	20.8623	0.38218	0	+GG	-TG		CACCTTGTCCTCACGGTCCAGTTTTCCCAGGAATCCCTTAGATGCTAAGATGGGGATTCCTGGAAATACTGTTCTTGAGGTCATGGTT	chr7:60813564..60813625:+	mmu-miR-145a-3p
TTCACAGTGGCTAAGTTCTGA	mmu-miR-181a-2-3p	ACCACCGACCGTTGACTGTACC	7	0.300054	1.33152	9.33981	1.10019	1.12358				TGCCAGGGCCAGGACCCAGTCTTCAGAGGACTCCAAGGAACATTCAACGCTGTCGGTGAGTTTGGGATTTGAAAAAACCACCGACCGTTGACTGTACCTTGGGTTCCTTA		mmu-miR-181a-2-3p
TTCACAGTGGCTAAGTTCTGAA	mmu-miR-200a-5p	CATCTTACCGGACAGTGCTGGA	7	1.86799	53.9396	240.488	74.1835	97.0003				GGGCCTCTGTGGACATCTTACCGGACAGTGCTGGATTTCTCGGCTCGACTCTAACACTGTCTGGTAACGATGTTCAAAGGTGACCC	chr16:51322692..51322752:-	mmu-miR-200a-5p
GAGGGCCCCCCCCAATCCTG	mmu-miR-200a-5p	CATCTTACCGGACAGTGCTGGA	7	0	0.503378	12.7012	0	0.593301	-C			GGGCCTCTGTGGACATCTTACCGGACAGTGCTGGATTTCTCGGCTCGACTCTAACACTGTCTGGTAACGATGTTCAAAGGTGACCC	chr16:51322692..51322752:-	mmu-miR-200a-5p
GAGGGCCCCCCCCAATCCTGA	mmu-miR-200a-5p	CATCTTACCGGACAGTGCTGGA	7	0	2.01351	26.767	10.1164	3.60273		-GGA		GGGCCTCTGTGGACATCTTACCGGACAGTGCTGGATTTCTCGGCTCGACTCTAACACTGTCTGGTAACGATGTTCAAAGGTGACCC	chr16:51322692..51322752:-	mmu-miR-200a-5p
GAGGGCCCCCCCCAATCCTGT	mmu-miR-200b-5p	CATCTTACTGGGCAGCATTGGA	7	1.17237	35.8778	264.738	43.7697	60.0379		-A		CCATCTTACTGGGCAGCATTGGATGGTGTCTGGTCTCTAATACTGCCTGGTAATGATGA	chr16:51323348..51323405:-	mmu-miR-200b-5p
GAGGGCCCCCCCCAATCCTGTT	mmu-miR-200b-5p	CATCTTACTGGGCAGCATTGGA	7	1.0701	24.2382	87.9268	24.7925	27.6151				CCATCTTACTGGGCAGCATTGGATGGTGTCTGGTCTCTAATACTGCCTGGTAATGATGA	chr16:51323348..51323405:-	mmu-miR-200b-5p
CTAGCACAATCTGAAATCGGTT	mmu-miR-200b-5p	CATCTTACTGGGCAGCATTGGA	7	0	0.710413	11.7494	0.38218	1.75477	+C	-A		CCATCTTACTGGGCAGCATTGGATGGTGTCTGGTCTCTAATACTGCCTGGTAATGATGA	chr16:51323348..51323405:-	mmu-miR-200b-5p
CTAGCACCACCTGAAATCGGTT	mmu-miR-200b-5p	CATCTTACTGGGCAGCATTGGA	7	0	1.98205	54.0083	2.06133	0.862797		+T		CCATCTTACTGGGCAGCATTGGATGGTGTCTGGTCTCTAATACTGCCTGGTAATGATGA	chr16:51323348..51323405:-	mmu-miR-200b-5p
CTAGCACCATCTGAAATCGGCT	mmu-miR-203-3p	GTGAAATGTTTAGGACCACTAG	7	7.79991	62.8025	398.811	165.549	119.419	-G			AGTGGTTCTTAACAGTTCAACAGTTCTGTAGCGCAATTGTGAAATGTTTAGGACCACTAGA	chr21:68645106..68645167:+	mmu-miR-203-3p
CTAGCACCATCTGAAATCGGTT	mmu-miR-203-3p	GTGAAATGTTTAGGACCACTAG	7	0.286131	0.207035	8.09294	3.76691	1.5738	+T			AGTGGTTCTTAACAGTTCAACAGTTCTGTAGCGCAATTGTGAAATGTTTAGGACCACTAGA	chr21:68645106..68645167:+	mmu-miR-203-3p
CTAGCACCATCTGAAATCGGTTAT	mmu-miR-203-3p	GTGAAATGTTTAGGACCACTAG	7	0	0.710413	6.64185	2.9745	2.27671	+TT	-AG		AGTGGTTCTTAACAGTTCAACAGTTCTGTAGCGCAATTGTGAAATGTTTAGGACCACTAGA	chr21:68645106..68645167:+	mmu-miR-203-3p
CTAGCACCATCTGAAATCGGTTT	mmu-miR-409-3p	GAATGTTGCTCGGTGAACCCCT	7	2.34234	9.58752	46.1437	4.74634	12.8529				TGGTACGCGGGGAGAGGTTACCCGAGCAACTTTGCATCTGGACGACGAATGTTGCTCGGTGAACCCCTTTTCGGTATCA	chr21:65953906..65953960:+	mmu-miR-409-3p
CTAGCACCATCTGAAATCGTTT	ocu-miR-141-5p	CATCTTCCAGCACAGTGTTGGA	7	0	6.00907	65.8119	19.3745	6.16499		-A		GACCGGCTCTGGGTCCATCTTCCAGCACAGTGTTGGATGGTCTAATGGTGAAGCTCCTAACACTGTCTGGTAAAGATGGCCCCCGGCTGG	chr5:103498837..103498900:-	ocu-miR-141-5p
CTAGCACCATCTGAAGTCGGTT	rno-miR-203b-3p	TTGAACTGTTAAGAACCACTGG	7	3.79648	16.0046	167.709	42.739	42.0266				TAGTGGTCCTAAACATTTCACAATTGCGCTACAGAACTGTTGAACTGTTAAGAACCACTGGA	chr21:68645103..68645165:-	rno-miR-203b-3p
TAGAACCATCTGAAATCGGTT	rno-miR-203b-3p	TTGAACTGTTAAGAACCACTGG	7	0.286131	2.75031	68.3846	11.8041	2.10004			10:A>G	TAGTGGTCCTAAACATTTCACAATTGCGCTACAGAACTGTTGAACTGTTAAGAACCACTGGA	chr21:68645103..68645165:-	rno-miR-203b-3p
TAGCACCATCTGAAATCGGTTAT	rno-miR-203b-3p	TTGAACTGTTAAGAACCACTGG	7	0	0.503378	10.8698	2.51791	0.803819		+A	10:A>G	TAGTGGTCCTAAACATTTCACAATTGCGCTACAGAACTGTTGAACTGTTAAGAACCACTGGA	chr21:68645103..68645165:-	rno-miR-203b-3p
TAGCACCATCTGAAATCGGTTCT	xla-miR-135-3p	CATGTAGGGATGGAAGCCATGAA	7	0	2.78177	19.732	6.24701	0.791068	-CA	-A		AGATAAATTCACTCTAGTGCTTTATGGCTTTTTATTCCTATGTGATAGTAATAAAGTCTCATGTAGGGATGGAAGCCATGAAATACATTGTGAAAAATCA		xla-miR-135-3p
TCTAGCACCATCTGAAATCGGT	bta-chr1_189_mt	CTGGGCTTGGGGAGAGGGG	8	0	6.45461	15.3474	16.1418	16.8613			18:G>A	CCAAGCAAACAGGAGTAGAGGAGAGCACAGGGCAAGTGGAGATCTCTGGGAAGCCTGGGCTTGGGGAGAGGGG	chr1:67734417..67734490:+	bta-chr1_189_mt
TGACCGATTTCTCCTGGTGTTT	bta-chr1_331_mt	CGCGGGGTGGAGCAGCTC	8	0	0.264879	4.2226	3.57175	5.59352			16:T>C	GCCGGCGGCCACCCAAGCGCAGAAGCACCAGAGCCACAGTCGCCAGGTCATCTCCGCGGGGTGGAGCAGCTC	chr1:99229776..99229848:+	bta-chr1_331_mt
TGTAAACATTCTCGACTGGA	bta-chr1_567_mt	CGGGGTCGGGCCGGGCGGG	8	0	0	4.34792	3.06881	3.3081				TGCCCGAAGCGGCGCGGTAAGAGCGGGGTCGGGCCGGGCGGG	chr1:151162157..151162199:+	bta-chr1_567_mt
TGTAAACATTCTCGACTGGAAG	bta-chr1_588_mt	CGGGAGGGCAGGCTGGGC	8	0	3.28515	11.9676	13.6816	10.3322				CGGGAGGGCAGGCTGGGCCCTGCCTGGGACCCTCAGGGGACGGAAAGGGCGGGAAGAAGTGGGCTTGCATCTCCAGTGCAGA	chr1:153720651..153720733:+	bta-chr1_588_mt
TGTAAACATTCTACACTCTCAG	bta-chr10_2233_mt	CGGGGGCTGGGAAGGGC	8	0	4.5304	16.0475	8.36606	12.9378	+C			CTTGATCCTCCCCGTAGGCCTCATAATGGTCAAAGTGTGAGCAGACCCCAAGGAGGCATCCCGGGGGCTGGGAAGGGC	chr10:67270283..67270361:+	bta-chr10_2233_mt
TGCAAACATCCCCGACTGGAAG	bta-chr11_4091_mt	TTGGGAGCGGGCGGGCGGC	8	3.85698	8.95319	19.9276	16.3499	16.3849	+C	-C		CGCTGCCGCTTTAGTCTCTATTCGCCGCCGGTGGCTGAGGCTTGGGAGCGGGCGGGCGGC	chr11:190235..190295:+	bta-chr11_4091_mt
TGTAAACATACCCGACTGGAA	bta-chr11_4852_mt	TGGGGTCCTGGGCTGGGA	8	0	5.80204	20.8125	21.0219	13.8582			17:A>C	TGGGGTCCTGGGCTGGGAGTCGGCCCGTCTCCAGGGGCCATCAGAGCCCCAGGCAAG	chr11:105053408..105053465:+	bta-chr11_4852_mt
TGTAAACATCCCCAACTGGA	bta-chr11_4880_mt	GTGGGTGGGAGGACTGGGGC	8	0	1.27164	3.13345	1.7255	3.50587			19:C>A	GTGGGTGGGAGGACTGGGGCCTGGGAGCCTCCCGCGCTCCAGGCCAGGCCCCAGGCAGTGG	chr11:106374998..106375059:+	bta-chr11_4880_mt
TGTAAACATCCCCAACTGGAA	bta-chr11_5593_mt	CGCGTAGGAGAGCTGGAGC	8	0	1.9242	7.85734	3.78682	5.15102		-C		CGCGTAGGAGAGCTGGAGCGGACGCTGTCTGCAGTCTCCACGCAGCA	chr11:98874363..98874410:-	bta-chr11_5593_mt
TGTAAACATCCCCGAATGGAA	bta-chr11_5593_mt	CGCGTAGGAGAGCTGGAGC	8	0	0	6.75416	5.8018	4.51983	-CGC	+GGA		CGCGTAGGAGAGCTGGAGCGGACGCTGTCTGCAGTCTCCACGCAGCA	chr11:98874363..98874410:-	bta-chr11_5593_mt
TGTAAACATCCCCGACAGGAAG	bta-chr11_5593_mt	CGCGTAGGAGAGCTGGAGC	8	0	0.503378	9.05344	5.75544	6.03061	-CGCG	+GGA		CGCGTAGGAGAGCTGGAGCGGACGCTGTCTGCAGTCTCCACGCAGCA	chr11:98874363..98874410:-	bta-chr11_5593_mt
TGTAAACATCCCCGACTG	bta-chr12_6635_mt	CCGGGAAGGGTCTCTGGGAGGAGTG	8	0	1.00676	5.0611	4.7927	7.20583				AGCCTCACGGAGGAGTCCCGCCCTGTGGCCCGGGAAGGGTCTCTGGGAGGAGTG	chr12:85832176..85832230:+	bta-chr12_6635_mt
TGTAAACATCCCCGACTGAAA	bta-chr12_6940_mt	GTGGGATGGGGATTGGGGG	8	0	16.0766	68.159	68.1816	84.9165		-G		TCAGGGATCCGTAATGACCTAGAGGGGTGGGATGGGGATTGGGGG	chr12:51551517..51551562:-	bta-chr12_6940_mt,bta-chr23_26226_mt,bta-chr26_29216_mt
TGTAAACATCCCCGACTGGA	bta-chr12_6940_mt	GTGGGATGGGGATTGGGGG	8	0	3.93772	15.2177	15.0697	15.5479			18:G>A	TCAGGGATCCGTAATGACCTAGAGGGGTGGGATGGGGATTGGGGG	chr12:51551517..51551562:-	bta-chr12_6940_mt,bta-chr26_29216_mt
TGTAAACATCCCCGACTGGAA	bta-chr12_6940_mt	GTGGGATGGGGATTGGGGG	8	0.528088	23.1239	215.019	180.677	191.848				TCAGGGATCCGTAATGACCTAGAGGGGTGGGATGGGGATTGGGGG	chr12:51551517..51551562:-	bta-chr12_6940_mt,bta-chr23_26226_mt
TGTAAACATCCCCGACTGGAAA	bta-chr12_6940_mt	GTGGGATGGGGATTGGGGG	8	0	1.51013	5.91898	7.28255	6.18645	-G			TCAGGGATCCGTAATGACCTAGAGGGGTGGGATGGGGATTGGGGG	chr12:51551517..51551562:-	bta-chr12_6940_mt,bta-chr23_26226_mt,bta-chr26_29216_mt
TGTAAACATCCCCGACTGGAAG	bta-chr13_7263_mt	GCGGGAGAGGGGAAGGGCCGGG	8	0	0.503378	5.06645	3.40464	5.16781	-G			CCGCTCGACCCCGCCCCCGCGCAGCACACCTCGGCGGATGAGGCAGGCGCGGGAGAGGGGAAGGGCCGGG	chr13:22747468..22747538:+	bta-chr13_7263_mt
TGTAAACATCCCCGACTGGAAGA	bta-chr13_7274_mt	GCGGGTGGAGGTGGGGAGGG	8	0	4.49894	32.2398	29.0306	24.9541			0:G>C	GCGGGTGGAGGTGGGGAGGGAAACACCCAGGAAAAAGAAAATTATGTACTCTCTACCACTTACATAACCTCCTT	chr13:23102101..23102175:+	bta-chr13_7274_mt
TGTAAACATCCCCGACTGGAAGAT	bta-chr13_7292_mt	AGGGGCTGTGGGTGGGA	8	0	5.95123	23.7007	28.0499	26.712		+A		AGGGGCTGTGGGTGGGAGGAGCTACCCCATGCCCCTAA	chr13:29068580..29068618:+	bta-chr13_7292_mt
TGTAAACATCCCCGACTGGAAGT	bta-chr13_8095_mt	GTGGAGTGGGCTGGGCTGGG	8	0.286131	3.28515	44.4116	42.3113	24.525			6:T>G	GTGGAGTGGGCTGGGCTGGGGCCTGGGCACCGTGGCTGCAGAGCTTGGGCTGTGGCCTGGGACCTGGGCTGCCTCTGT	chr13:17929208..17929286:-	bta-chr13_8095_mt
TGTAAACATCCCCGACTGGAAGTT	bta-chr13_8095_mt	GTGGAGTGGGCTGGGCTGGG	8	0	1.27164	6.16963	4.41213	4.20878				GTGGAGTGGGCTGGGCTGGGGCCTGGGCACCGTGGCTGCAGAGCTTGGGCTGTGGCCTGGGACCTGGGCTGCCTCTGT	chr13:17929208..17929286:-	bta-chr13_8095_mt
TGTAAACATCCCCGACTGGAAT	bta-chr13_8095_mt	GTGGAGTGGGCTGGGCTGGG	8	0	1.00676	43.4726	26.1504	19.4105	-G		6:T>G	GTGGAGTGGGCTGGGCTGGGGCCTGGGCACCGTGGCTGCAGAGCTTGGGCTGTGGCCTGGGACCTGGGCTGCCTCTGT	chr13:17929208..17929286:-	bta-chr13_8095_mt
TGTAAACATCCCCGACTGGAT	bta-chr13_8135_mt	CAGGGCAGGGTGTGGGGG	8	0.300054	153.439	721.02	412.931	319.448			11:G>A	CAGGGCAGGGTGTGGGGGGAAGTGTGGAGGGCCCACCCCCTCTCCATGTGCTCCACTCTCCCCAAATCTGCATATGGT	chr13:25578857..25578935:-	bta-chr13_8135_mt
TGTAAACATCCCCGACTGGTA	bta-chr13_8461_mt	GTGGGTGGAGTGGGATGGG	8	1.05618	27.1479	108.949	98.014	65.6882				GTGGGTGGAGTGGGATGGGAGCACCTGTCCTGTCGTTTCTAG	chr13:60324039..60324081:-	bta-chr13_8461_mt,bta-chr1_861_mt
TGTAAACATCCCCGATTGGAA	bta-chr14_9522_mt	CTGGGAAGGGTCAGAGGG	8	0	3.2273	3.98164	2.80739	4.35995				CACTTGATTATAAAGGTGCAGTGCAAAGGAGCTAATCCAGCCTGGGAAGGGTCAGAGGG	chr14:6101331..6101390:-	bta-chr14_9522_mt
TGTAAACATCCCCGCCTGGAA	bta-chr15_10046_mt	CAGGGTAAGGGTTGGGAA	8	0.886239	25.0136	75.1845	78.1337	114.364				CAGGGTAAGGGTTGGGAAGCAGGGTTCTGAGCCAGGCCCTTTCCCAGAG	chr15:22706348..22706397:+	bta-chr15_10046_mt
TGTAAACATCTCCGACTGGAA	bta-chr15_10143_mt	GAGGGTGGGAAGGGGAGG	8	0.842065	35.0944	153.166	122.268	89.5777			12:G>A	CCTCTCCTCGCGGCCCGGGCTCCCCACGCGGCCCCGGGAGGCCTGAGGGTGGGAAGGGGAGG	chr15:29921303..29921365:+	bta-chr15_10143_mt
TGTAAACATCTCCGACTGGAAG	bta-chr15_10406_mt	TGGGGAGGGGCCAGGGGA	8	0	18.0008	47.5451	58.9365	49.8863				TGGGGAGGGGCCAGGGGAAGTCAGTGCCTGGTATGAGGCCCCCATA	chr15:55157295..55157341:+	bta-chr1_1209_mt,bta-chr11_5413_mt
TGTAAACATTCCCGACTGGA	bta-chr15_10692_mt	CTGGGCCGGGAGGGGGATGGG	8	0	0	3.87034	4.55118	5.93033		+G		CTGGGCCGGGAGGGGGATGGGGAAGCTGCGCCCCCGGGTACCGGCTGCCAGG	chr15:83412230..83412282:+	bta-chr15_10692_mt
TGTAAACATTCCCGACTGGAAG	bta-chr16_12941_mt	AAAAGGTTCATTCAGGGTTTT	8	0	0.207035	4.5802	3.49734	5.07625		-T		AAAAGGTTCATTCAGGGTTTTCTGTAACATCTAATGGAAAACCCTGAACGAAGGTCTTG	chr16:78409089..78409148:-	bta-chr16_12941_mt
TGTAAACGTCCCCGACTGGAA	bta-chr17_13952_mt	AAGGCCAGTGTGGAGGGTGGG	8	0	2.51689	11.463	10.1196	8.8419	-A			CAGTTACTACATTGACAGACCTTTTGGCTTGACAAAAATGGCAGCTAATTAAAAGGCCAGTGTGGAGGGTGGG	chr17:17729945..17730018:-	bta-chr17_13952_mt
TGTAAATATCCCCGACTGGA	bta-chr18_15548_mt	GTGGGTTAGGGCAATGGGA	8	0	2.60315	14.1372	14.0918	11.8177				GTGGGTTAGGGCAATGGGAAGCCCCCCAGCACTGCAGACGCACACTGAAAACACTCTGGGTTCACAACCACAGTCCTGCCCCAAGA	chr18:34064350..34064436:+	bta-chr18_15548_mt
TGTAAATATCCCCGACTGGAA	bta-chr18_15568_mt	CAGGCTGGGAGCTGGGCA	8	0	0.710413	3.98164	2.39715	2.00784				CAGGCTGGGAGCTGGGCAGAATGTAGCAGGCCTGGTGCTGCCAGATTTGCC	chr18:35731067..35731118:+	bta-chr18_15568_mt
TGTAATCATCCCCGACTGGAA	bta-chr18_16035_mt	AAGGGGAAGGTGGAGGAGGTGG	8	0	1.00676	5.92867	3.97223	4.48699				GCCCTTGTCTGCCCCACAGTGGTGACCATCATCAAGGGGAAGGTGGAGGAGGTGG	chr18:56085415..56085470:+	bta-chr18_16035_mt
TGTAAACATCCACGACTGG	bta-chr18_16391_mt	GCGGGAATGGCGATGCGGGGGGGT	8	0	0.736792	6.76284	6.66862	8.08038				GCGGGAATGGCGATGCGGGGGGGTCTCCGGAGGCCCTCTCCCAGCGGCTTTTCGAAGACACCCACTACCTCCCTATTGTGACGCTC	chr18:13037164..13037250:-	bta-chr18_16391_mt
TGTAAACATCCCCGACTGGAAGCTT	bta-chr18_16734_mt	CCGGGAGGGCGGGAGGCGCG	8	0	3.19584	15.8109	15.8173	14.8164				CGGCGAGAACGGTGCTTCCGGGGCGGGCAGCCGGGCCGAGGGAGGTGGGTCTGACAGTTGGCGCCGCCGGGAGGGCGGGAGGCGCG	chr18:49710086..49710172:-	bta-chr18_16734_mt
TGTAAACATCCCCGACTGGAAGCTTT	bta-chr18_16745_mt	TGGGGAGGAGGGTTGGGA	8	0	41.209	186.667	161.043	190.783			10:G>A	TGGGGAGGAGGGTTGGGAGAGCAGTGGGAGGCCTTTGGCCCCTAG	chr18:49900774..49900819:-	bta-chr18_16745_mt
TGTAAACATCCCCGACTGT	bta-chr18_16745_mt	TGGGGAGGAGGGTTGGGA	8	0	7.25433	58.9251	39.9711	66.5705		+G	10:G>A	TGGGGAGGAGGGTTGGGAGAGCAGTGGGAGGCCTTTGGCCCCTAG	chr18:49900774..49900819:-	bta-chr18_16745_mt
TGTAAACATCCCCGACTTGAA	bta-chr19_17596_mt	CGGGCGGGGCGGTTGGGGG	8	0	1.00676	9.66936	9.80208	11.675		-G		CGGGCGGGGCGGTTGGGGGCGGTGCGGGCGGGGGGCGGGACCGGGCGCGGGGCCCCACGTGCCCCTCTCGGGCGGG	chr19:51259245..51259321:+	bta-chr19_17596_mt
TGTAAACATCTCCGACTGGA	bta-chr19_17989_mt	CCGGGTGGGAGGTGAAGGG	8	0	0.710413	5.06645	5.77213	5.53417				CCGGGTGGGAGGTGAAGGGATCATTCATATCTCCCAGATTCCAGGC	chr19:17292304..17292350:-	bta-chr19_17989_mt
TTTAAACATCCCCGACTGGA	bta-chr19_18017_mt	TAGGGATGGGACTGAGGGCAGGG	8	0	2.22055	12.4312	8.74824	8.74603				TAGGGATGGGACTGAGGGCAGGGCCTGAGCGGCCGAGCTAAAGTTTAGGCCTGAGA	chr19:20138260..20138316:-	bta-chr19_18017_mt
GTAAACATCCTTGACTGGAAGCTAT	bta-chr19_18017_mt	TAGGGATGGGACTGAGGGCAGGG	8	0	3.99556	12.6818	5.37326	8.37122		+C		TAGGGATGGGACTGAGGGCAGGGCCTGAGCGGCCGAGCTAAAGTTTAGGCCTGAGA	chr19:20138260..20138316:-	bta-chr19_18017_mt
GTAAACATCCTTGACTGGAAGCTGT	bta-chr19_18329_mt	CCGGGCGGGTGTAGGTGGG	8	0	1.00676	4.47758	2.87204	2.52941				CCGGGCGGGTGTAGGTGGGGGCGGCCGAGCCAAGCCCACCCATTCGCCCGCCAGGCC	chr19:37873776..37873833:-	bta-chr19_18329_mt
TAAACATCCTTGACTGGAAGCTGT	bta-chr19_18346_mt	AGGGCAGAGGGAGGGAG	8	0	3.25368	8.34793	3.87952	7.09952	+A			CCTGGATTTGCCCATCTCTCCTAATGGAGCAAAGGGCAGAGGGAGGGAG	chr19:39005265..39005314:-	bta-chr19_18346_mt
TGTAAACATCCTTGACTGGT	bta-chr19_18483_mt	CGCGGCGCGGGCGGCTCG	8	0.300054	1.6857	6.27455	6.72189	5.46344			3:G>T	CGCGGCGCGGGCGGCTCGTGGGCCAGTCGGCGGCGCGGCGCGG	chr19:47778966..47779009:-	bta-chr19_18483_mt
TGTAAACATCTTTGACTGGAAG	bta-chr19_18579_mt	TCGGGAGGGAGGCGGGCC	8	0	0.503378	5.42839	5.92255	4.5413				TCGGGAGGGAGGCGGGCCCGCAGTGGCTTCCAGGCCCAGCGCCAGGCCCCAGCCTGCACCCCAGGCTGCA	chr19:52653089..52653159:-	bta-chr19_18579_mt
GCACATTACACGGTCGACCT	bta-chr2_18964_mt	TCCGGGATCTTTAGTTGTGG	8	0	0	4.34358	1.43602	4.25475			1:C>A	TCCGGGATCTTTAGTTGTGGCATGTGGAATCTATTCATTTCCTTATCAGGGGTAGAACCCAGG	chr2:36753760..36753823:+	bta-chr2_18964_mt,bta-miR-3432a,bta-miR-3432b
GCACATTACACGGTCGACCTCT	bta-chr2_19082_mt	GTGGGATTGGGGATGGGT	8	1.41433	3.10144	11.0178	6.30473	6.26788	-G	+GT		GTGGGATTGGGGATGGGTTTCTGGTTACCTGTCAACATCATTCAAATTCCT	chr2:72186673..72186724:+	bta-chr2_19082_mt
CGCATCCCCTAGGGCATTGG	bta-chr2_19174_mt	CGGGCGGGGGCGGGCGG	8	0	0.503378	4.46891	4.48492	5.54656		+C	7:G>A	CGGGCGGGGGCGGGCGGCCGGCGCTGGGCCACCCGTTTCCGGTCCCCCGCCTTCCCAGAA	chr2:95918905..95918965:+	bta-chr2_19174_mt
CGCATCCCCTAGGGCATTGGT	bta-chr2_19297_mt	CTGGGGAGGAGAGTTGGC	8	0	13.5019	58.9994	51.752	55.6531			17:C>G	TAGCTCTCTCCTATCTGTCTTAACATCTCCATGTGAACTCTGGCTGGGGAGGAGAGTTGGC	chr2:122954511..122954572:+	bta-chr2_19297_mt
TCCAGCATCAGTGATTTTGTTGT	bta-chr2_19297_mt	CTGGGGAGGAGAGTTGGC	8	0	2.01351	12.0659	10.0338	11.5068	+G		17:C>G	TAGCTCTCTCCTATCTGTCTTAACATCTCCATGTGAACTCTGGCTGGGGAGGAGAGTTGGC	chr2:122954511..122954572:+	bta-chr2_19297_mt
TCCGTCTCAGTTACTTTATAG	bta-chr2_19418_mt	CGGGCCGCGGCGGGCGGG	8	0	3.02027	5.6867	2.01497	4.47361			0:C>G	CGGGCCGCGGCGGGCGGGCGCGGAGCCCCCGGGGGGCTCGAGGAGGCGGCCGGCAGGGCTGGCGG	chr2:133055589..133055654:+	bta-chr2_19418_mt
ACTCACACAGAAATCGCACCC	bta-chr2_19925_mt	CAGGGCTGGGAGCGGGGA	8	0.300054	1.00676	13.7569	11.3406	16.3394				CAGGGCTGGGAGCGGGGAGGGGGAGAAGGGCCTCGGACTGATGAGGCGAAACTCCTGCGACGGGCCGGA	chr2:119236447..119236516:-	bta-chr2_19925_mt
ACTCACACAGAAATCGCACCCA	bta-chr20_20450_mt	TCTCCTCTGAAAAAGCCTCTAA	8	0	1.03314	4.82549	1.43602	5.4383			21:A>T	AGAGGCTTGGTCTTCTGAGAAGGCAAGAGTTGTCTTCTCCTCTGAAAAAGCCTCTAA	chr20:10473081..10473138:-	bta-chr20_20450_mt
ACTCACACAGAAATCGCACCCAT	bta-chr21_21986_mt	CGGGGCCGGGCTCTGGG	8	0	6.00907	16.5284	17.5115	15.3424		+GA		CGGGGCCGGGCTCTGGGGCTTCTTCTCTGATCCCACCCTGCA	chr21:64605025..64605067:+	bta-chr21_21986_mt
CCTCACACAGAAATCGCACCCA	bta-chr21_23040_mt	TGGGAAGTGGTGGGGGTGG	8	0	0.264879	4.34792	3.92588	2.23945	+A			GGCTGAACTTTCCTTCCTATTCTGAGTTAGCAGAATTTAGCTGGGAAGTGGTGGGGGTGG	chr21:34999920..34999980:-	bta-chr21_23040_mt
CCTCACACAGAAATCGCACCCAT	bta-chr22_24091_mt	GCGGGTTGTGGAGGATGTGGGC	8	0	1.71717	12.4322	10.9669	10.5853		-C		GCGGGTTGTGGAGGATGTGGGCCACCCACGGGCTGGCCGTGGCGCTGGCTCTGAGCGTGCTGCCGGCCAGCCGGGCG	chr22:49383526..49383603:-	bta-chr22_24091_mt
TCACACACAGAAATCGCACCC	bta-chr22_24091_mt	GCGGGTTGTGGAGGATGTGGGC	8	0	5.2672	16.6451	9.9708	17.6392				GCGGGTTGTGGAGGATGTGGGCCACCCACGGGCTGGCCGTGGCGCTGGCTCTGAGCGTGCTGCCGGCCAGCCGGGCG	chr22:49383526..49383603:-	bta-chr22_24091_mt
TCACACACAGAAATCGCACCCA	bta-chr23_25232_mt	GGAGGAGGGAGAGGAGGA	8	0	2.22055	9.29874	7.13374	5.72827			8:G>A	GGAGGAGGGAGAGGAGGACCGGGATGCGGATGAGGAGGGGGAAGGGGATGAGGACACCCCAACCTCGGCTCCAGGGTCCAGCCTGGCCGCCCGAAACCCTTACGCCCT	chr23:28428516..28428624:+	bta-chr23_25232_mt,bta-chr26_29201_mt
TCACACACAGAAATCGCACCCAT	bta-chr23_25535_mt	CAGGGCAAGGGGTCTGGGT	8	0	3.73068	11.477	6.32303	9.32633				CCAGACCTTCTCTGTAGGGAATGTGACTGCATGCTTCAGGCATAAAGCTCTTTGCAGGGCAAGGGGTCTGGGT	chr23:45921481..45921554:+	bta-chr23_25535_mt
TCACACAGAAATCGCACCCA	bta-chr23_26226_mt	GTGGGATGGGGATTGGGTG	8	0.286131	2.51689	13.6467	6.06161	7.34855		-G	17:T>A	CTTGGTCCTGAAAGCCAAAGGGAGTGTGGGATGGGGATTGGGTG	chr23:12144700..12144744:-	bta-chr12_6940_mt,bta-chr23_26226_mt
TCACACAGAAATCGCACCCAT	bta-chr23_26317_mt	TGGGAGTGGCGGGGAGGT	8	0.886239	2.54327	33.2307	31.681	22.0944			17:T>G	TGGGAGTGGCGGGGAGGTGTGGTCAGGGAGGCTCCCCCAGTCCTAGG	chr23:27400732..27400779:-	bta-chr23_26317_mt
TCCCACACAGAAATCGCACCCA	bta-chr23_26520_mt	GGTAGTGTGGCCGAGCGGTCTAAGG	8	0.286131	0.710413	8.82015	8.83933	8.31298			5:T>A	CCAGGCTCCCTTGCTCACCTGGAAGTGGTAGTGTGGCCGAGCGGTCTAAGG	chr23:31810958..31811009:-	bta-chr23_26520_mt
TCCCACACAGAAATCGCACCCAT	bta-chr23_26520_mt	GGTAGTGTGGCCGAGCGGTCTAAGG	8	14.788	30.092	103.44	131.264	92.1753		-GG	5:T>C	CCAGGCTCCCTTGCTCACCTGGAAGTGGTAGTGTGGCCGAGCGGTCTAAGG	chr23:31810958..31811009:-	bta-chr23_26520_mt
TCTCACACAGAAACCGCACCCA	bta-chr23_26520_mt	GGTAGTGTGGCCGAGCGGTCTAAGG	8	65.538	185.83	718.829	805.55	824.795		-G	5:T>C	CCAGGCTCCCTTGCTCACCTGGAAGTGGTAGTGTGGCCGAGCGGTCTAAGG	chr23:31810958..31811009:-	bta-chr23_26520_mt
TCTCACACAGAAACCGCACCCAT	bta-chr23_26520_mt	GGTAGTGTGGCCGAGCGGTCTAAGG	8	176.107	1910.87	10629	10431.5	13867.5			5:T>C	CCAGGCTCCCTTGCTCACCTGGAAGTGGTAGTGTGGCCGAGCGGTCTAAGG	chr23:31810958..31811009:-	bta-chr23_26520_mt
TCTCACACAGAAATAGCACCCA	bta-chr23_26520_mt	GGTAGTGTGGCCGAGCGGTCTAAGG	8	2.74271	12.3926	36.212	37.9911	47.8462				CCAGGCTCCCTTGCTCACCTGGAAGTGGTAGTGTGGCCGAGCGGTCTAAGG	chr23:31810958..31811009:-	bta-chr23_26520_mt
TCTCACACAGAAATCACACCCA	bta-chr23_26520_mt	GGTAGTGTGGCCGAGCGGTCTAAGG	8	0.842065	3.4871	19.6652	20.3685	20.3392	-G		5:T>C	CCAGGCTCCCTTGCTCACCTGGAAGTGGTAGTGTGGCCGAGCGGTCTAAGG	chr23:31810958..31811009:-	bta-chr23_26520_mt
TCTCACACAGAAATCGCACAC	bta-chr24_27148_mt	AGGGGTTGTGGGTTAGGGG	8	0	23.8607	76.4455	88.4611	103.054		-G		AGGGGTTGTGGGTTAGGGGGCAGTCCTGGAACCAACCCCCAT	chr24:52020801..52020843:+	bta-chr24_27148_mt
TCTCACACAGAAATCGCACACA	bta-chr24_27148_mt	AGGGGTTGTGGGTTAGGGG	8	0.483914	80.4248	272.591	274.867	275.283			18:G>T	AGGGGTTGTGGGTTAGGGGGCAGTCCTGGAACCAACCCCCAT	chr24:52020801..52020843:+	bta-chr24_27148_mt
TCTCACACAGAAATCGCACACAT	bta-chr24_27148_mt	AGGGGTTGTGGGTTAGGGG	8	0.783968	16.5486	70.8039	59.2516	53.0649	-A		18:G>T	AGGGGTTGTGGGTTAGGGGGCAGTCCTGGAACCAACCCCCAT	chr24:52020801..52020843:+	bta-chr24_27148_mt
TCTCACACAGAAATCGCACC	bta-chr25_28965_mt	CAGGGAGGGCCGCGGCTGGG	8	0	1.51013	4.94546	2.85374	5.05111				CAGGGAGGGCCGCGGCTGGGGCTGTGGCCGGCCGGCCGGGGCGGCGCTTCTCGGC	chr25:33844213..33844268:-	bta-chr25_28965_mt
TCTCACACAGAAATCGCACCC	bta-chr25_29028_mt	TAGGGTGGGTGCCAGGGGCTGGG	8	0	2.51689	8.21393	2.06133	4.82758			0:T>G	AGGTTCCCAGAGTGGTCCCTCCGGGGTGAAGGTGGTAGGGTGGGTGCCAGGGGCTGGG	chr25:37836175..37836233:-	bta-chr25_29028_mt
TCTCACACAGAAATCGCACCCA	bta-chr26_29201_mt	GAAGGAGGAAGAGGAGGAG	8	0.241957	1.47867	5.93301	5.75383	8.4216	-G			CAGCCTTTTGTGCCTCTCCAGGCAGGGGGAGGAGCAGGGAGAAGGAGGAAGAGGAGGAG	chr26:19494268..19494327:+	bta-chr26_29201_mt
TCTCACACAGAAATCGCACCCAA	bta-chr26_29201_mt	GAAGGAGGAAGAGGAGGAG	8	0	8.85073	22.0584	22.736	33.314				CAGCCTTTTGTGCCTCTCCAGGCAGGGGGAGGAGCAGGGAGAAGGAGGAAGAGGAGGAG	chr26:19494268..19494327:+	bta-chr26_29201_mt
TCTCACACAGAAATCGCACCCAC	bta-chr26_29649_mt	AGGGGAATGTGGAAGGGG	8	0	0	9.77631	5.26919	8.60787	-A	+T		AGGGGAATGTGGAAGGGGCCTTGCCAAGAACCAGCATGGGTCTGGGGCTTGGCTGTGTGTCTGGGAGTCAGAGACCTCCCCG	chr26:44766149..44766231:-	bta-chr26_29649_mt
TCTCACACAGAAATCGCACCCAT	bta-chr26_29649_mt	AGGGGAATGTGGAAGGGG	8	2.1983	44.2211	168.022	162.549	182.922			0:A>T	AGGGGAATGTGGAAGGGGCCTTGCCAAGAACCAGCATGGGTCTGGGGCTTGGCTGTGTGTCTGGGAGTCAGAGACCTCCCCG	chr26:44766149..44766231:-	bta-chr11_4357_mt,bta-chr26_29649_mt
TCTCACACAGAAATCGCACCCATA	bta-chr26_29649_mt	AGGGGAATGTGGAAGGGG	8	0.241957	12.2566	40.3177	35.9314	38.8107		+C	0:A>T	AGGGGAATGTGGAAGGGGCCTTGCCAAGAACCAGCATGGGTCTGGGGCTTGGCTGTGTGTCTGGGAGTCAGAGACCTCCCCG	chr26:44766149..44766231:-	bta-chr26_29649_mt
TCTCACACAGAAATCGCACCCATT	bta-chr27_30001_mt	CGCCGGGGCGGGTTCCGGAGG	8	0	0.207035	5.79467	6.91013	9.65454			1:G>C	CGCCGGGGCGGGTTCCGGAGGGGGCCCTCCCCCTCCTCACCCCCACCCCCGCCCGCCC	chr27:6219081..6219139:-	bta-chr27_30001_mt
TCTCACACAGAAATCGCACCCATTT	bta-chr27_30001_mt	CGCCGGGGCGGGTTCCGGAGG	8	0	34.9878	148.087	163.454	98.1327	-CGC	+GGG		CGCCGGGGCGGGTTCCGGAGGGGGCCCTCCCCCTCCTCACCCCCACCCCCGCCCGCCC	chr27:6219081..6219139:-	bta-chr27_30001_mt
TCTCACACAGAAATCGCACCCG	bta-chr27_30001_mt	CGCCGGGGCGGGTTCCGGAGG	8	0.586185	17.7623	55.3289	67.7123	44.7164	-CGC	+GGGC		CGCCGGGGCGGGTTCCGGAGGGGGCCCTCCCCCTCCTCACCCCCACCCCCGCCCGCCC	chr27:6219081..6219139:-	bta-chr27_30001_mt
TCTCACACAGAAATCGCACCCT	bta-chr27_30001_mt	CGCCGGGGCGGGTTCCGGAGG	8	0	0	4.10263	4.8488	4.97005			15:C>G	CGCCGGGGCGGGTTCCGGAGGGGGCCCTCCCCCTCCTCACCCCCACCCCCGCCCGCCC	chr27:6219081..6219139:-	bta-chr27_30001_mt
TCTCACACAGAAATCGCACCCTT	bta-chr27_30238_mt	AGCGGGATCTTTAGTTGTGG	8	0	0.503378	5.06211	3.03915	7.25925		-G		GAAGCTGTACCAGGTCTTGTTAATAGTTGTGGCACGTGAGATCTTCGATCTTTGTTTTGGCAAGCGGGATCTTTAGTTGTGG	chr27:29183788..29183870:-	bta-chr27_30238_mt,bta-miR-3432a
TCTCACACAGAAATCGCACCTAT	bta-chr27_30238_mt	AGCGGGATCTTTAGTTGTGG	8	0	0.207035	10.2452	6.37914	11.8338			0:A>C	GAAGCTGTACCAGGTCTTGTTAATAGTTGTGGCACGTGAGATCTTCGATCTTTGTTTTGGCAAGCGGGATCTTTAGTTGTGG	chr27:29183788..29183870:-	bta-chr27_30238_mt,bta-miR-3432a
TCTCACACAGAAATCGCACT	bta-chr28_30313_mt	GCTGGAGGAGAGGAGGCG	8	0	14.6193	60.537	47.5593	51.7021			0:G>A	CTCCCCAAGCTCACAGTAGCAGCTGGAGGAGAGGAGGCG	chr28:1278370..1278409:+	bta-chr28_30313_mt
TCTCACACAGAAATCGCACTCA	bta-chr28_30351_mt	ACGGGCGGGGCTGTGGGT	8	0	11.0114	25.9719	30.1356	34.8732			0:A>G	CTGGCCCTCCTGTGCACAACAACGGGCGGGGCTGTGGGT	chr28:2895736..2895775:+	bta-chr28_30351_mt
TCTCACACAGAAATCGCATCC	bta-chr28_30612_mt	CAGGGTTGCGGCGGGCGGAACG	8	0.300054	1.51013	7.96762	6.25838	9.58811				CAGGGTTGCGGCGGGCGGAACGGTGTCTCCTTCACTTCGCCCTCCAGCCGCGGCAGCTGCAGCCCG	chr28:30970346..30970412:+	bta-chr28_30612_mt
TCTCACACAGAAATCGCATCCAT	bta-chr28_31251_mt	ATGGGTTTGGGCTGGGT	8	2.24247	30.6421	66.3945	83.7184	61.1351		+TA		ATGGGTTTGGGCTGGGTTTGAGTCCCAGCCATGTGGGTTTAAGTCCCAAACTGGGTTTTGGCTGGGTTCGAATCCCAAT	chr28:25148245..25148324:-	bta-chr28_31251_mt
TCTCACACAGAAATCGCGCCCA	bta-chr28_31251_mt	ATGGGTTTGGGCTGGGT	8	0	0.503378	5.30741	3.31033	2.26459		+T	13:G>A	ATGGGTTTGGGCTGGGTTTGAGTCCCAGCCATGTGGGTTTAAGTCCCAAACTGGGTTTTGGCTGGGTTCGAATCCCAAT	chr28:25148245..25148324:-	bta-chr28_31251_mt
TCTCACACAGAAATCGTACCCAT	bta-chr29_32400_mt	CAGGTGAGGGAGGGCTTGGG	8	0	0	2.7812	1.38967	3.08987				CGGGTGCCCCGAGTCACAGGCTGCTTTGGGTCTGCCACAGTGGGCAAGGAAATGGAATCAGCAGACAGGTGAGGGAGGGCTTGGG	chr29:41027316..41027401:-	bta-chr29_32400_mt
TCTCACACAGAAGTCGCACC	bta-chr29_32571_mt	CTGGGAGGAAGTGGGCAGGG	8	0.286131	39.3761	156.845	133.251	122.748				CTGGGAGGAAGTGGGCAGGGGTCTGCCTTTTCCCCTCAGAC	chr29:48032461..48032502:-	bta-chr23_25559_mt,bta-chr29_32571_mt
TCTCACACAGAAGTCGCACCCA	bta-chr29_32571_mt	CTGGGAGGAAGTGGGCAGGG	8	0.586185	14.1159	52.7422	34.5287	30.1001	-C			CTGGGAGGAAGTGGGCAGGGGTCTGCCTTTTCCCCTCAGAC	chr29:48032461..48032502:-	bta-chr23_25559_mt,bta-chr29_32571_mt
TCTCACACAGAGATCGCACCCAT	bta-chr3_33290_mt	AGGGGCTGGGAGGGAGCGG	8	1.44458	68.158	324.814	166.364	200.106				AGGGGCTGGGAGGGAGCGGGCACAGCTGTTGGTCTTGCTGGGGGTGGTCTGAGCTGTCTCCCAATAACCCCCACCAC	chr3:117320497..117320574:+	bta-chr23_26315_mt,bta-chr3_33290_mt
TCTCACACAGGAATCGCACCCA	bta-chr3_33408_mt	GTGGGGGAGGAGTGGAGG	8	0	6.30542	23.3387	20.016	13.9939				TTCTGTCTTCCTGTCGGCTTTGCTTAGAGATCAGGGTGGTGGTGGGGGAGGAGTGGAGG	chr3:10525668..10525727:-	bta-chr3_33408_mt
TCTCACGCAGAAATCGCACC	bta-chr3_33557_mt	TGGGGATGGGGTGTAGGGT	8	0	0.503378	5.19611	5.46435	3.78774		+T		TGGGGATGGGGTGTAGGGTTCCTACCTGGGTCACTCCTCTCCGCA	chr3:27592882..27592927:-	bta-chr3_33557_mt
TCTCACGCAGAAATCGCACCC	bta-chr3_34048_mt	GTGGGTCTGGATGTGGGTA	8	0	0.503378	4.35226	1.38967	1.88952		-A		TCTGGGTCTAGCCTTCTCAGCTGTGGGTCTGGATGTGGGTA	chr3:110329785..110329826:-	bta-chr3_34048_mt
TCTCACGCAGAAATCGCACCCA	bta-chr4_34299_mt	CGGAGCGGGGCGGGCGGG	8	0	0.264879	4.94113	5.15819	4.96601	+G			CCCTCCCCCTCTGCCCCTGCGGAGCGGGGCGGGCGGG	chr4:46202125..46202162:+	bta-chr4_34299_mt
TCTCACGCAGAAATCGCACCCAT	bta-chr5_35355_mt	CGGGGAAGGTGGCTCGGGGG	8	0	2.51689	8.1999	6.10796	5.26163			0:C>A	CCCTCCTCCCTCCCCATACCATCCCTCTGGGTCGTCCCAGTGTCTAGGGAGCCGGGGAAGGTGGCTCGGGGG	chr5:34032967..34033039:+	bta-chr5_35355_mt
TCTCGCACAGAAATCGCACCCA	bta-chr5_35355_mt	CGGGGAAGGTGGCTCGGGGG	8	8.07447	7.88555	35.5019	23.922	36.9369	+G	-GGG		CCCTCCTCCCTCCCCATACCATCCCTCTGGGTCGTCCCAGTGTCTAGGGAGCCGGGGAAGGTGGCTCGGGGG	chr5:34032967..34033039:+	bta-chr5_35355_mt
CCTCAGTCAGCCTTGTGGATGT	bta-chr5_35355_mt	CGGGGAAGGTGGCTCGGGGG	8	0.241957	2.27839	32.4711	29.6774	46.1629	+G			CCCTCCTCCCTCCCCATACCATCCCTCTGGGTCGTCCCAGTGTCTAGGGAGCCGGGGAAGGTGGCTCGGGGG	chr5:34032967..34033039:+	bta-chr5_35355_mt
CCTCAGTCAGCCTTGTGGATGTT	bta-chr5_35355_mt	CGGGGAAGGTGGCTCGGGGG	8	1.37015	19.0522	139.24	84.6104	72.5843	-CG			CCCTCCTCCCTCCCCATACCATCCCTCTGGGTCGTCCCAGTGTCTAGGGAGCCGGGGAAGGTGGCTCGGGGG	chr5:34032967..34033039:+	bta-chr5_35355_mt
CTCAGTCAGCCTTGTGGATGT	bta-chr5_35355_mt	CGGGGAAGGTGGCTCGGGGG	8	1.11427	6.04054	30.1945	30.6902	30.039	-C	-G		CCCTCCTCCCTCCCCATACCATCCCTCTGGGTCGTCCCAGTGTCTAGGGAGCCGGGGAAGGTGGCTCGGGGG	chr5:34032967..34033039:+	bta-chr5_35355_mt
CTCAGTCAGCCTTGTGGATGTA	bta-chr5_35355_mt	CGGGGAAGGTGGCTCGGGGG	8	0.241957	68.4462	380.516	303.204	305.149	-C			CCCTCCTCCCTCCCCATACCATCCCTCTGGGTCGTCCCAGTGTCTAGGGAGCCGGGGAAGGTGGCTCGGGGG	chr5:34032967..34033039:+	bta-chr5_35355_mt
CTCAGTCAGCCTTGTGGATGTAT	bta-chr5_35355_mt	CGGGGAAGGTGGCTCGGGGG	8	0	1.00676	7.00915	2.91839	4.14943			0:C>T	CCCTCCTCCCTCCCCATACCATCCCTCTGGGTCGTCCCAGTGTCTAGGGAGCCGGGGAAGGTGGCTCGGGGG	chr5:34032967..34033039:+	bta-chr5_35355_mt
AGCGGGATCTTTAGTTGTGGT	bta-chr5_35450_mt	TGGGGACTGGGTTGAGGGG	8	0	1.21379	2.41492	1.8182	3.21186		+A	0:T>A	TGGGGACTGGGTTGAGGGGATAAGATCACACGAAGGCCCTGTTTG	chr5:56436034..56436079:+	bta-chr5_35450_mt
AGCGGGATCTTTAGTTGTGGTG	bta-chr5_35450_mt	TGGGGACTGGGTTGAGGGG	8	0	3.52365	7.23506	8.62587	6.89808	-T			TGGGGACTGGGTTGAGGGGATAAGATCACACGAAGGCCCTGTTTG	chr5:56436034..56436079:+	bta-chr5_35450_mt
AGCGGGATCTTTAGTTGTGGTGT	bta-chr5_35450_mt	TGGGGACTGGGTTGAGGGG	8	0	2.01351	5.08482	5.80018	5.21504	-T	+T		TGGGGACTGGGTTGAGGGGATAAGATCACACGAAGGCCCTGTTTG	chr5:56436034..56436079:+	bta-chr5_35450_mt
ATGCGGGATCTTTAGTTGTGG	bta-chr5_35450_mt	TGGGGACTGGGTTGAGGGG	8	0	5.5057	14.7315	11.0413	12.1678			18:G>A	TGGGGACTGGGTTGAGGGGATAAGATCACACGAAGGCCCTGTTTG	chr5:56436034..56436079:+	bta-chr5_35450_mt
CGCGGGATCTTTAGTTGTGGTGT	bta-chr5_35450_mt	TGGGGACTGGGTTGAGGGG	8	0	57.6185	160.414	146.738	141.692		+A		TGGGGACTGGGTTGAGGGGATAAGATCACACGAAGGCCCTGTTTG	chr5:56436034..56436079:+	bta-chr5_35450_mt
GGCGGGATCTTTAGTTGTGGT	bta-chr5_35450_mt	TGGGGACTGGGTTGAGGGG	8	0.770045	34.6671	145.013	138.676	138.597		+T		TGGGGACTGGGTTGAGGGGATAAGATCACACGAAGGCCCTGTTTG	chr5:56436034..56436079:+	bta-chr5_35450_mt
GGCGGGATCTTTAGTTGTGGTG	bta-chr5_35450_mt	TGGGGACTGGGTTGAGGGG	8	0	10.0939	25.9806	29.3469	26.0444			18:G>T	TGGGGACTGGGTTGAGGGGATAAGATCACACGAAGGCCCTGTTTG	chr5:56436034..56436079:+	bta-chr5_35450_mt
GGCGGGATCTTTAGTTGTGGTGT	bta-chr5_36455_mt	CAGGGAGGGAGAGGAGGTG	8	0	1.18233	2.89249	2.22843	3.6487				CAGGGAGGGAGAGGAGGTGTGGACAAGTGAACCAGAGCCAGAGTTCTGAGCTGGGTTCAAAGTTCAGAGTTCTGAGTCTTCCCCTCA	chr5:25534028..25534115:-	bta-chr5_36455_mt
TGCAGGATCTTTAGTTGTGG	bta-chr5_36528_mt	AAGGGGTGTGGATAGGGGT	8	0	0.264879	6.52622	7.33052	9.79285				CGCATGCATGACCCCAGCAGCCAGCATGGAGAAGGAAAAAGCGCTCTCTCGGAAACCTGGGGATGAAAGGGGTGTGGATAGGGGT	chr5:30845399..30845484:-	bta-chr5_36528_mt
TGCGAGATCTTTAGTTGTGG	bta-chr5_36737_mt	ATGGGGTTGAGGGGCGAGG	8	0	2.22055	10.1372	11.1621	10.5139			0:A>G	ATGGGGTTGAGGGGCGAGGGAGGGGAGAAGATACTTTGTCTCCTTCACACATCACCTCTGTGT	chr5:73396497..73396560:-	bta-chr5_36737_mt
TGCGGGACCTTTAGTTGTGGTGT	bta-chr6_38204_mt	CCCGGCCGCCCCCGGGG	8	0	1.47867	2.54458	2.90009	2.83679	-CCC	+AGCCC		CCCGGCCGCCCCCGGGGAGCCCCATCCGGGCGGCGGCCTGGCC	chr6:111321328..111321371:+	bta-chr6_38204_mt
TGCGGGATCCTTAGTTGTGGTG	bta-chr7_39188_mt	TAGGGAGCTGGGGCGGGGC	8	0	1.00676	4.83417	3.06881	5.78787			0:T>C	TAGGGAGCTGGGGCGGGGCTTGAGTAGTTGCAGGGCCCAGGCTCTAGAGCAC	chr7:17108918..17108970:+	bta-chr7_39188_mt
TGCGGGATCCTTAGTTGTGGTGT	bta-chr8_41311_mt	GAGGTGGGAGGGCCAGGG	8	1.17237	10.0259	78.4246	85.9943	98.3508				CGTAGTCATTGCTTCTACCTGGGGGCAGCTGCAGCAATTGTTGGATGCTGTGCCTGAGGTGGGAGGGCCAGGG	chr8:78001600..78001673:+	bta-chr8_41311_mt
TGCGGGATCTATAGTTGTGGTGT	bta-chr8_41311_mt	GAGGTGGGAGGGCCAGGG	8	0	2.54327	19.0837	14.0752	12.3806	+T			CGTAGTCATTGCTTCTACCTGGGGGCAGCTGCAGCAATTGTTGGATGCTGTGCCTGAGGTGGGAGGGCCAGGG	chr8:78001600..78001673:+	bta-chr8_41311_mt
TGCGGGATCTCTAGTTGTGGTGT	bta-chr9_42600_mt	CCGGGTGGGATGGGAGAGG	8	0.600108	7.34059	24.0896	29.3249	24.4254				CCGGGTGGGATGGGAGAGGTGGCCTGGCCCAGCCTGGGGCTCCCGTGTTATCTTCCCGTTCCTTCGGGC	chr9:12842816..12842885:+	bta-chr9_42600_mt
TGCGGGATCTTTAGCTGTGGTGT	bta-chr9_42735_mt	TGGGGAGGATGGGGGCGGG	8	0	0.768257	11.3527	13.2795	10.3111	-T			CGCTCGCACGCCGCCGAGCACGTACAAAGGGCCCGGTGGGGAGGATGGGGGCGGG	chr9:62725499..62725554:+	bta-chr9_42735_mt
TGCGGGATCTTTAGTCGTGGT	bta-chr9_42735_mt	TGGGGAGGATGGGGGCGGG	8	0	2.51181	11.826	8.48682	7.22996				CGCTCGCACGCCGCCGAGCACGTACAAAGGGCCCGGTGGGGAGGATGGGGGCGGG	chr9:62725499..62725554:+	bta-chr9_42735_mt
TGCGGGATCTTTAGTTGCGGTG	bta-chr9_43314_mt	AGGGAGGGAGATGGGGGG	8	0	1.00676	7.97297	6.21203	4.62541	+G	-G	4:A>T	CTCCAGCTATGCCTGCAGATGTCCTGAGCCTGAGAGAGAGGAGAGGGAGGGAGGGAGGGAGATGGGGGG	chr9:99007015..99007084:-	bta-chr9_43314_mt
TGCGGGATCTTTAGTTGCGGTGT	bta-chrUn_NW_020191060v1_44231_mt	GGGTGTCGGGGGGCTGGGGT	8	0	0.264879	4.2226	3.7291	5.64011		-T		GGGTGTCGGGGGGCTGGGGTACGCGAACCCTAAGCCTAACCCTAACCCTA	chrUn_NW_020191060v1:374..424:-	bta-chr16_12131_mt,bta-chrUn_NW_020191060v1_44231_mt
TGCGGGATCTTTAGTTGT	bta-chrUn_NW_020191522v1_44809_mt	CCGGGTTAGGGTTAGGGT	8	0	4.5304	16.9034	20.0693	21.2304		+G	0:C>G	CCGGGTTAGGGTTAGGGTGTTAGGGTTTCGCGTACCCTGCCCCCCGACACCCCGACCCCCACGCGAGG	chrUn_NW_020191522v1:12278..12346:-	bta-chrUn_NW_020191522v1_44809_mt
TGCGGGATCTTTAGTTGTG	bta-chrUn_NW_020191682v1_44944_mt	GCCCGGGTAGCTCAGTCGGTAGAG	8	0.528088	1.47867	10.4938	11.5512	11.029	-G		6:G>A	GCCCGGGTAGCTCAGTCGGTAGAGCATTGGACTTTTAATCCAAGGGTCCAGGGTTCAAGTCCCTGCTCGGG	chrUn_NW_020191682v1:8555..8626:+	bta-chrUn_NW_020191682v1_44944_mt
TGCGGGATCTTTAGTTGTGA	bta-chrUn_NW_020191682v1_44944_mt	GCCCGGGTAGCTCAGTCGGTAGAG	8	527.605	1541.83	5312.04	5167.22	6427.64			6:G>A	GCCCGGGTAGCTCAGTCGGTAGAGCATTGGACTTTTAATCCAAGGGTCCAGGGTTCAAGTCCCTGCTCGGG	chrUn_NW_020191682v1:8555..8626:+	bta-chrUn_NW_020191682v1_44944_mt
TGCGGGATCTTTAGTTGTGG	bta-chrUn_NW_020191682v1_44944_mt	GCCCGGGTAGCTCAGTCGGTAGAG	8	118.802	208.913	643.549	704.617	534.947		+C	6:G>A	GCCCGGGTAGCTCAGTCGGTAGAGCATTGGACTTTTAATCCAAGGGTCCAGGGTTCAAGTCCCTGCTCGGG	chrUn_NW_020191682v1:8555..8626:+	bta-chrUn_NW_020191682v1_44944_mt
TGCGGGATCTTTAGTTGTGGA	bta-chrUn_NW_020191682v1_44944_mt	GCCCGGGTAGCTCAGTCGGTAGAG	8	0.542011	2.9888	15.8056	15.5332	9.6232		-G		GCCCGGGTAGCTCAGTCGGTAGAGCATTGGACTTTTAATCCAAGGGTCCAGGGTTCAAGTCCCTGCTCGGG	chrUn_NW_020191682v1:8555..8626:+	bta-chrUn_NW_020191682v1_44944_mt
TGCGGGATCTTTAGTTGTGGCG	bta-chrUn_NW_020191682v1_44944_mt	GCCCGGGTAGCTCAGTCGGTAGAG	8	0.725871	5.00232	19.1713	14.6481	13.0313				GCCCGGGTAGCTCAGTCGGTAGAGCATTGGACTTTTAATCCAAGGGTCCAGGGTTCAAGTCCCTGCTCGGG	chrUn_NW_020191682v1:8555..8626:+	bta-chrUn_NW_020191682v1_44944_mt
TGCGGGATCTTTAGTTGTGGCGT	bta-chrUn_NW_020192025v1_45190_mt	CCGGGTTAGGGTTAGGGT	8	1.14212	96.3025	236.416	248.995	243.812			0:C>G	CCGCAACCCCCACCGGCCGAGGCCGGGTTAGGGTTAGGGT	chrUn_NW_020192025v1:59384..59424:-	bta-chr25_28479_mt,bta-chrUn_NW_020191522v1_44809_mt
TGCGGGATCTTTAGTTGTGGT	bta-chrUn_NW_020192089v1_45378_mt	TCGGGAGGGCGGGCGCGGC	8	0	4.4411	12.2139	12.8693	9.36043		-C		GTCGACCAGCAGGCCCGGCGGCACTTGGCTTCGGGAGGGCGGGCGCGGC	chrUn_NW_020192089v1:72523..72572:+	bta-chrUn_NW_020192089v1_45378_mt
TGCGGGATCTTTAGTTGTGGTA	bta-chrX_45799_mt	TACTGTTCCTTGAATGGGTAGT	8	0.241957	1.00676	15.6779	16.3553	25.3121	+G	-T		TGCCCATCCAGGTGCCGTTCGCGTACAATTGGTTTACTGTTCCTTGAATGGGTAGT	chrX:28516603..28516659:+	bta-chrX_45799_mt
TGCGGGATCTTTAGTTGTGGTAT	bta-chrX_45801_mt	TACTGTGCCCTGGATGGGTAG	8	0.770045	2.48543	10.9681	9.81876	16.7129				TACCCAGCCAAGTGCAGTTCATGTAGAATCGGTGTACTGTGCCCTGGATGGGTAG	chrX:28527331..28527386:+	bta-chrX_45801_mt,bta-chrX_45805_mt
TGCGGGATCTTTAGTTGTGGTG	bta-chrX_46418_mt	TGCGGGATCTATAGTTGTGG	8	0.241957	0	5.42839	4.89516	7.36445			10:A>C	TGCACTGGGTCTTAGTTGTGGCATGCGGGATCTATAGTTGTGG	chrX:35958362..35958405:-	bta-chrX_46418_mt,bta-miR-3432a
TGCGGGATCTTTAGTTGTGGTGA	bta-chrX_46431_mt	GGAGGAGGAGGAGGAGGC	8	0.842065	2.22055	18.4711	8.26199	7.92983	+GA	-GC		GCCGCCGCCGCCGCTGCCGCGCCGAGCGGAGGAGGAGGAGGAGGC	chrX:37283128..37283173:-	bta-chrX_46431_mt
TGCGGGATCTTTAGTTGTGGTGT	bta-let-7a-5p	TGAGGTAGTAGGTTGTATAGTT	8	1.31206	0.264879	13.6283	7.88956	18.2397		-TT	0:T>C	GGGTGAGGTAGTAGGTTGTATAGTTTGGGGCTCTGCCCTGCTATGGGATAACTATACAATCTACTGTCTTTCCT		bta-let-7a-5p
TGCGGGATCTTTAGTTGTGGTGTT	bta-let-7a-5p	TGAGGTAGTAGGTTGTATAGTT	8	4.53628	5.85583	21.7646	8.21402	26.0495		-T	0:T>C	GGGTGAGGTAGTAGGTTGTATAGTTTGGGGCTCTGCCCTGCTATGGGATAACTATACAATCTACTGTCTTTCCT		bta-let-7a-5p
TGCGGGATCTTTAGTTGTGGTGTTT	bta-let-7a-5p	TGAGGTAGTAGGTTGTATAGTT	8	6.20648	11.6213	28.1374	13.9199	36.1425		-T	0:T>G	GGGTGAGGTAGTAGGTTGTATAGTTTGGGGCTCTGCCCTGCTATGGGATAACTATACAATCTACTGTCTTTCCT		bta-let-7a-5p
TGCGGGATCTTTAGTTGTGGTT	bta-let-7a-5p	TGAGGTAGTAGGTTGTATAGTT	8	1.41433	2.48034	8.34257	3.26397	10.8203		-T	1:G>C	GGGTGAGGTAGTAGGTTGTATAGTTTGGGGCTCTGCCCTGCTATGGGATAACTATACAATCTACTGTCTTTCCT		bta-let-7a-5p
TGCGGGATCTTTAGTTGTGGTTT	bta-let-7a-5p	TGAGGTAGTAGGTTGTATAGTT	8	2.03793	1.47867	18.8104	7.06748	23.421		-TT	5:T>A	GGGTGAGGTAGTAGGTTGTATAGTTTGGGGCTCTGCCCTGCTATGGGATAACTATACAATCTACTGTCTTTCCT		bta-let-7a-5p
TGCGGGATCTTTGGTTGTGG	bta-let-7a-5p	TGAGGTAGTAGGTTGTATAGTT	8	0.542011	0.503378	8.44953	8.05667	10.8451		-TT	5:T>C	GGGTGAGGTAGTAGGTTGTATAGTTTGGGGCTCTGCCCTGCTATGGGATAACTATACAATCTACTGTCTTTCCT		bta-let-7a-5p
TGCGGGATCTTTGGTTGTGGTGT	bta-let-7a-5p	TGAGGTAGTAGGTTGTATAGTT	8	0	0.917448	7.3614	2.91839	6.16132		-TT	14:G>A	GGGTGAGGTAGTAGGTTGTATAGTTTGGGGCTCTGCCCTGCTATGGGATAACTATACAATCTACTGTCTTTCCT		bta-let-7a-5p
TGCGGGGTCTTTAGTTGTGG	bta-let-7a-5p	TGAGGTAGTAGGTTGTATAGTT	8	0.241957	0.678948	15.8206	8.68198	13.9722		-TT	6:A>G	GGGTGAGGTAGTAGGTTGTATAGTTTGGGGCTCTGCCCTGCTATGGGATAACTATACAATCTACTGTCTTTCCT		bta-let-7a-5p
TGCGGGGTCTTTAGTTGTGGT	bta-let-7a-5p	TGAGGTAGTAGGTTGTATAGTT	8	5.43644	4.13458	23.4339	10.899	31.3188		-T	6:A>G	GGGTGAGGTAGTAGGTTGTATAGTTTGGGGCTCTGCCCTGCTATGGGATAACTATACAATCTACTGTCTTTCCT		bta-let-7a-5p
TGCGGGGTCTTTAGTTGTGGTG	bta-let-7a-5p	TGAGGTAGTAGGTTGTATAGTT	8	0.300054	1.62277	16.7941	5.05412	17.3976		-TT	2:A>G	GGGTGAGGTAGTAGGTTGTATAGTTTGGGGCTCTGCCCTGCTATGGGATAACTATACAATCTACTGTCTTTCCT		bta-let-7a-5p
TGCGGGATCCTTAGTTGTGG	bta-let-7a-5p	TGAGGTAGTAGGTTGTATAGTT	8	1.37015	0.710413	15.0977	2.56426	13.7663		-TT	9:A>G	GGGTGAGGTAGTAGGTTGTATAGTTTGGGGCTCTGCCCTGCTATGGGATAACTATACAATCTACTGTCTTTCCT		bta-let-7a-5p
TGCGGGATCTTTAGCTGTGGTG	bta-let-7a-5p	TGAGGTAGTAGGTTGTATAGTT	8	0.241957	1.21379	10.2636	4.15071	5.12221		-TT	4:G>A	GGGTGAGGTAGTAGGTTGTATAGTTTGGGGCTCTGCCCTGCTATGGGATAACTATACAATCTACTGTCTTTCCT		bta-let-7a-5p
TGCGGGATCTTTAGTCGTGGTGT	bta-let-7b	TGAGGTAGTAGGTTGTGTGGTT	8	0.725871	1.89274	19.2037	8.70027	11.1317		-TT	18:G>A	CGGGGTGAGGTAGTAGGTTGTGTGGTTTCAGGGTAGTGATGTTGCCCCCTCGGAAGATAACTATACAACCTACTGCCTTCC		bta-let-7a-5p,bta-let-7b
TGCGGGATCTTTAGTTATGG	bta-let-7b	TGAGGTAGTAGGTTGTGTGGTT	8	3.29624	7.74653	26.9681	5.51071	28.3047		-T	18:G>A	CGGGGTGAGGTAGTAGGTTGTGTGGTTTCAGGGTAGTGATGTTGCCCCCTCGGAAGATAACTATACAACCTACTGCCTTCC		bta-let-7a-5p,bta-let-7b
TGCGGGATCTTTAGTTGCGG	bta-let-7c	TGAGGTAGTAGGTTGTATGGTT	8	1.91216	0.471913	7.48469	1.43602	9.64473		+AA		GCATCCGGGTTGAGGTAGTAGGTTGTATGGTTTAGAGTTACACCCTGGGAGTTAACTGTACAACCTTCTAGCTTTCCTTGGAGC	chr1:20434623..20434690:-	bta-let-7c
TGCGGGATCTTTAGTTGTGT	bta-let-7d	AGAGGTAGTAGGTTGCATAGTT	8	15.5676	18.9528	210.927	82.4719	234.015		-TT	15:C>T	CCTAGGAAGAGGTAGTAGGTTGCATAGTTTTCGGGCAGGGATTTTGCCCACAAGGAGGTAACTATACGACCTGCTGCCTTTCTTAGG	chr8:85452963..85453039:+	bta-let-7a-5p,bta-let-7d
AGGCAGTGTAATTAGCTGATTGTAA	bta-let-7d	AGAGGTAGTAGGTTGCATAGTT	8	0.483914	1.18233	8.9368	5.89289	12.4527		-TT	0:A>T	CCTAGGAAGAGGTAGTAGGTTGCATAGTTTTCGGGCAGGGATTTTGCCCACAAGGAGGTAACTATACGACCTGCTGCCTTTCTTAGG	chr8:85452963..85453039:+	bta-let-7a-5p,bta-let-7d
AGGCAGTGTAGTTAGCTGATTGAT	bta-let-7d	AGAGGTAGTAGGTTGCATAGTT	8	8.44895	11.597	51.3399	22.5506	36.808		-TT		CCTAGGAAGAGGTAGTAGGTTGCATAGTTTTCGGGCAGGGATTTTGCCCACAAGGAGGTAACTATACGACCTGCTGCCTTTCTTAGG	chr8:85452963..85453039:+	bta-let-7d
AGGCAGTGTAGTTAGCTGATTGCA	bta-let-7d	AGAGGTAGTAGGTTGCATAGTT	8	17.3324	37.0896	69.579	31.86	54.6717		-T		CCTAGGAAGAGGTAGTAGGTTGCATAGTTTTCGGGCAGGGATTTTGCCCACAAGGAGGTAACTATACGACCTGCTGCCTTTCTTAGG	chr8:85452963..85453039:+	bta-let-7d
AGGCAGTGTAGTTAGCTGATTGCAA	bta-let-7e	TGAGGTAGGAGGTTGTATAGT	8	1.11427	0	10.0173	2.80739	13.7831		-T	8:G>C	CCCGGGCTGAGGTAGGAGGTTGTATAGTTGAGGAGGACACCCAAGGAGATCACTATACGGCCTCCTAGCTTTCCCCAGG	chr18:57689035..57689085:+	bta-let-7a-5p,bta-let-7e
AGGCAGTGTAGTTAGCTGATTGCG	bta-let-7e	TGAGGTAGGAGGTTGTATAGT	8	2.0821	5.07841	16.5555	4.81099	20.1909			8:G>C	CCCGGGCTGAGGTAGGAGGTTGTATAGTTGAGGAGGACACCCAAGGAGATCACTATACGGCCTCCTAGCTTTCCCCAGG	chr18:57689035..57689085:+	bta-let-7a-5p,bta-let-7e
AGGCAGTGTAGTTAGCTGATTGG	bta-let-7e	TGAGGTAGGAGGTTGTATAGT	8	22.9575	30.4766	101.38	27.3222	96.5492		-T		CCCGGGCTGAGGTAGGAGGTTGTATAGTTGAGGAGGACACCCAAGGAGATCACTATACGGCCTCCTAGCTTTCCCCAGG	chr18:57689064..57689131:+	bta-let-7a-5p,bta-let-7e
AGGCAGTGTAGTTAGCTGATTGTT	bta-let-7e	TGAGGTAGGAGGTTGTATAGT	8	0.770045	0.207035	10.9811	1.8926	9.64179		-T	8:G>A	CCCGGGCTGAGGTAGGAGGTTGTATAGTTGAGGAGGACACCCAAGGAGATCACTATACGGCCTCCTAGCTTTCCCCAGG	chr18:57689064..57689131:+	bta-let-7a-5p,bta-let-7e
AGGCAGTGTAGTTAGTTGATTG	bta-let-7f	TGAGGTAGTAGATTGTATAGTT	8	4.20838	2.36465	17.2436	6.82597	12.1125		-TT	0:T>A	TGTGGGATGAGGTAGTAGATTGTATAGTTTTAGGGTCATACCCCATCTTGGAGATAACTATACAGTCTACTGTCTTTCCCACG		bta-let-7f
TGTTCGTTCGGCTCGCGTGAGT	bta-let-7g	TGAGGTAGTAGTTTGTACAGTT	8	2.38216	14.8882	23.1476	26.1342	21.4771		-T	0:T>A	AGGCTGAGGTAGTAGTTTGTACAGTTTGAGGGTCTATGATACCACCCGGTACAGGAGATAACTGTACAGGCCACTGCCTTGCC	chr22:48636410..48636489:+	bta-let-7g
TTTGTTCGTTCGGCTCGCGTGAA	bta-let-7g	TGAGGTAGTAGTTTGTACAGTT	8	0	1.21379	3.73635	4.42881	4.63386		-TT	0:T>A	AGGCTGAGGTAGTAGTTTGTACAGTTTGAGGGTCTATGATACCACCCGGTACAGGAGATAACTGTACAGGCCACTGCCTTGCC	chr22:48636410..48636489:+	bta-let-7g
TTTGTTCGTTCGGCTCGCGTGAT	bta-let-7g	TGAGGTAGTAGTTTGTACAGTT	8	0.300054	0.503378	9.64665	3.6181	10.5427		-TT	11:T>G	AGGCTGAGGTAGTAGTTTGTACAGTTTGAGGGTCTATGATACCACCCGGTACAGGAGATAACTGTACAGGCCACTGCCTTGCC	chr22:48636410..48636489:+	bta-let-7a-5p,bta-let-7g
ACTGGACTTGGAGTCAGAAGGA	bta-let-7g	TGAGGTAGTAGTTTGTACAGTT	8	16.4821	61.2427	95.3268	89.9894	105.116		-TT		AGGCTGAGGTAGTAGTTTGTACAGTTTGAGGGTCTATGATACCACCCGGTACAGGAGATAACTGTACAGGCCACTGCCTTGCC	chr22:48636410..48636489:+	bta-let-7g
AGATCAGAAGGTGATTGTGG	bta-let-7i	TGAGGTAGTAGTTTGTGCTGTT	8	18.8773	48.2563	226.624	112.989	146.793		-TT		CTGGCTGAGGTAGTAGTTTGTGCTGTTGGTCGGGTTGTGACATTGCCCGCTGTGGAGATAACTGCGCAAGCTACTGCCTTGCTA	chr5:50983054..50983132:-	bta-let-7i
CATCGGGAATGTCGTGTCC	bta-let-7i	TGAGGTAGTAGTTTGTGCTGTT	8	0.814219	1.12448	9.41871	4.71829	6.36779		+GT		CTGGCTGAGGTAGTAGTTTGTGCTGTTGGTCGGGTTGTGACATTGCCCGCTGTGGAGATAACTGCGCAAGCTACTGCCTTGCTA	chr5:50983054..50983132:-	bta-let-7i
CATCGGGAATGTCGTGTCCG	bta-let-7i	TGAGGTAGTAGTTTGTGCTGTT	8	156.141	279.489	1408.72	575.237	877.619		+T		CTGGCTGAGGTAGTAGTTTGTGCTGTTGGTCGGGTTGTGACATTGCCCGCTGTGGAGATAACTGCGCAAGCTACTGCCTTGCTA	chr5:50983054..50983132:-	bta-let-7i
CATCGGGAATGTCGTGTCCGA	bta-miR-100	AACCCGTAGATCCGAACTTGTG	8	0.241957	2.72393	21.0923	24.5225	30.7282		-G	18:T>A	CCTGTTGCCACAAACCCGTAGATCCGAACTTGTGGTGGTAGTGCACACAAGCTTGTGTCTATAGGTATGTGTCTGT	chr15:32818535..32818591:-	bta-miR-100
CATCGGGAATGTCGTGTCCGC	bta-miR-100	AACCCGTAGATCCGAACTTGTG	8	0	0	3.38409	2.51791	4.46957		-TG	12:C>T	CCTGTTGCCACAAACCCGTAGATCCGAACTTGTGGTGGTAGTGCACACAAGCTTGTGTCTATAGGTATGTGTCTGT	chr15:32818535..32818591:-	bta-miR-100
CATCGGGAATGTCGTGTCCGCT	bta-miR-100	AACCCGTAGATCCGAACTTGTG	8	0	0	3.25877	2.9745	4.53233		-G	9:A>C	CCTGTTGCCACAAACCCGTAGATCCGAACTTGTGGTGGTAGTGCACACAAGCTTGTGTCTATAGGTATGTGTCTGT	chr15:32818535..32818591:-	bta-miR-100
AATGACACGACCACTCCCGTTGA	bta-miR-100	AACCCGTAGATCCGAACTTGTG	8	0	0	5.42839	5.67943	6.3933		-G	0:A>C	CCTGTTGCCACAAACCCGTAGATCCGAACTTGTGGTGGTAGTGCACACAAGCTTGTGTCTATAGGTATGTGTCTGT	chr15:32818535..32818591:-	bta-miR-100
AATGACACGATCACTCCCG	bta-miR-100	AACCCGTAGATCCGAACTTGTG	8	0	0.503378	3.02215	3.31033	3.66979	-A	-G	7:A>G	CCTGTTGCCACAAACCCGTAGATCCGAACTTGTGGTGGTAGTGCACACAAGCTTGTGTCTATAGGTATGTGTCTGT	chr15:32818535..32818591:-	bta-miR-100
AATGACACGATCACTCCCGATGA	bta-miR-103	AGCAGCATTGTACAGGGCTATGA	8	64.5892	114.871	250.829	130.338	291.652		-A		CTGCCCTCGGCTTCTTTACAGTGCTGCCTTGTTGCATATGGATCAAGCAGCATTGTACAGGGCTATGAAGGC		bta-miR-103,bta-miR-107
AATGACACGATCACTCCCGCTGA	bta-miR-107	AGCAGCATTGTACAGGGCTATC	8	4.28716	18.8178	165.136	168.409	173.708		-ATC		CTCTCTGCTTTCAGCTTCTTTACAGTGTTGCCTTGTGGCATGGAGTTCAAGCAGCATTGTACAGGGCTATCAAAGCACAGA	chr26:11256217..11256279:-	bta-miR-103,bta-miR-107
AATGACACGATCACTCCCGTTA	bta-miR-107	AGCAGCATTGTACAGGGCTATC	8	0.872316	4.82065	20.1037	20.7125	13.4124		-TC		CTCTCTGCTTTCAGCTTCTTTACAGTGTTGCCTTGTGGCATGGAGTTCAAGCAGCATTGTACAGGGCTATCAAAGCACAGA	chr26:11256217..11256279:-	bta-miR-103,bta-miR-107
AATGACACGATCACTCCCGTTG	bta-miR-10a	TACCCTGTAGATCCGAATTTGTG	8	3.15656	166.445	835.995	93.3237	654.331				GATCTGTCTGTCTTCTGTATATACCCTGTAGATCCGAATTTGTGTAAGGAATTTTGTGATCACAAATTCGTATCTAGGGGAATATGTAGTTGACATAAACACTCCGCTC	chr19:37912323..37912385:+	bta-miR-10a,bta-miR-10b
AATGACACGATCACTCCCGTTGA	bta-miR-10a	TACCCTGTAGATCCGAATTTGTG	8	0	4.02703	17.7419	7.72084	8.324		-TGTG		GATCTGTCTGTCTTCTGTATATACCCTGTAGATCCGAATTTGTGTAAGGAATTTTGTGATCACAAATTCGTATCTAGGGGAATATGTAGTTGACATAAACACTCCGCTC	chr19:37912323..37912385:+	bta-miR-10a,bta-miR-10b
AATGACACGATCACTCCCGTTGAA	bta-miR-11980	AGGCAACGGGCTTGGCGGAG	8	84.2569	88.849	466.612	368.913	274.45	-A	-G	3:C>G	AGGCAACGGGCTTGGCGGAGGCTTGTCCCGCTCCTCCTTAGCCCGTTCCCTGAGC		bta-miR-11980
AATGACACGATCACTCCCGTTGAAT	bta-miR-122	TGGAGTGTGACAATGGTGTTTG	8	8.62805	25.7393	89.0667	49.824	115.779				CCTTAGCAGAGCTGTGGAGTGTGACAATGGTGTTTGTGTCCAAACTATCAAACGCCATTATCACACTAAATAGCTACTGTTAGGC	chr24:57588152..57588209:+	bta-miR-122
AATGACACGATCACTCCCGTTGAG	bta-miR-1246	AATGGATTTTTGGAGCAGG	8	2.27988	23.3675	144.079	138.898	181.841	+A	-G		CAACATATTAAATGGATTTTTGGAGCAGGAAGTTGGAATAGAGGCTTTCTCAGACAAATACTTTACTGTGCAG		bta-miR-1246
AATGACACGATCACTCCCGTTGAGA	bta-miR-1246	AATGGATTTTTGGAGCAGG	8	3.38459	5.61224	52.9625	60.3526	59.5896		+GAG		CAACATATTAAATGGATTTTTGGAGCAGGAAGTTGGAATAGAGGCTTTCTCAGACAAATACTTTACTGTGCAG		bta-miR-1246
AATGACACGATCACTCCCGTTGAGT	bta-miR-1246	AATGGATTTTTGGAGCAGG	8	0.286131	2.01351	20.2678	10.1924	8.34951	+AA			CAACATATTAAATGGATTTTTGGAGCAGGAAGTTGGAATAGAGGCTTTCTCAGACAAATACTTTACTGTGCAG		bta-miR-1246
AATGACACGATCACTCCCGTTGAGTT	bta-miR-1246	AATGGATTTTTGGAGCAGG	8	8.81232	73.6667	1760.72	842.909	992.638	+A			CAACATATTAAATGGATTTTTGGAGCAGGAAGTTGGAATAGAGGCTTTCTCAGACAAATACTTTACTGTGCAG		bta-miR-1246
AATGACACGATCACTCCCGTTGAT	bta-miR-1246	AATGGATTTTTGGAGCAGG	8	6.34617	10.0573	994.094	385.523	457.495	+A	+G		CAACATATTAAATGGATTTTTGGAGCAGGAAGTTGGAATAGAGGCTTTCTCAGACAAATACTTTACTGTGCAG		bta-miR-1246
AATGACACGATCACTCCCGTTGG	bta-miR-1246	AATGGATTTTTGGAGCAGG	8	6.71389	38.4343	725.28	403.617	458.719				CAACATATTAAATGGATTTTTGGAGCAGGAAGTTGGAATAGAGGCTTTCTCAGACAAATACTTTACTGTGCAG		bta-miR-1246
AATGACACGATCACTCCCGTTGT	bta-miR-1246	AATGGATTTTTGGAGCAGG	8	0.300054	1.33152	24.7324	9.78539	13.7894			1:A>G	CAACATATTAAATGGATTTTTGGAGCAGGAAGTTGGAATAGAGGCTTTCTCAGACAAATACTTTACTGTGCAG		bta-miR-1246
AATGACACGATCACTCCCGTTT	bta-miR-1246	AATGGATTTTTGGAGCAGG	8	26.8329	169.287	3303.05	1761.81	1767.76	-A			CAACATATTAAATGGATTTTTGGAGCAGGAAGTTGGAATAGAGGCTTTCTCAGACAAATACTTTACTGTGCAG		bta-miR-1246
AATGACACGATCACTTCCGTTGA	bta-miR-1246	AATGGATTTTTGGAGCAGG	8	13.7701	11.6406	1130.39	476.722	568.273	-A	+G		CAACATATTAAATGGATTTTTGGAGCAGGAAGTTGGAATAGAGGCTTTCTCAGACAAATACTTTACTGTGCAG		bta-miR-1246
AATGACACGGTCACTCCCGTTGA	bta-miR-1246	AATGGATTTTTGGAGCAGG	8	8.7144	13.0087	705.533	457.007	398.7	-A	+GA		CAACATATTAAATGGATTTTTGGAGCAGGAAGTTGGAATAGAGGCTTTCTCAGACAAATACTTTACTGTGCAG		bta-miR-1246
AATGGCACGATCACTCCCGTTG	bta-miR-1246	AATGGATTTTTGGAGCAGG	8	4.09654	4.72626	175.826	93.0959	99.6985	-A	+GAG		CAACATATTAAATGGATTTTTGGAGCAGGAAGTTGGAATAGAGGCTTTCTCAGACAAATACTTTACTGTGCAG		bta-miR-1246
AATGGCACGATCACTCCCGTTGA	bta-miR-1246	AATGGATTTTTGGAGCAGG	8	0	0	5.90597	2.56426	2.98025	-A		15:C>T	CAACATATTAAATGGATTTTTGGAGCAGGAAGTTGGAATAGAGGCTTTCTCAGACAAATACTTTACTGTGCAG		bta-miR-1246
ATGACACGATCACTCCCGTTGA	bta-miR-1246	AATGGATTTTTGGAGCAGG	8	0.241957	0.710413	64.3694	21.7582	45.6031	-AAT	+GA		CAACATATTAAATGGATTTTTGGAGCAGGAAGTTGGAATAGAGGCTTTCTCAGACAAATACTTTACTGTGCAG		bta-miR-1246
ATGACACGATCACTCCCGTTGAG	bta-miR-1246	AATGGATTTTTGGAGCAGG	8	0	5.11599	151.32	63.5811	58.3477	-A		1:A>G	CAACATATTAAATGGATTTTTGGAGCAGGAAGTTGGAATAGAGGCTTTCTCAGACAAATACTTTACTGTGCAG		bta-miR-1246
ATGACACGATCACTCCCGTTGAGA	bta-miR-1246	AATGGATTTTTGGAGCAGG	8	2.0821	11.8507	603.007	334.956	352.649	-AA	+GA		CAACATATTAAATGGATTTTTGGAGCAGGAAGTTGGAATAGAGGCTTTCTCAGACAAATACTTTACTGTGCAG		bta-miR-1246
ATGACACGATCACTCCCGTTGAGT	bta-miR-1246	AATGGATTTTTGGAGCAGG	8	1.91216	4.1965	105.247	65.2298	75.2067	-AA	+GAG		CAACATATTAAATGGATTTTTGGAGCAGGAAGTTGGAATAGAGGCTTTCTCAGACAAATACTTTACTGTGCAG		bta-miR-1246
ATGACACGATCACTCCCGTTGAGTT	bta-miR-1246	AATGGATTTTTGGAGCAGG	8	1.62603	1.09302	34.5271	18.2442	12.8774	-AA	+GAGT		CAACATATTAAATGGATTTTTGGAGCAGGAAGTTGGAATAGAGGCTTTCTCAGACAAATACTTTACTGTGCAG		bta-miR-1246
GATGACACGATCACTCCCGTTGA	bta-miR-1246	AATGGATTTTTGGAGCAGG	8	3.23098	9.88889	104.848	92.2632	104.299	+A	+GAG		CAACATATTAAATGGATTTTTGGAGCAGGAAGTTGGAATAGAGGCTTTCTCAGACAAATACTTTACTGTGCAG		bta-miR-1246
TGACACGATCACTCCCGTTGAGT	bta-miR-1246	AATGGATTTTTGGAGCAGG	8	2.15412	7.47148	262.389	239.179	260.526		+GA		CAACATATTAAATGGATTTTTGGAGCAGGAAGTTGGAATAGAGGCTTTCTCAGACAAATACTTTACTGTGCAG		bta-miR-1246
TGGCAGTGTATTGTTAGCTGGAT	bta-miR-1246	AATGGATTTTTGGAGCAGG	8	0.770045	17.6801	76.1455	79.2362	96.1002	+TA	-G		CAACATATTAAATGGATTTTTGGAGCAGGAAGTTGGAATAGAGGCTTTCTCAGACAAATACTTTACTGTGCAG		bta-miR-1246
TGGCAGTGTATTGTTAGCTGGTAG	bta-miR-1246	AATGGATTTTTGGAGCAGG	8	8.48877	57.8671	266.087	321.454	371.01	+TA			CAACATATTAAATGGATTTTTGGAGCAGGAAGTTGGAATAGAGGCTTTCTCAGACAAATACTTTACTGTGCAG		bta-miR-1246
TGTTTGCAGAGGAAACTGAGA	bta-miR-125a	TCCCTGAGACCCTTTAACCTGTG	8	14.4884	21.3854	99.1407	16.6992	73.5605		-G	0:T>A	TGCCGGCCTCTGCGTCCCTGAGACCCTTTAACCTGTGAGGACGTCCAGGGTCACAGGTGAGGTTCTTGGGAGCCTGGCGTCCGGCC	chr18:57689570..57689629:+	bta-miR-125a
CAGCAGCACACTGTGGTTTGTAT	bta-miR-125a	TCCCTGAGACCCTTTAACCTGTG	8	693.504	646.2	2269.28	343.712	2231.46		-G		TGCCGGCCTCTGCGTCCCTGAGACCCTTTAACCTGTGAGGACGTCCAGGGTCACAGGTGAGGTTCTTGGGAGCCTGGCGTCCGGCC	chr18:57689570..57689629:+	bta-miR-125a
CAGCAGCACACTGTGGTT	bta-miR-125a	TCCCTGAGACCCTTTAACCTGTG	8	38.9538	52.1544	158.436	44.2791	174.688		-TG		TGCCGGCCTCTGCGTCCCTGAGACCCTTTAACCTGTGAGGACGTCCAGGGTCACAGGTGAGGTTCTTGGGAGCCTGGCGTCCGGCC	chr18:57689570..57689629:+	bta-miR-125a
AGACCCTGGTCTGCACTCTGTC	bta-miR-125a	TCCCTGAGACCCTTTAACCTGTG	8	0	0.917448	4.34358	0.335829	5.18891		-G	11:C>T	TGCCGGCCTCTGCGTCCCTGAGACCCTTTAACCTGTGAGGACGTCCAGGGTCACAGGTGAGGTTCTTGGGAGCCTGGCGTCCGGCC	chr18:57689570..57689629:+	bta-miR-125a
GTCAACACTTGCTGGTTTCC	bta-miR-125b	TCCCTGAGACCCTAACTTGTGA	8	47.7988	87.5461	344.806	195.598	401.329		-A	0:T>A	CGCGCGCCTCTCAATCCCTGAGACCCTAACTTGTGATGTTTACCGTTTAAATCCACGGGTTAGGCTCTTGGGAGCTGCGAGTCGCGCC		bta-miR-125b
AGAGGTAAAAAATTGATTTGACA	bta-miR-125b	TCCCTGAGACCCTAACTTGTGA	8	2.91024	8.2002	26.1881	16.1581	25.9931		-A	0:T>G	CGCGCGCCTCTCAATCCCTGAGACCCTAACTTGTGATGTTTACCGTTTAAATCCACGGGTTAGGCTCTTGGGAGCTGCGAGTCGCGCC		bta-miR-125b
TATGTTGGACAACGTGGATAGT	bta-miR-125b	TCCCTGAGACCCTAACTTGTGA	8	2.61019	8.64064	38.8776	21.437	36.9476		-A	10:C>A	CGCGCGCCTCTCAATCCCTGAGACCCTAACTTGTGATGTTTACCGTTTAAATCCACGGGTTAGGCTCTTGGGAGCTGCGAGTCGCGCC		bta-miR-125b
TGCCAAGCCCACGTTCAAAG	bta-miR-125b	TCCCTGAGACCCTAACTTGTGA	8	1.15845	0.471913	7.60567	7.9343	11.8676		-A	16:T>A	CGCGCGCCTCTCAATCCCTGAGACCCTAACTTGTGATGTTTACCGTTTAAATCCACGGGTTAGGCTCTTGGGAGCTGCGAGTCGCGCC		bta-miR-125b
TGCCAAGCCCACGTTCAAAGA	bta-miR-125b	TCCCTGAGACCCTAACTTGTGA	8	2.94049	5.94818	20.5231	12.3729	24.8772		-A	17:T>A	CGCGCGCCTCTCAATCCCTGAGACCCTAACTTGTGATGTTTACCGTTTAAATCCACGGGTTAGGCTCTTGGGAGCTGCGAGTCGCGCC		bta-miR-125b
TGCCAAGCCCACGTTCAAAGG	bta-miR-125b	TCCCTGAGACCCTAACTTGTGA	8	1.95634	4.05544	12.6905	12.6904	17.8324		-A	17:T>C	CGCGCGCCTCTCAATCCCTGAGACCCTAACTTGTGATGTTTACCGTTTAAATCCACGGGTTAGGCTCTTGGGAGCTGCGAGTCGCGCC		bta-miR-125b
TGCCAAGCCCACGTTCAAAGGA	bta-miR-125b	TCCCTGAGACCCTAACTTGTGA	8	1.59819	4.97289	18.1049	15.2266	23.2182		-A	14:A>G	CGCGCGCCTCTCAATCCCTGAGACCCTAACTTGTGATGTTTACCGTTTAAATCCACGGGTTAGGCTCTTGGGAGCTGCGAGTCGCGCC		bta-miR-125b
TCGGAATTGTTTGTGTACCTGT	bta-miR-125b	TCCCTGAGACCCTAACTTGTGA	8	0.241957	0.710413	4.82983	1.84625	5.45043			9:C>G	CGCGCGCCTCTCAATCCCTGAGACCCTAACTTGTGATGTTTACCGTTTAAATCCACGGGTTAGGCTCTTGGGAGCTGCGAGTCGCGCC		bta-miR-125b
TCCTGTGCCTCGAATGGGTATG	bta-miR-125b	TCCCTGAGACCCTAACTTGTGA	8	3.19637	5.56558	24.4172	12.0752	31.0971		-A	6:A>G	CGCGCGCCTCTCAATCCCTGAGACCCTAACTTGTGATGTTTACCGTTTAAATCCACGGGTTAGGCTCTTGGGAGCTGCGAGTCGCGCC		bta-miR-125b
TCCTGTGCCTCGAATGGGTATGA	bta-miR-125b	TCCCTGAGACCCTAACTTGTGA	8	2.24487	4.02398	46.2106	20.4564	37.2261		-TGA	0:T>A	CGCGCGCCTCTCAATCCCTGAGACCCTAACTTGTGATGTTTACCGTTTAAATCCACGGGTTAGGCTCTTGGGAGCTGCGAGTCGCGCC		bta-miR-125b
TCCTGTGCCTCGAATGGGTATGT	bta-miR-125b	TCCCTGAGACCCTAACTTGTGA	8	4.42684	5.83046	37.4372	16.8944	29.9944		-A	0:T>C	CGCGCGCCTCTCAATCCCTGAGACCCTAACTTGTGATGTTTACCGTTTAAATCCACGGGTTAGGCTCTTGGGAGCTGCGAGTCGCGCC		bta-miR-125b
TCCTGTGCCTCGAATGGGTAG	bta-miR-125b	TCCCTGAGACCCTAACTTGTGA	8	0	1.12448	5.5527	0	5.77019		-A	1:C>A	CGCGCGCCTCTCAATCCCTGAGACCCTAACTTGTGATGTTTACCGTTTAAATCCACGGGTTAGGCTCTTGGGAGCTGCGAGTCGCGCC		bta-miR-125b
GAGAGATCAGAGGCGCAGAG	bta-miR-125b	TCCCTGAGACCCTAACTTGTGA	8	1.05618	0.503378	10.1459	2.18208	8.44244		-A	2:C>A	CGCGCGCCTCTCAATCCCTGAGACCCTAACTTGTGATGTTTACCGTTTAAATCCACGGGTTAGGCTCTTGGGAGCTGCGAGTCGCGCC		bta-miR-125b
GAGAGATCAGAGGCGCAGAGT	bta-miR-125b	TCCCTGAGACCCTAACTTGTGA	8	0.572262	3.138	27.6185	8.54985	25.2569		-GA	4:T>A	CGCGCGCCTCTCAATCCCTGAGACCCTAACTTGTGATGTTTACCGTTTAAATCCACGGGTTAGGCTCTTGGGAGCTGCGAGTCGCGCC		bta-miR-125b
TACCCATTGCATATCGGAGCTGTT	bta-miR-125b	TCCCTGAGACCCTAACTTGTGA	8	0.770045	5.89034	20.0282	5.53876	21.6206		-A	4:T>A	CGCGCGCCTCTCAATCCCTGAGACCCTAACTTGTGATGTTTACCGTTTAAATCCACGGGTTAGGCTCTTGGGAGCTGCGAGTCGCGCC		bta-miR-125b
AGGAAGACTAGTGATTTTGTTGTT	bta-miR-125b	TCCCTGAGACCCTAACTTGTGA	8	1.71438	4.34874	17.8812	7.78549	20.6093		-A	4:T>C	CGCGCGCCTCTCAATCCCTGAGACCCTAACTTGTGATGTTTACCGTTTAAATCCACGGGTTAGGCTCTTGGGAGCTGCGAGTCGCGCC		bta-miR-125b
AGGAAGACTAGTGATTTTGTTGTTT	bta-miR-125b	TCCCTGAGACCCTAACTTGTGA	8	2.21462	0.264879	8.32522	1.00749	8.1391		-A	9:C>A	CGCGCGCCTCTCAATCCCTGAGACCCTAACTTGTGATGTTTACCGTTTAAATCCACGGGTTAGGCTCTTGGGAGCTGCGAGTCGCGCC		bta-miR-125b
CGGAAGACTAGTGATTTTGTTGT	bta-miR-125b	TCCCTGAGACCCTAACTTGTGA	8	0.286131	0.710413	9.04375	5.12852	8.42134		-GA	11:C>A	CGCGCGCCTCTCAATCCCTGAGACCCTAACTTGTGATGTTTACCGTTTAAATCCACGGGTTAGGCTCTTGGGAGCTGCGAGTCGCGCC		bta-miR-125b
CGGAAGACTAGTGATTTTGTTGTT	bta-miR-125b	TCCCTGAGACCCTAACTTGTGA	8	0.572262	1.95058	10.1329	4.8488	8.57289		-A	12:T>A	CGCGCGCCTCTCAATCCCTGAGACCCTAACTTGTGATGTTTACCGTTTAAATCCACGGGTTAGGCTCTTGGGAGCTGCGAGTCGCGCC		bta-miR-125b
TAGAAGACTAGTGATTTTGTTGTT	bta-miR-125b	TCCCTGAGACCCTAACTTGTGA	8	2.71246	2.33827	25.4543	15.8056	25.7781		-GA	12:T>C	CGCGCGCCTCTCAATCCCTGAGACCCTAACTTGTGATGTTTACCGTTTAAATCCACGGGTTAGGCTCTTGGGAGCTGCGAGTCGCGCC		bta-miR-125b
TCGAAGACTAGTGATTTTGTTGT	bta-miR-125b	TCCCTGAGACCCTAACTTGTGA	8	1.64236	3.46072	22.5868	9.35202	16.6912		-A	12:T>C	CGCGCGCCTCTCAATCCCTGAGACCCTAACTTGTGATGTTTACCGTTTAAATCCACGGGTTAGGCTCTTGGGAGCTGCGAGTCGCGCC		bta-miR-125b
TGCAAGACTAGTGATTTTGTTGTT	bta-miR-125b	TCCCTGAGACCCTAACTTGTGA	8	3.32649	6.9864	35.6349	9.81022	28.5128		-A	16:T>C	CGCGCGCCTCTCAATCCCTGAGACCCTAACTTGTGATGTTTACCGTTTAAATCCACGGGTTAGGCTCTTGGGAGCTGCGAGTCGCGCC		bta-miR-125b
TGGAAGAATAGTGATTTTGTTGT	bta-miR-125b	TCCCTGAGACCCTAACTTGTGA	8	0.858393	1.42083	8.57919	6.62065	8.1689		-A	18:G>A	CGCGCGCCTCTCAATCCCTGAGACCCTAACTTGTGATGTTTACCGTTTAAATCCACGGGTTAGGCTCTTGGGAGCTGCGAGTCGCGCC		bta-miR-125b
TGGAAGACCAGTGATTTTGTTGTT	bta-miR-125b	TCCCTGAGACCCTAACTTGTGA	8	2.98467	5.86192	30.5781	12.3814	25.7343		-A	19:T>C	CGCGCGCCTCTCAATCCCTGAGACCCTAACTTGTGATGTTTACCGTTTAAATCCACGGGTTAGGCTCTTGGGAGCTGCGAGTCGCGCC		bta-miR-125b
TGGAAGACTAATGATTTTGTTGTT	bta-miR-125b	TCCCTGAGACCCTAACTTGTGA	8	1.77248	1.9242	17.9882	7.76719	14.4185		-A	13:A>G	CGCGCGCCTCTCAATCCCTGAGACCCTAACTTGTGATGTTTACCGTTTAAATCCACGGGTTAGGCTCTTGGGAGCTGCGAGTCGCGCC		bta-miR-125b
TGGAAGACTAGCGATTTTGTTGTT	bta-miR-125b	TCCCTGAGACCCTAACTTGTGA	8	3.57085	6.32875	40.4443	20.4661	37.9706		-A	8:A>G	CGCGCGCCTCTCAATCCCTGAGACCCTAACTTGTGATGTTTACCGTTTAAATCCACGGGTTAGGCTCTTGGGAGCTGCGAGTCGCGCC		bta-miR-125b
TGGAAGACTAGTGAATTTGTTGT	bta-miR-125b	TCCCTGAGACCCTAACTTGTGA	8	0.286131	0.503378	8.93246	2.10768	8.08075		-GA	2:C>T	CGCGCGCCTCTCAATCCCTGAGACCCTAACTTGTGATGTTTACCGTTTAAATCCACGGGTTAGGCTCTTGGGAGCTGCGAGTCGCGCC		bta-miR-125b
TGGAAGACTAGTGAATTTGTTGTT	bta-miR-125b	TCCCTGAGACCCTAACTTGTGA	8	3.07061	7.22287	41.6542	20.2543	44.1859		-GA	0:T>C	CGCGCGCCTCTCAATCCCTGAGACCCTAACTTGTGATGTTTACCGTTTAAATCCACGGGTTAGGCTCTTGGGAGCTGCGAGTCGCGCC		bta-miR-125b
TGGAAGACTAGTGACTTTGTTGTT	bta-miR-125b	TCCCTGAGACCCTAACTTGTGA	8	0.286131	1.21379	4.00001	2.90009	5.26934	-TC	-GA		CGCGCGCCTCTCAATCCCTGAGACCCTAACTTGTGATGTTTACCGTTTAAATCCACGGGTTAGGCTCTTGGGAGCTGCGAGTCGCGCC		bta-miR-125b
TGGAAGACTAGTGATTATGTTGT	bta-miR-125b	TCCCTGAGACCCTAACTTGTGA	8	2.99859	3.49218	30.8903	13.6784	37.9414		-GA	0:T>G	CGCGCGCCTCTCAATCCCTGAGACCCTAACTTGTGATGTTTACCGTTTAAATCCACGGGTTAGGCTCTTGGGAGCTGCGAGTCGCGCC		bta-miR-125b
TGGAAGACTAGTGATTCTGTTGTT	bta-miR-125b	TCCCTGAGACCCTAACTTGTGA	8	0.528088	1.51013	8.8028	7.18985	11.4221		-GA	2:C>A	CGCGCGCCTCTCAATCCCTGAGACCCTAACTTGTGATGTTTACCGTTTAAATCCACGGGTTAGGCTCTTGGGAGCTGCGAGTCGCGCC		bta-miR-125b
TGGAAGACTAGTGATTTAGTTGT	bta-miR-125b	TCCCTGAGACCCTAACTTGTGA	8	0.828142	1.00676	7.96863	7.19961	10.8797		-GA	9:C>A	CGCGCGCCTCTCAATCCCTGAGACCCTAACTTGTGATGTTTACCGTTTAAATCCACGGGTTAGGCTCTTGGGAGCTGCGAGTCGCGCC		bta-miR-125b
TGGAAGACTAGTGATTTCGTTGTT	bta-miR-125b	TCCCTGAGACCCTAACTTGTGA	8	0.286131	1.77501	5.56673	1.86455	7.04065		-A	11:C>A	CGCGCGCCTCTCAATCCCTGAGACCCTAACTTGTGATGTTTACCGTTTAAATCCACGGGTTAGGCTCTTGGGAGCTGCGAGTCGCGCC		bta-miR-125b
TGGAAGACTAGTGATTTTATTGT	bta-miR-125b	TCCCTGAGACCCTAACTTGTGA	8	1.98659	1.21379	28.2528	14.7237	41.3634		-GA	16:T>C	CGCGCGCCTCTCAATCCCTGAGACCCTAACTTGTGATGTTTACCGTTTAAATCCACGGGTTAGGCTCTTGGGAGCTGCGAGTCGCGCC		bta-miR-125b
TGGAAGACTAGTGATTTTGATGTT	bta-miR-125b	TCCCTGAGACCCTAACTTGTGA	8	115.869	180.67	809.204	463.256	971.375		-TGA		CGCGCGCCTCTCAATCCCTGAGACCCTAACTTGTGATGTTTACCGTTTAAATCCACGGGTTAGGCTCTTGGGAGCTGCGAGTCGCGCC		bta-miR-125b
TGGAAGACTAGTGATTTTGCTGTT	bta-miR-125b	TCCCTGAGACCCTAACTTGTGA	8	4.64095	5.53411	26.0768	17.1391	36.2586		-GA	19:T>A	CGCGCGCCTCTCAATCCCTGAGACCCTAACTTGTGATGTTTACCGTTTAAATCCACGGGTTAGGCTCTTGGGAGCTGCGAGTCGCGCC		bta-miR-125b
TGGAAGACTAGTGATTTTGTAGT	bta-miR-125b	TCCCTGAGACCCTAACTTGTGA	8	0.286131	2.01351	16.0432	12.5135	22.1714		-GA	19:T>C	CGCGCGCCTCTCAATCCCTGAGACCCTAACTTGTGATGTTTACCGTTTAAATCCACGGGTTAGGCTCTTGGGAGCTGCGAGTCGCGCC		bta-miR-125b
TGGAAGACTAGTGATTTTGTCGTT	bta-miR-125b	TCCCTGAGACCCTAACTTGTGA	8	1.4004	1.98205	21.369	17.2038	29.8811		-GA	14:A>G	CGCGCGCCTCTCAATCCCTGAGACCCTAACTTGTGATGTTTACCGTTTAAATCCACGGGTTAGGCTCTTGGGAGCTGCGAGTCGCGCC		bta-miR-125b
TGGAAGACTAGTGATTTTGTTAT	bta-miR-125b	TCCCTGAGACCCTAACTTGTGA	8	0.528088	2.54327	17.9665	10.0139	20.8963		-GA	13:A>G	CGCGCGCCTCTCAATCCCTGAGACCCTAACTTGTGATGTTTACCGTTTAAATCCACGGGTTAGGCTCTTGGGAGCTGCGAGTCGCGCC		bta-miR-125b
TGGAAGACTAGTGATTTTGTTG	bta-miR-125b	TCCCTGAGACCCTAACTTGTGA	8	0.528088	1.42083	10.0259	4.00028	12.6466		-A	11:C>T	CGCGCGCCTCTCAATCCCTGAGACCCTAACTTGTGATGTTTACCGTTTAAATCCACGGGTTAGGCTCTTGGGAGCTGCGAGTCGCGCC		bta-miR-125b
TGGAAGACTAGTGATTTTGTTGC	bta-miR-125b	TCCCTGAGACCCTAACTTGTGA	8	2.99859	3.55003	35.5895	29.0192	51.5529		-GA	8:A>G	CGCGCGCCTCTCAATCCCTGAGACCCTAACTTGTGATGTTTACCGTTTAAATCCACGGGTTAGGCTCTTGGGAGCTGCGAGTCGCGCC		bta-miR-125b
TGGAAGACTAGTGATTTTGTTGCT	bta-miR-125b	TCCCTGAGACCCTAACTTGTGA	8	3.52668	2.9888	31.6175	16.3467	41.5149		-GA	6:A>G	CGCGCGCCTCTCAATCCCTGAGACCCTAACTTGTGATGTTTACCGTTTAAATCCACGGGTTAGGCTCTTGGGAGCTGCGAGTCGCGCC		bta-miR-125b
TGGAAGACTAGTGATTTTGTTGT	bta-miR-125b	TCCCTGAGACCCTAACTTGTGA	8	0.286131	1.21379	4.82983	1.10019	6.07721		-A	3:C>T	CGCGCGCCTCTCAATCCCTGAGACCCTAACTTGTGATGTTTACCGTTTAAATCCACGGGTTAGGCTCTTGGGAGCTGCGAGTCGCGCC		bta-miR-125b
TGGAAGACTAGTGATTTTGTTGTT	bta-miR-125b	TCCCTGAGACCCTAACTTGTGA	8	1.0701	1.00676	11.343	7.43136	13.1108		-GA	1:C>T	CGCGCGCCTCTCAATCCCTGAGACCCTAACTTGTGATGTTTACCGTTTAAATCCACGGGTTAGGCTCTTGGGAGCTGCGAGTCGCGCC		bta-miR-125b
TGGAAGACTAGTGATTTTGTTGTTA	bta-miR-127	TCGGATCCGTCTGAGCTTGGCT	8	0	7.25433	25.9372	27.7169	19.7299		-GCT		TGATCACTGTCTCCAGCCTGCTGAAGCTCAGAGGGCTCTGATTCAGAAAGATCATCGGATCCGTCTGAGCTTGGCTGGTCGGAAGTCTCCTCATC	chr21:65780712..65780764:+	bta-miR-127
TGGAAGACTAGTGATTTTGTTGTTAT	bta-miR-128	TCACAGTGAACCGGTCTCTTT	8	0.886239	1.71717	20.1275	19.9994	31.9093			6:T>A	TGTGCAGTGGGAAGGGGGGCCGAGGCACTGTCCGAGAGTGAGTAGCAGGTCTCACAGTGAACCGGTCTCTTTCCCTACTGTGTC		bta-miR-128
TGGAAGACTAGTGATTTTGTTGTTG	bta-miR-128	TCACAGTGAACCGGTCTCTTT	8	0.770045	0.207035	11.6909	7.87819	13.3328		+T	6:T>A	TGTGCAGTGGGAAGGGGGGCCGAGGCACTGTCCGAGAGTGAGTAGCAGGTCTCACAGTGAACCGGTCTCTTTCCCTACTGTGTC		bta-miR-128
TGGAAGACTAGTGATTTTGTTGTTT	bta-miR-128	TCACAGTGAACCGGTCTCTTT	8	0	0.207035	4.58454	4.41052	4.02718			13:G>A	TGTGCAGTGGGAAGGGGGGCCGAGGCACTGTCCGAGAGTGAGTAGCAGGTCTCACAGTGAACCGGTCTCTTTCCCTACTGTGTC		bta-miR-128
TGGAAGACTAGTGATTTTGTTGTTTT	bta-miR-128	TCACAGTGAACCGGTCTCTTT	8	0.814219	0.503378	14.1199	13.0909	15.5173			16:T>C	TGTGCAGTGGGAAGGGGGGCCGAGGCACTGTCCGAGAGTGAGTAGCAGGTCTCACAGTGAACCGGTCTCTTTCCCTACTGTGTC		bta-miR-128
TGGAAGACTAGTGATTTTGTTT	bta-miR-128	TCACAGTGAACCGGTCTCTTT	8	0.483914	0.710413	12.0572	8.25183	11.7965			19:T>C	TGTGCAGTGGGAAGGGGGGCCGAGGCACTGTCCGAGAGTGAGTAGCAGGTCTCACAGTGAACCGGTCTCTTTCCCTACTGTGTC		bta-miR-128
TGGAAGACTAGTGGTTTTGTTGT	bta-miR-128	TCACAGTGAACCGGTCTCTTT	8	0	1.00676	10.0043	9.18491	12.9245			11:C>T	TGTGCAGTGGGAAGGGGGGCCGAGGCACTGTCCGAGAGTGAGTAGCAGGTCTCACAGTGAACCGGTCTCTTTCCCTACTGTGTC		bta-miR-128
TGGAAGACTAGTGGTTTTGTTGTT	bta-miR-128	TCACAGTGAACCGGTCTCTTT	8	0	0.471913	9.17877	8.91373	9.22516		-T	9:A>G	TGTGCAGTGGGAAGGGGGGCCGAGGCACTGTCCGAGAGTGAGTAGCAGGTCTCACAGTGAACCGGTCTCTTTCCCTACTGTGTC		bta-miR-128
TGGAAGACTGGTGATTTTGTTGTT	bta-miR-128	TCACAGTGAACCGGTCTCTTT	8	1.05618	2.27839	19.4186	23.5248	24.7753			9:A>G	TGTGCAGTGGGAAGGGGGGCCGAGGCACTGTCCGAGAGTGAGTAGCAGGTCTCACAGTGAACCGGTCTCTTTCCCTACTGTGTC		bta-miR-128
TGGAAGGCTAGTGATTTTGTTGTT	bta-miR-128	TCACAGTGAACCGGTCTCTTT	8	0.286131	1.51013	10.6105	11.2629	11.1104			2:A>G	TGTGCAGTGGGAAGGGGGGCCGAGGCACTGTCCGAGAGTGAGTAGCAGGTCTCACAGTGAACCGGTCTCTTTCCCTACTGTGTC		bta-miR-128
TGGAGGACTAGTGATTTTGTTGT	bta-miR-128	TCACAGTGAACCGGTCTCTTT	8	0	0.503378	5.06211	3.32862	5.88815		+T	2:A>G	TGTGCAGTGGGAAGGGGGGCCGAGGCACTGTCCGAGAGTGAGTAGCAGGTCTCACAGTGAACCGGTCTCTTTCCCTACTGTGTC		bta-miR-128
TGGGAGACTAGTGATTTTGTTGTT	bta-miR-128	TCACAGTGAACCGGTCTCTTT	8	0	0.710413	7.1161	2.91839	6.24984		-T	17:C>T	TGTGCAGTGGGAAGGGGGGCCGAGGCACTGTCCGAGAGTGAGTAGCAGGTCTCACAGTGAACCGGTCTCTTTCCCTACTGTGTC		bta-miR-128
TGTGGCCTCTGGGTGTGTAC	bta-miR-1388-5p	AGGACTGTCCAACCTGAGAAT	8	0.858393	0.414069	9.17341	2.53621	9.11581		+GT		CCTGGGCGGTGCCTTCAGGACTGTCCAACCTGAGAATGGTGAGCATCCAGGGACAATCTCAGGTTTGTCAGCCCGCAAGGTGCCGTCCCCTC		bta-miR-1388-5p
TGCACCATGGTTGTCTGAGCAT	bta-miR-140	TACCACAGGGTAGAACCACGGA	8	4.92468	9.70321	35.9588	25.2072	21.1982	-T	-A		TCTCTCTGTGTCCTGCCAGTGGTTTTACCCTATGGTAGGTTACGTCATGCTGTTCTACCACAGGGTAGAACCACGGACAGGATACCGGGGCACC	chr18:36962028..36962089:+	bta-miR-140
TGCACCATGGTTGTCTGAGCATG	bta-miR-140	TACCACAGGGTAGAACCACGGA	8	12.9133	59.6848	98.8004	102.559	97.1149		-A		TCTCTCTGTGTCCTGCCAGTGGTTTTACCCTATGGTAGGTTACGTCATGCTGTTCTACCACAGGGTAGAACCACGGACAGGATACCGGGGCACC	chr18:36962028..36962089:+	bta-miR-140
TGCACCATGGTTGTCTGAGC	bta-miR-141	TAACACTGTCTGGTAAAGATGG	8	0	2.51689	6.17397	3.78521	6.78343			9:C>T	GACCGGCTCTGGGTCCATCTTCCAGCACAGTGTTGGATGGTCTAATGGTGAAGCTCCTAACACTGTCTGGTAAAGATGGCCCCCGGCTGG	chr5:103498837..103498900:-	bta-miR-141
TGAGACCTCCGGGTTCTGAG	bta-miR-1468	CTCCGTTTGCCTGTTTTGCTGA	8	0.967828	4.4015	8.82015	2.27478	6.38459			21:A>T	GTTGAAGAGGTGGGTGGTTTCTCCGTTTGCCTGTTTTGCTGATGTTCATTTGACTTATTCTCAGCAAAATAAGCAAATGGAAAATTCATCCATCAAC	chrX:96454670..96454733:+	bta-miR-1468
TGAGACCTCCGGGTTCTGAGC	bta-miR-148b	TCAGTGCATCACAGAACTTTGT	8	1.31206	16.4562	122.94	143.057	86.8434			0:T>A	TTAGCATTTGAGGTGAAGTTCTGTTATACACTCAGGCTGTGGCTCTCTGAAAGTCAGTGCATCACAGAACTTTGTCTCGAAAGCTTTCTA	chr5:25734119..25734180:-	bta-miR-148b
AGCCAGTTGGGGAAGAATGCT	bta-miR-148b	TCAGTGCATCACAGAACTTTGT	8	0	3.02027	12.2982	13.334	8.13506			15:A>G	TTAGCATTTGAGGTGAAGTTCTGTTATACACTCAGGCTGTGGCTCTCTGAAAGTCAGTGCATCACAGAACTTTGTCTCGAAAGCTTTCTA	chr5:25734119..25734180:-	bta-miR-148b
ATAGCCAGTTGGGGAAGAAT	bta-miR-148b	TCAGTGCATCACAGAACTTTGT	8	0	1.00676	15.6823	15.2547	9.06087			14:A>G	TTAGCATTTGAGGTGAAGTTCTGTTATACACTCAGGCTGTGGCTCTCTGAAAGTCAGTGCATCACAGAACTTTGTCTCGAAAGCTTTCTA	chr5:25734119..25734180:-	bta-miR-148b
ATAGCCAGTTGGGGAAGAATGT	bta-miR-148b	TCAGTGCATCACAGAACTTTGT	8	0.483914	0.710413	8.68716	7.02113	7.66375			4:T>C	TTAGCATTTGAGGTGAAGTTCTGTTATACACTCAGGCTGTGGCTCTCTGAAAGTCAGTGCATCACAGAACTTTGTCTCGAAAGCTTTCTA	chr5:25734119..25734180:-	bta-miR-148b
TAGCCAGTTGGGGAAGAAT	bta-miR-148b	TCAGTGCATCACAGAACTTTGT	8	2.4705	2.51689	29.3246	32.7877	45.3892			21:T>A	TTAGCATTTGAGGTGAAGTTCTGTTATACACTCAGGCTGTGGCTCTCTGAAAGTCAGTGCATCACAGAACTTTGTCTCGAAAGCTTTCTA	chr5:25734119..25734180:-	bta-miR-148b
TAGCCAGTTGGGGAAGAATGC	bta-miR-148b	TCAGTGCATCACAGAACTTTGT	8	0	1.21379	6.27225	2.27478	2.78186			6:C>A	TTAGCATTTGAGGTGAAGTTCTGTTATACACTCAGGCTGTGGCTCTCTGAAAGTCAGTGCATCACAGAACTTTGTCTCGAAAGCTTTCTA	chr5:25734119..25734180:-	bta-miR-148b
TAGCCAGTTGGGGAAGAATGT	bta-miR-148b	TCAGTGCATCACAGAACTTTGT	8	0.241957	1.51013	9.76662	5.20293	4.57147			8:T>A	TTAGCATTTGAGGTGAAGTTCTGTTATACACTCAGGCTGTGGCTCTCTGAAAGTCAGTGCATCACAGAACTTTGTCTCGAAAGCTTTCTA	chr5:25734119..25734180:-	bta-miR-148b
ACGCAATTCTTCAAAATCTTAG	bta-miR-151-3p	CTAGACTGAAGCTCCTTGAGG	8	0	2.22055	10.7455	10.0981	6.38496			9:A>G	CCTGCCCTCGAGGAGCTCACAGTCTAGTACGTCTCATCCCCTACTAGACTGAAGCTCCTTGAGGACAGG		bta-miR-151-3p
CAAAAACTGGCAGCTTCATGT	bta-miR-151-3p	CTAGACTGAAGCTCCTTGAGG	8	0.241957	0.710413	7.72768	9.35202	5.47152			4:A>G	CCTGCCCTCGAGGAGCTCACAGTCTAGTACGTCTCATCCCCTACTAGACTGAAGCTCCTTGAGGACAGG		bta-miR-151-3p
TGCTACCTAGTCTGAGTGAGT	bta-miR-151-3p	CTAGACTGAAGCTCCTTGAGG	8	0.828142	0.264879	7.12044	3.23592	6.66647	+A		20:G>T	CCTGCCCTCGAGGAGCTCACAGTCTAGTACGTCTCATCCCCTACTAGACTGAAGCTCCTTGAGGACAGG		bta-miR-151-3p
ATTGCACTTGTCCCGGCCTGT	bta-miR-151-3p	CTAGACTGAAGCTCCTTGAGG	8	0	1.21379	9.53102	4.13933	5.27313			6:T>A	CCTGCCCTCGAGGAGCTCACAGTCTAGTACGTCTCATCCCCTACTAGACTGAAGCTCCTTGAGGACAGG		bta-miR-151-3p
CAAAGAGCTGTTCGTGCAGGT	bta-miR-154c	AGATATTGCACGGTTGATCTCT	8	0	4.23406	13.2847	8.00056	14.9945				TTCGAAAGGAGGTTGTCCGTGATGTATTTGCTTTATTTGTGGCAGATATTGCACGGTTGATCTCTTTTCTTCATC	chr21:65925898..65925954:+	bta-miR-154c
CAAAGTCCTGTTCGTGCAGGTAG	bta-miR-15b	TAGCAGCACATCATGGTTTACA	8	0.241957	0	14.8254	13.8288	9.94476		-A	2:G>A	TTGAGACCTTAAAGTACTGTAGCAGCACATCATGGTTTACATACTACAGTCAAGATGCGAATCATTATTTGCTGCTCTAGAAATTTAAGGAAATTCAT	chr1:107073782..107073843:-	bta-miR-15b
CAAAGTGCTGATCGTGCAGGT	bta-miR-15b	TAGCAGCACATCATGGTTTACA	8	0	1.51013	19.8962	22.2644	15.0134		-A	10:T>A	TTGAGACCTTAAAGTACTGTAGCAGCACATCATGGTTTACATACTACAGTCAAGATGCGAATCATTATTTGCTGCTCTAGAAATTTAAGGAAATTCAT	chr1:107073782..107073843:-	bta-miR-15b
CAAAGTGCTGTTCGCGCAGGT	bta-miR-15b	TAGCAGCACATCATGGTTTACA	8	0	0.503378	17.356	20.8764	12.5258		-A	13:T>A	TTGAGACCTTAAAGTACTGTAGCAGCACATCATGGTTTACATACTACAGTCAAGATGCGAATCATTATTTGCTGCTCTAGAAATTTAAGGAAATTCAT	chr1:107073782..107073843:-	bta-miR-15b
CAAAGTGCTGTTCGTGCAGGAA	bta-miR-15b	TAGCAGCACATCATGGTTTACA	8	0	0.503378	7.1161	5.53876	3.75831		-A	4:A>T	TTGAGACCTTAAAGTACTGTAGCAGCACATCATGGTTTACATACTACAGTCAAGATGCGAATCATTATTTGCTGCTCTAGAAATTTAAGGAAATTCAT	chr1:107073782..107073843:-	bta-miR-15b
CAAAGTGCTGTTCGTGCAGGT	bta-miR-15b	TAGCAGCACATCATGGTTTACA	8	0	1.21379	5.06211	2.59232	6.71684		-TACA	0:T>A	TTGAGACCTTAAAGTACTGTAGCAGCACATCATGGTTTACATACTACAGTCAAGATGCGAATCATTATTTGCTGCTCTAGAAATTTAAGGAAATTCAT	chr1:107073782..107073843:-	bta-miR-15b
CAAAGTGCTGTTCGTGCAGGTA	bta-miR-15b	TAGCAGCACATCATGGTTTACA	8	0	0	10.0086	9.78055	9.33037		-A	3:C>A	TTGAGACCTTAAAGTACTGTAGCAGCACATCATGGTTTACATACTACAGTCAAGATGCGAATCATTATTTGCTGCTCTAGAAATTTAAGGAAATTCAT	chr1:107073782..107073843:-	bta-miR-15b
CAAAGTGCTGTTCGTGCAGGTAAT	bta-miR-15b	TAGCAGCACATCATGGTTTACA	8	0	0.975292	6.14692	7.45942	6.73794		-A	8:C>A	TTGAGACCTTAAAGTACTGTAGCAGCACATCATGGTTTACATACTACAGTCAAGATGCGAATCATTATTTGCTGCTCTAGAAATTTAAGGAAATTCAT	chr1:107073782..107073843:-	bta-miR-15b
CAAAGTGCTGTTCGTGCAGGTAG	bta-miR-15b	TAGCAGCACATCATGGTTTACA	8	0.241957	0	6.5132	7.79525	6.45165		-A	19:A>T	TTGAGACCTTAAAGTACTGTAGCAGCACATCATGGTTTACATACTACAGTCAAGATGCGAATCATTATTTGCTGCTCTAGAAATTTAAGGAAATTCAT	chr1:107073782..107073843:-	bta-miR-15b
CAAAGTGCTGTTCGTGCAGGTAGA	bta-miR-15b	TAGCAGCACATCATGGTTTACA	8	0	1.27164	3.73635	2.90009	4.09917		-A	7:A>T	TTGAGACCTTAAAGTACTGTAGCAGCACATCATGGTTTACATACTACAGTCAAGATGCGAATCATTATTTGCTGCTCTAGAAATTTAAGGAAATTCAT	chr1:107073782..107073843:-	bta-miR-15b
CAAAGTGCTGTTCGTGCAGGTAGT	bta-miR-15b	TAGCAGCACATCATGGTTTACA	8	0	1.00676	6.75416	3.02085	4.1498		-ACA	17:T>A	TTGAGACCTTAAAGTACTGTAGCAGCACATCATGGTTTACATACTACAGTCAAGATGCGAATCATTATTTGCTGCTCTAGAAATTTAAGGAAATTCAT	chr1:107073782..107073843:-	bta-miR-15b
CAAAGTGCTGTTCGTGCAGGTAGTA	bta-miR-15b	TAGCAGCACATCATGGTTTACA	8	0	0	8.81683	6.62065	4.12934		-ACA	7:A>G	TTGAGACCTTAAAGTACTGTAGCAGCACATCATGGTTTACATACTACAGTCAAGATGCGAATCATTATTTGCTGCTCTAGAAATTTAAGGAAATTCAT	chr1:107073782..107073843:-	bta-miR-15b
CAAAGTGCTGTTCGTGCAGGTAGTAT	bta-miR-15b	TAGCAGCACATCATGGTTTACA	8	0	0.503378	8.91944	8.24208	7.23033		-ACA	4:A>G	TTGAGACCTTAAAGTACTGTAGCAGCACATCATGGTTTACATACTACAGTCAAGATGCGAATCATTATTTGCTGCTCTAGAAATTTAAGGAAATTCAT	chr1:107073782..107073843:-	bta-miR-15b
CAAAGTGCTGTTCGTGCAGGTAGTT	bta-miR-16b	TAGCAGCACGTAAATATTGGC	8	0.542011	3.28515	19.169	21.8558	26.0303		-C	0:T>G	CATACTTGTTCCGCTGTAGCAGCACGTAAATATTGGCGTAGTAAAATAAATATTAAACACCAATATTATTGTGCTGCTTTAGCGTGACAGGGA	chr1:107073634..107073698:-	bta-miR-16a,bta-miR-16b
CAAAGTGCTGTTCGTGCAGGTAGTTT	bta-miR-16b	TAGCAGCACGTAAATATTGGC	8	0.241957	4.73744	23.8692	28.7659	29.9691		-C	2:G>A	CATACTTGTTCCGCTGTAGCAGCACGTAAATATTGGCGTAGTAAAATAAATATTAAACACCAATATTATTGTGCTGCTTTAGCGTGACAGGGA	chr1:107073634..107073698:-	bta-miR-16a,bta-miR-16b
CAAAGTGCTGTTCGTGCAGGTATT	bta-miR-16b	TAGCAGCACGTAAATATTGGC	8	0	3.93772	24.1155	29.671	28.1554		-C	5:G>A	CATACTTGTTCCGCTGTAGCAGCACGTAAATATTGGCGTAGTAAAATAAATATTAAACACCAATATTATTGTGCTGCTTTAGCGTGACAGGGA	chr1:107073634..107073698:-	bta-miR-16a,bta-miR-16b
CAAAGTGCTGTTCGTGCAGGTT	bta-miR-16b	TAGCAGCACGTAAATATTGGC	8	0.241957	0.710413	9.88327	9.24956	10.4752		-C	5:G>C	CATACTTGTTCCGCTGTAGCAGCACGTAAATATTGGCGTAGTAAAATAAATATTAAACACCAATATTATTGTGCTGCTTTAGCGTGACAGGGA	chr1:107073634..107073698:-	bta-miR-16a,bta-miR-16b
CAAAGTGCTGTTCGTGTAG	bta-miR-16b	TAGCAGCACGTAAATATTGGC	8	0.828142	2.51689	26.0388	31.7221	30.8284		-C	6:C>A	CATACTTGTTCCGCTGTAGCAGCACGTAAATATTGGCGTAGTAAAATAAATATTAAACACCAATATTATTGTGCTGCTTTAGCGTGACAGGGA	chr1:107073634..107073698:-	bta-miR-16a,bta-miR-16b
CAAAGTGCTGTTCGTGTAGGTAG	bta-miR-16b	TAGCAGCACGTAAATATTGGC	8	0	1.21379	9.88327	9.37193	14.3809			6:C>A	CATACTTGTTCCGCTGTAGCAGCACGTAAATATTGGCGTAGTAAAATAAATATTAAACACCAATATTATTGTGCTGCTTTAGCGTGACAGGGA	chr1:107073634..107073698:-	bta-miR-16b
TAAAGTGCTGTTCGTGCAGGTAG	bta-miR-16b	TAGCAGCACGTAAATATTGGC	8	0	3.78853	30.0214	33.4826	33.976		-C	8:C>A	CATACTTGTTCCGCTGTAGCAGCACGTAAATATTGGCGTAGTAAAATAAATATTAAACACCAATATTATTGTGCTGCTTTAGCGTGACAGGGA	chr1:107073634..107073698:-	bta-miR-16a,bta-miR-16b
CAGTTACCGCTTCCGCTACCG	bta-miR-16b	TAGCAGCACGTAAATATTGGC	8	0.725871	6.71949	34.2527	35.0231	40.6769		-C	9:G>A	CATACTTGTTCCGCTGTAGCAGCACGTAAATATTGGCGTAGTAAAATAAATATTAAACACCAATATTATTGTGCTGCTTTAGCGTGACAGGGA	chr1:107073634..107073698:-	bta-miR-16a,bta-miR-16b,bta-miR-195
ATAAAGCTAGATAACCGAAAG	bta-miR-16b	TAGCAGCACGTAAATATTGGC	8	1.05618	14.6264	58.9484	63.3191	80.7994		-C	10:T>A	CATACTTGTTCCGCTGTAGCAGCACGTAAATATTGGCGTAGTAAAATAAATATTAAACACCAATATTATTGTGCTGCTTTAGCGTGACAGGGA	chr1:107073634..107073698:-	bta-miR-16a,bta-miR-16b
TAAAGCTAGATAACCGAAAG	bta-miR-16b	TAGCAGCACGTAAATATTGGC	8	0.241957	4.23406	26.2874	31.5717	35.1179			10:T>A	CATACTTGTTCCGCTGTAGCAGCACGTAAATATTGGCGTAGTAAAATAAATATTAAACACCAATATTATTGTGCTGCTTTAGCGTGACAGGGA	chr1:107073634..107073698:-	bta-miR-16b
TTCAACGGGTATTTATTGAG	bta-miR-16b	TAGCAGCACGTAAATATTGGC	8	0	2.22055	16.0389	15.8157	20.0632			10:T>C	CATACTTGTTCCGCTGTAGCAGCACGTAAATATTGGCGTAGTAAAATAAATATTAAACACCAATATTATTGTGCTGCTTTAGCGTGACAGGGA	chr1:107073634..107073698:-	bta-miR-16b
TTCAACGGGTATTTATTGAGA	bta-miR-16b	TAGCAGCACGTAAATATTGGC	8	0	2.01351	6.62884	6.73165	7.14585		-C	10:T>G	CATACTTGTTCCGCTGTAGCAGCACGTAAATATTGGCGTAGTAAAATAAATATTAAACACCAATATTATTGTGCTGCTTTAGCGTGACAGGGA	chr1:107073634..107073698:-	bta-miR-16a,bta-miR-16b,bta-miR-195
TTCAACGGGTATTTATTGAGC	bta-miR-16b	TAGCAGCACGTAAATATTGGC	8	0.572262	3.64137	18.5661	20.6235	27.5417		-C	16:T>A	CATACTTGTTCCGCTGTAGCAGCACGTAAATATTGGCGTAGTAAAATAAATATTAAACACCAATATTATTGTGCTGCTTTAGCGTGACAGGGA	chr1:107073634..107073698:-	bta-miR-16a,bta-miR-16b
TTCAACGGGTATTTATTGAGCAA	bta-miR-16b	TAGCAGCACGTAAATATTGGC	8	0.241957	1.51013	17.6153	14.5102	21.0386			16:T>C	CATACTTGTTCCGCTGTAGCAGCACGTAAATATTGGCGTAGTAAAATAAATATTAAACACCAATATTATTGTGCTGCTTTAGCGTGACAGGGA	chr1:107073634..107073698:-	bta-miR-16b
TTCAACGGGTATTTATTGAGCA	bta-miR-16b	TAGCAGCACGTAAATATTGGC	8	1.32598	7.6684	55.8139	44.1682	56.1524		-C	17:T>A	CATACTTGTTCCGCTGTAGCAGCACGTAAATATTGGCGTAGTAAAATAAATATTAAACACCAATATTATTGTGCTGCTTTAGCGTGACAGGGA	chr1:107073634..107073698:-	bta-miR-16a,bta-miR-16b
TCTTTGGTTATCTAGCTGTATGA	bta-miR-16b	TAGCAGCACGTAAATATTGGC	8	0.286131	3.2273	24.2344	14.9936	30.7608			17:T>A	CATACTTGTTCCGCTGTAGCAGCACGTAAATATTGGCGTAGTAAAATAAATATTAAACACCAATATTATTGTGCTGCTTTAGCGTGACAGGGA	chr1:107073634..107073698:-	bta-miR-16b
TCTTTGGTTATCTAGCTGTATGAT	bta-miR-16b	TAGCAGCACGTAAATATTGGC	8	0.783968	3.52365	33.8918	29.0371	33.6767			17:T>C	CATACTTGTTCCGCTGTAGCAGCACGTAAATATTGGCGTAGTAAAATAAATATTAAACACCAATATTATTGTGCTGCTTTAGCGTGACAGGGA	chr1:107073634..107073698:-	bta-miR-16b
TCTTTGGTTATCTAGCTGTATGT	bta-miR-16b	TAGCAGCACGTAAATATTGGC	8	0.542011	3.2273	22.4311	26.435	35.7271		+G	19:G>C	CATACTTGTTCCGCTGTAGCAGCACGTAAATATTGGCGTAGTAAAATAAATATTAAACACCAATATTATTGTGCTGCTTTAGCGTGACAGGGA	chr1:107073634..107073698:-	bta-miR-16b
TCTTTGGTTATCTAGCTGTATT	bta-miR-16b	TAGCAGCACGTAAATATTGGC	8	0	0	5.18744	4.36416	6.52742			18:G>T	CATACTTGTTCCGCTGTAGCAGCACGTAAATATTGGCGTAGTAAAATAAATATTAAACACCAATATTATTGTGCTGCTTTAGCGTGACAGGGA	chr1:107073634..107073698:-	bta-miR-16b
TCTTTGGTTATCTAGCTGTATG	bta-miR-16b	TAGCAGCACGTAAATATTGGC	8	0.241957	2.22055	31.4672	32.9711	32.0063		-C	15:A>G	CATACTTGTTCCGCTGTAGCAGCACGTAAATATTGGCGTAGTAAAATAAATATTAAACACCAATATTATTGTGCTGCTTTAGCGTGACAGGGA	chr1:107073634..107073698:-	bta-miR-16a,bta-miR-16b
TGAGGTAGTAAGTTGTATAGT	bta-miR-16b	TAGCAGCACGTAAATATTGGC	8	0	1.27164	13.142	14.0606	17.6081			15:A>G	CATACTTGTTCCGCTGTAGCAGCACGTAAATATTGGCGTAGTAAAATAAATATTAAACACCAATATTATTGTGCTGCTTTAGCGTGACAGGGA	chr1:107073634..107073698:-	bta-miR-16b
AACCCGTAGATCCGATCTTGTGA	bta-miR-16b	TAGCAGCACGTAAATATTGGC	8	0.241957	2.22055	23.4003	22.4165	25.8419			13:A>G	CATACTTGTTCCGCTGTAGCAGCACGTAAATATTGGCGTAGTAAAATAAATATTAAACACCAATATTATTGTGCTGCTTTAGCGTGACAGGGA	chr1:107073634..107073698:-	bta-miR-16b
AACCCGTAGATCCGATCTTGTGT	bta-miR-16b	TAGCAGCACGTAAATATTGGC	8	1.54009	7.37206	62.4805	78.1964	65.3544		-C	12:A>G	CATACTTGTTCCGCTGTAGCAGCACGTAAATATTGGCGTAGTAAAATAAATATTAAACACCAATATTATTGTGCTGCTTTAGCGTGACAGGGA	chr1:107073634..107073698:-	bta-miR-16a,bta-miR-16b
CACCCGTAGAACCGACCTTGCT	bta-miR-16b	TAGCAGCACGTAAATATTGGC	8	0	2.72393	26.7713	28.2085	32.5832			12:A>G	CATACTTGTTCCGCTGTAGCAGCACGTAAATATTGGCGTAGTAAAATAAATATTAAACACCAATATTATTGTGCTGCTTTAGCGTGACAGGGA	chr1:107073634..107073698:-	bta-miR-16b
CACCCGTAGAACCGACCTTG	bta-miR-16b	TAGCAGCACGTAAATATTGGC	8	0	0	6.03563	5.56681	6.83076		+G	11:A>C	CATACTTGTTCCGCTGTAGCAGCACGTAAATATTGGCGTAGTAAAATAAATATTAAACACCAATATTATTGTGCTGCTTTAGCGTGACAGGGA	chr1:107073634..107073698:-	bta-miR-16b
CACCCGTAGAACCGACCTTGCGA	bta-miR-16b	TAGCAGCACGTAAATATTGGC	8	0.241957	1.00676	8.32088	5.14682	8.72468		-C	9:G>T	CATACTTGTTCCGCTGTAGCAGCACGTAAATATTGGCGTAGTAAAATAAATATTAAACACCAATATTATTGTGCTGCTTTAGCGTGACAGGGA	chr1:107073634..107073698:-	bta-miR-16a,bta-miR-16b
CACCCGTAGAACCGACCTTGCGT	bta-miR-16b	TAGCAGCACGTAAATATTGGC	8	0	0.503378	4.95082	2.15403	4.62515		-C	8:C>G	CATACTTGTTCCGCTGTAGCAGCACGTAAATATTGGCGTAGTAAAATAAATATTAAACACCAATATTATTGTGCTGCTTTAGCGTGACAGGGA	chr1:107073634..107073698:-	bta-miR-16a,bta-miR-16b
TCAAGGTCCGCTGTGAACACG	bta-miR-16b	TAGCAGCACGTAAATATTGGC	8	0	4.97085	34.8653	33.7753	47.2957			7:A>G	CATACTTGTTCCGCTGTAGCAGCACGTAAATATTGGCGTAGTAAAATAAATATTAAACACCAATATTATTGTGCTGCTTTAGCGTGACAGGGA	chr1:107073634..107073698:-	bta-miR-16b
AAGGTAGATAGAACAGGTCTT	bta-miR-16b	TAGCAGCACGTAAATATTGGC	8	0	0.503378	10.2495	9.56709	11.0983		-C	5:G>T	CATACTTGTTCCGCTGTAGCAGCACGTAAATATTGGCGTAGTAAAATAAATATTAAACACCAATATTATTGTGCTGCTTTAGCGTGACAGGGA	chr1:107073634..107073698:-	bta-miR-16a,bta-miR-16b
AAGGTAGATAGAACAGGTCTTGA	bta-miR-16b	TAGCAGCACGTAAATATTGGC	8	0	0	5.92434	6.23847	4.80208			4:A>T	CATACTTGTTCCGCTGTAGCAGCACGTAAATATTGGCGTAGTAAAATAAATATTAAACACCAATATTATTGTGCTGCTTTAGCGTGACAGGGA	chr1:107073634..107073698:-	bta-miR-16b
AAGGTAGATAGAACAGGTCTTGT	bta-miR-16b	TAGCAGCACGTAAATATTGGC	8	0.528088	5.56354	28.2084	27.7881	34.4445		-C	3:C>T	CATACTTGTTCCGCTGTAGCAGCACGTAAATATTGGCGTAGTAAAATAAATATTAAACACCAATATTATTGTGCTGCTTTAGCGTGACAGGGA	chr1:107073634..107073698:-	bta-miR-16a,bta-miR-16b
AAGGTAGATAGAACAGGTCT	bta-miR-16b	TAGCAGCACGTAAATATTGGC	8	0	0	5.66935	3.7108	5.95521	-T	+G	1:A>T	CATACTTGTTCCGCTGTAGCAGCACGTAAATATTGGCGTAGTAAAATAAATATTAAACACCAATATTATTGTGCTGCTTTAGCGTGACAGGGA	chr1:107073634..107073698:-	bta-miR-16b
GCTGCGCTTGGATTTCGTTC	bta-miR-16b	TAGCAGCACGTAAATATTGGC	8	0	0.414069	10.5045	10.1363	11.7797		-C	1:A>T	CATACTTGTTCCGCTGTAGCAGCACGTAAATATTGGCGTAGTAAAATAAATATTAAACACCAATATTATTGTGCTGCTTTAGCGTGACAGGGA	chr1:107073634..107073698:-	bta-miR-16a,bta-miR-16b
GCTGCGCTTGGATTTCGTTCT	bta-miR-16b	TAGCAGCACGTAAATATTGGC	8	0	0.503378	8.31655	4.13933	5.30293		-C	9:G>C	CATACTTGTTCCGCTGTAGCAGCACGTAAATATTGGCGTAGTAAAATAAATATTAAACACCAATATTATTGTGCTGCTTTAGCGTGACAGGGA	chr1:107073634..107073698:-	bta-miR-16a,bta-miR-16b
GCTGCGCTTGGATTTCGTT	bta-miR-16b	TAGCAGCACGTAAATATTGGC	8	0	1.27164	7.23173	2.51791	3.54375			12:A>T	CATACTTGTTCCGCTGTAGCAGCACGTAAATATTGGCGTAGTAAAATAAATATTAAACACCAATATTATTGTGCTGCTTTAGCGTGACAGGGA	chr1:107073634..107073698:-	bta-miR-16b
CCACGGATGTTTGAGCATGTGT	bta-miR-186	CAAAGAATTCTCCTTTTGGGCT	8	0	1.51013	13.6293	13.0628	9.22212		-CT	7:T>A	TGCTTATAACTTTCCAAAGAATTCTCCTTTTGGGCTTTCTGATTTTATTTTAAGCCCAAAGGTGAATTTTTTGGGAAGTTTGAGCT	chr3:74160347..74160407:+	bta-miR-186
CACTAGATTGAGAGCTCCTG	bta-miR-186	CAAAGAATTCTCCTTTTGGGCT	8	0	0.503378	11.2231	10.8344	6.49394		-CT	7:T>C	TGCTTATAACTTTCCAAAGAATTCTCCTTTTGGGCTTTCTGATTTTATTTTAAGCCCAAAGGTGAATTTTTTGGGAAGTTTGAGCT	chr3:74160347..74160407:+	bta-miR-186
CACTAGATTGAGAGCTCCTGGAA	bta-miR-186	CAAAGAATTCTCCTTTTGGGCT	8	0	1.53651	6.99512	6.27507	4.62111			9:C>A	TGCTTATAACTTTCCAAAGAATTCTCCTTTTGGGCTTTCTGATTTTATTTTAAGCCCAAAGGTGAATTTTTTGGGAAGTTTGAGCT	chr3:74160347..74160407:+	bta-miR-186
CACTAGATTGAGAGCTCCTGGAT	bta-miR-186	CAAAGAATTCTCCTTTTGGGCT	8	0	1.51013	10.2539	10.0517	7.88298			10:T>A	TGCTTATAACTTTCCAAAGAATTCTCCTTTTGGGCTTTCTGATTTTATTTTAAGCCCAAAGGTGAATTTTTTGGGAAGTTTGAGCT	chr3:74160347..74160407:+	bta-miR-186
CAGCAACTAAAGATCCCTC	bta-miR-186	CAAAGAATTCTCCTTTTGGGCT	8	0	1.00676	6.86979	4.04663	4.20448		-CT	12:C>A	TGCTTATAACTTTCCAAAGAATTCTCCTTTTGGGCTTTCTGATTTTATTTTAAGCCCAAAGGTGAATTTTTTGGGAAGTTTGAGCT	chr3:74160347..74160407:+	bta-miR-186
AATCACTAGTTCCACTGCCATAA	bta-miR-186	CAAAGAATTCTCCTTTTGGGCT	8	0	1.00676	8.19556	8.70027	6.389		-CT	14:T>A	TGCTTATAACTTTCCAAAGAATTCTCCTTTTGGGCTTTCTGATTTTATTTTAAGCCCAAAGGTGAATTTTTTGGGAAGTTTGAGCT	chr3:74160347..74160407:+	bta-miR-186
AATCACTAGTTCCACTGCCATCAA	bta-miR-186	CAAAGAATTCTCCTTTTGGGCT	8	0	0.503378	7.83897	8.92349	5.2312		-CT	16:T>C	TGCTTATAACTTTCCAAAGAATTCTCCTTTTGGGCTTTCTGATTTTATTTTAAGCCCAAAGGTGAATTTTTTGGGAAGTTTGAGCT	chr3:74160347..74160407:+	bta-miR-186
AATCACTAGTTCCACTGCCATCAT	bta-miR-186	CAAAGAATTCTCCTTTTGGGCT	8	0	0.710413	5.67369	4.00028	3.39258			16:T>C	TGCTTATAACTTTCCAAAGAATTCTCCTTTTGGGCTTTCTGATTTTATTTTAAGCCCAAAGGTGAATTTTTTGGGAAGTTTGAGCT	chr3:74160347..74160407:+	bta-miR-186
AATCACTAGTTCCACTGCCATCG	bta-miR-186	CAAAGAATTCTCCTTTTGGGCT	8	0	0.503378	6.52188	5.24928	3.5565		+T	21:T>C	TGCTTATAACTTTCCAAAGAATTCTCCTTTTGGGCTTTCTGATTTTATTTTAAGCCCAAAGGTGAATTTTTTGGGAAGTTTGAGCT	chr3:74160347..74160407:+	bta-miR-186
AATCACTAGTTCCACTGCCATCT	bta-miR-186	CAAAGAATTCTCCTTTTGGGCT	8	0	0.503378	5.67369	3.78521	3.65741		+T	5:A>G	TGCTTATAACTTTCCAAAGAATTCTCCTTTTGGGCTTTCTGATTTTATTTTAAGCCCAAAGGTGAATTTTTTGGGAAGTTTGAGCT	chr3:74160347..74160407:+	bta-miR-186
AATCACTAGTTCCACTGCCATG	bta-miR-186	CAAAGAATTCTCCTTTTGGGCT	8	0	0	7.72334	7.72084	5.15139		-CT	2:A>G	TGCTTATAACTTTCCAAAGAATTCTCCTTTTGGGCTTTCTGATTTTATTTTAAGCCCAAAGGTGAATTTTTTGGGAAGTTTGAGCT	chr3:74160347..74160407:+	bta-miR-186
ATCACTAGTTCCACTGCCATCAA	bta-miR-186	CAAAGAATTCTCCTTTTGGGCT	8	0	0.768257	7.35706	9.13856	7.39488	-C	-CT		TGCTTATAACTTTCCAAAGAATTCTCCTTTTGGGCTTTCTGATTTTATTTTAAGCCCAAAGGTGAATTTTTTGGGAAGTTTGAGCT	chr3:74160347..74160407:+	bta-miR-186
ATCACTAGTTCCACTGCCATCAT	bta-miR-186	CAAAGAATTCTCCTTTTGGGCT	8	0.241957	2.63462	17.1497	20.2445	20.6561	-C	+T		TGCTTATAACTTTCCAAAGAATTCTCCTTTTGGGCTTTCTGATTTTATTTTAAGCCCAAAGGTGAATTTTTTGGGAAGTTTGAGCT	chr3:74160347..74160407:+	bta-miR-186
ATCACTAGTTCCACTGCCATCG	bta-miR-186	CAAAGAATTCTCCTTTTGGGCT	8	0	1.00676	6.99078	6.6853	6.42221		-CT	15:T>A	TGCTTATAACTTTCCAAAGAATTCTCCTTTTGGGCTTTCTGATTTTATTTTAAGCCCAAAGGTGAATTTTTTGGGAAGTTTGAGCT	chr3:74160347..74160407:+	bta-miR-186
ATCACTAGTTCCACTGCCATCT	bta-miR-186	CAAAGAATTCTCCTTTTGGGCT	8	0	0.503378	5.30741	3.35668	4.0489			18:G>A	TGCTTATAACTTTCCAAAGAATTCTCCTTTTGGGCTTTCTGATTTTATTTTAAGCCCAAAGGTGAATTTTTTGGGAAGTTTGAGCT	chr3:74160347..74160407:+	bta-miR-186
CAATCACTAGTTCCACTGCCATAA	bta-miR-186	CAAAGAATTCTCCTTTTGGGCT	8	0	2.01351	6.51754	7.53382	6.81801		+T	3:A>G	TGCTTATAACTTTCCAAAGAATTCTCCTTTTGGGCTTTCTGATTTTATTTTAAGCCCAAAGGTGAATTTTTTGGGAAGTTTGAGCT	chr3:74160347..74160407:+	bta-miR-186
CAATCACTAGTTCCACTGCCATCAA	bta-miR-186	CAAAGAATTCTCCTTTTGGGCT	8	0	0.503378	3.62505	2.61061	4.63349			0:C>T	TGCTTATAACTTTCCAAAGAATTCTCCTTTTGGGCTTTCTGATTTTATTTTAAGCCCAAAGGTGAATTTTTTGGGAAGTTTGAGCT	chr3:74160347..74160407:+	bta-miR-186
CAATCACTAGTTCCACTGCCATCAT	bta-miR-186	CAAAGAATTCTCCTTTTGGGCT	8	47.7494	453.161	1579.47	1238.18	1259.82		+T		TGCTTATAACTTTCCAAAGAATTCTCCTTTTGGGCTTTCTGATTTTATTTTAAGCCCAAAGGTGAATTTTTTGGGAAGTTTGAGCT	chr3:74160347..74160407:+	bta-miR-186
CAATCACTAGTTCCACTGCCATCG	bta-miR-186	CAAAGAATTCTCCTTTTGGGCT	8	0	1.27164	4.34358	4.169	5.19798			2:A>G	TGCTTATAACTTTCCAAAGAATTCTCCTTTTGGGCTTTCTGATTTTATTTTAAGCCCAAAGGTGAATTTTTTGGGAAGTTTGAGCT	chr3:74160347..74160407:+	bta-miR-186
CAATCACTAGTTCCACTGCCATCT	bta-miR-186	CAAAGAATTCTCCTTTTGGGCT	8	0	1.00676	9.16908	3.73886	6.57401			16:T>A	TGCTTATAACTTTCCAAAGAATTCTCCTTTTGGGCTTTCTGATTTTATTTTAAGCCCAAAGGTGAATTTTTTGGGAAGTTTGAGCT	chr3:74160347..74160407:+	bta-miR-186
CAATCACTAGTTCCACTGCCATGA	bta-miR-190b	TGATATGTTTGATATTGGGTT	8	0	0.503378	3.86167	3.98198	5.5305		+G	8:T>C	TGCTTCTGTGTGATATGTTTGATATTGGGTTGTTTAATTAGGAACCAACTAAATGTCAAACATATTCTTACAGCAGTAG	chr3:16316841..16316900:+	bta-miR-190b
CAATCACTAGTTCCACTGTCAT	bta-miR-191	CAACGGAATCCCAAAAGCAGCTG	8	0	0.503378	17.129	21.7253	12.3615		-AGCTG	4:G>A	GGCTGGACAGCGGGCAACGGAATCCCAAAAGCAGCTGTTGTCTCCAGAGCATTCCAGCTGCGCTTGGATTTCGTTCCCTGCTCTCCTGCCT	chr22:50970993..50971057:+	bta-miR-191
CAAATTCGTATCTAGGGGA	bta-miR-191	CAACGGAATCCCAAAAGCAGCTG	8	0	0.207035	13.6293	14.4147	10.4969		-AGCTG	9:C>A	GGCTGGACAGCGGGCAACGGAATCCCAAAAGCAGCTGTTGTCTCCAGAGCATTCCAGCTGCGCTTGGATTTCGTTCCCTGCTCTCCTGCCT	chr22:50970993..50971057:+	bta-miR-191
CTATACGACCTGCTGCCTTT	bta-miR-191	CAACGGAATCCCAAAAGCAGCTG	8	0.241957	0.503378	13.0221	15.2648	10.0718		-AGCTG	17:C>T	GGCTGGACAGCGGGCAACGGAATCCCAAAAGCAGCTGTTGTCTCCAGAGCATTCCAGCTGCGCTTGGATTTCGTTCCCTGCTCTCCTGCCT	chr22:50970993..50971057:+	bta-miR-191
ACAAGTCAGGCTCTTGGGA	bta-miR-191	CAACGGAATCCCAAAAGCAGCTG	8	0	0	15.5623	16.4394	12.6385		-AGCTG	12:A>G	GGCTGGACAGCGGGCAACGGAATCCCAAAAGCAGCTGTTGTCTCCAGAGCATTCCAGCTGCGCTTGGATTTCGTTCCCTGCTCTCCTGCCT	chr22:50970993..50971057:+	bta-miR-191
AACCGTGGCTTTCGATTGTTA	bta-miR-191	CAACGGAATCCCAAAAGCAGCTG	8	0	0.503378	7.83463	7.87819	5.17652		-AGCTG	4:G>C	GGCTGGACAGCGGGCAACGGAATCCCAAAAGCAGCTGTTGTCTCCAGAGCATTCCAGCTGCGCTTGGATTTCGTTCCCTGCTCTCCTGCCT	chr22:50970993..50971057:+	bta-miR-191
AACCGTGGCTTTCGATTGTTAC	bta-miR-191	CAACGGAATCCCAAAAGCAGCTG	8	1.0701	3.48914	9.28803	4.8671	5.64379			8:T>A	GGCTGGACAGCGGGCAACGGAATCCCAAAAGCAGCTGTTGTCTCCAGAGCATTCCAGCTGCGCTTGGATTTCGTTCCCTGCTCTCCTGCCT	chr22:50970993..50971057:+	bta-miR-191
ACCGTGGCTTTCGATTGTTACT	bta-miR-191	CAACGGAATCCCAAAAGCAGCTG	8	0	2.18908	6.64185	3.40303	4.23391			21:T>C	GGCTGGACAGCGGGCAACGGAATCCCAAAAGCAGCTGTTGTCTCCAGAGCATTCCAGCTGCGCTTGGATTTCGTTCCCTGCTCTCCTGCCT	chr22:50970993..50971057:+	bta-miR-191
TGGAGACGCGGCCCTGTTGGA	bta-miR-191	CAACGGAATCCCAAAAGCAGCTG	8	0.286131	2.18908	5.91464	1.12824	5.57206			13:A>G	GGCTGGACAGCGGGCAACGGAATCCCAAAAGCAGCTGTTGTCTCCAGAGCATTCCAGCTGCGCTTGGATTTCGTTCCCTGCTCTCCTGCCT	chr22:50970993..50971057:+	bta-miR-191
TGGAGACGCGGCCCTGTTGG	bta-miR-191	CAACGGAATCCCAAAAGCAGCTG	8	0.241957	1.42083	6.2896	3.35668	6.14427			6:A>G	GGCTGGACAGCGGGCAACGGAATCCCAAAAGCAGCTGTTGTCTCCAGAGCATTCCAGCTGCGCTTGGATTTCGTTCCCTGCTCTCCTGCCT	chr22:50970993..50971057:+	bta-miR-191
ACCATCGACCGTTGAGTGG	bta-miR-192	CTGACCTATGAATTGACAGCCAG	8	0	2.13124	6.39222	6.20066	6.88165	-C		22:G>A	AGACCGAGTGCACAGGGCTCTGACCTATGAATTGACAGCCAGTGCTCTTGTGTCCCCTCTGGCTGCCAATTCCATAGGTCACAGGTATGTTCGCCTCAATGCCAGC		bta-miR-192,bta-miR-215
CTTTCAGTCGGATGTTTGCAA	bta-miR-195	TAGCAGCACAGAAATATTGGCA	8	1.79597	5.5057	21.356	25.9768	18.2792		-A	0:T>A	AGCTCCCCTGGCTCTAGCAGCACAGAAATATTGGCACTGGGAAGAAAGCCTGCCAATATTGGCTGTGCTGCTCCAGGCAGGGTGGTG	chr19:26807521..26807579:-	bta-miR-195
CTTTCAGTCGGATGTTTGCAG	bta-miR-200b	TAATACTGCCTGGTAATGATG	8	0	0.503378	8.47759	6.32142	4.70889			9:C>T	CCATCTTACTGGGCAGCATTGGATGGTGTCTGGTCTCTAATACTGCCTGGTAATGATGA	chr16:51323348..51323405:-	bta-miR-200b
TTTTTCATTATTGCTCCTGACT	bta-miR-200b	TAATACTGCCTGGTAATGATG	8	0	0.503378	6.64185	2.85374	2.33569	-T			CCATCTTACTGGGCAGCATTGGATGGTGTCTGGTCTCTAATACTGCCTGGTAATGATGA	chr16:51323348..51323405:-	bta-miR-200b,bta-miR-200c
AATCACTAACCACACGGCCAG	bta-miR-200c	TAATACTGCCGGGTAATGATGGA	8	2.57037	227.031	1081.67	307.608	535.355				CGTCTTACCCAGCAGTGTTTGGGTGCTGGTTGGGAGTCTCTAATACTGCCGGGTAATGATGGAGG	chr5:103499260..103499320:-	bta-miR-200c
AATCACTAACCACACGGCCAGG	bta-miR-200c	TAATACTGCCGGGTAATGATGGA	8	0.300054	9.77122	16.2119	17.5843	18.9947		+A		CGTCTTACCCAGCAGTGTTTGGGTGCTGGTTGGGAGTCTCTAATACTGCCGGGTAATGATGGAGG	chr5:103499260..103499320:-	bta-miR-200c
AATCACTAACCACACGGCCAGGA	bta-miR-200c	TAATACTGCCGGGTAATGATGGA	8	0	2.22055	9.1951	3.75715	9.08957		+T		CGTCTTACCCAGCAGTGTTTGGGTGCTGGTTGGGAGTCTCTAATACTGCCGGGTAATGATGGAGG	chr5:103499260..103499320:-	bta-miR-200c
ATCACTAACCACACGGCCAG	bta-miR-204	TTCCCTTTGTCATCCTATGCCT	8	0.814219	15.2769	66.5684	81.4096	84.9331		-CT	0:T>A	TTTCTTCATGTGACTCGTGGACTTCCCTTTGTCATCCTATGCCTGAGAATATATGAAGGAGGCTGGGAAGGCAAAGGGACGTTCAATTGTCATCAC	chr8:46962522..46962581:-	bta-miR-204
ATCACTAACCACACGGCCAGG	bta-miR-204	TTCCCTTTGTCATCCTATGCCT	8	0.241957	1.21379	6.87847	8.3925	8.61533		-CT	0:T>C	TTTCTTCATGTGACTCGTGGACTTCCCTTTGTCATCCTATGCCTGAGAATATATGAAGGAGGCTGGGAAGGCAAAGGGACGTTCAATTGTCATCAC	chr8:46962522..46962581:-	bta-miR-204
ATCACTAACCACACGGCCAGGA	bta-miR-204	TTCCCTTTGTCATCCTATGCCT	8	0.286131	1.21379	12.6548	5.14682	11.713		-CT	1:T>A	TTTCTTCATGTGACTCGTGGACTTCCCTTTGTCATCCTATGCCTGAGAATATATGAAGGAGGCTGGGAAGGCAAAGGGACGTTCAATTGTCATCAC	chr8:46962522..46962581:-	bta-miR-204
ATCACTAACCACACGGCCAGGT	bta-miR-204	TTCCCTTTGTCATCCTATGCCT	8	0	0	5.5527	5.81848	8.46783		-CT	1:T>C	TTTCTTCATGTGACTCGTGGACTTCCCTTTGTCATCCTATGCCTGAGAATATATGAAGGAGGCTGGGAAGGCAAAGGGACGTTCAATTGTCATCAC	chr8:46962522..46962581:-	bta-miR-204
GTCATACACGGCTCTCCTCTCT	bta-miR-204	TTCCCTTTGTCATCCTATGCCT	8	0	1.21379	7.12044	8.5779	7.85307		-T	5:T>C	TTTCTTCATGTGACTCGTGGACTTCCCTTTGTCATCCTATGCCTGAGAATATATGAAGGAGGCTGGGAAGGCAAAGGGACGTTCAATTGTCATCAC	chr8:46962522..46962581:-	bta-miR-204
GTCATACACGGCTCTCCTCT	bta-miR-204	TTCCCTTTGTCATCCTATGCCT	8	0	0	3.9773	4.81099	5.95925		-CT	9:T>A	TTTCTTCATGTGACTCGTGGACTTCCCTTTGTCATCCTATGCCTGAGAATATATGAAGGAGGCTGGGAAGGCAAAGGGACGTTCAATTGTCATCAC	chr8:46962522..46962581:-	bta-miR-204
TCTAGTAAGAGTGGCAGTCG	bta-miR-204	TTCCCTTTGTCATCCTATGCCT	8	0	3.73068	6.41058	6.63895	7.25609		-CT	9:T>C	TTTCTTCATGTGACTCGTGGACTTCCCTTTGTCATCCTATGCCTGAGAATATATGAAGGAGGCTGGGAAGGCAAAGGGACGTTCAATTGTCATCAC	chr8:46962522..46962581:-	bta-miR-204
TCTAGTAAGAGTGGCAGTCGAAA	bta-miR-204	TTCCCTTTGTCATCCTATGCCT	8	0.300054	0.503378	13.1464	17.2302	11.8723			12:T>A	TTTCTTCATGTGACTCGTGGACTTCCCTTTGTCATCCTATGCCTGAGAATATATGAAGGAGGCTGGGAAGGCAAAGGGACGTTCAATTGTCATCAC	chr8:46962522..46962581:-	bta-miR-204
TCTAGTAAGAGTGGCAGTCGAAG	bta-miR-204	TTCCCTTTGTCATCCTATGCCT	8	0	0	7.36573	8.83933	9.65076		-CT	12:T>C	TTTCTTCATGTGACTCGTGGACTTCCCTTTGTCATCCTATGCCTGAGAATATATGAAGGAGGCTGGGAAGGCAAAGGGACGTTCAATTGTCATCAC	chr8:46962522..46962581:-	bta-miR-204
TCTAGTAAGAGTGGCAGTCGAAGT	bta-miR-204	TTCCCTTTGTCATCCTATGCCT	8	86.8269	86.5585	890.245	148.987	1008.63		+G		TTTCTTCATGTGACTCGTGGACTTCCCTTTGTCATCCTATGCCTGAGAATATATGAAGGAGGCTGGGAAGGCAAAGGGACGTTCAATTGTCATCAC	chr8:46962522..46962581:-	bta-miR-204
TCTAGTAAGAGTGGCAGTCGAAT	bta-miR-204	TTCCCTTTGTCATCCTATGCCT	8	0.286131	3.2273	13.0297	7.31061	5.80466		-CCT	0:T>A	TTTCTTCATGTGACTCGTGGACTTCCCTTTGTCATCCTATGCCTGAGAATATATGAAGGAGGCTGGGAAGGCAAAGGGACGTTCAATTGTCATCAC	chr8:46962522..46962581:-	bta-miR-204
TCTAGTAAGAGTGGCAGTCGAT	bta-miR-204	TTCCCTTTGTCATCCTATGCCT	8	2.01444	4.64813	31.2936	7.50577	23.1518		+G	0:T>A	TTTCTTCATGTGACTCGTGGACTTCCCTTTGTCATCCTATGCCTGAGAATATATGAAGGAGGCTGGGAAGGCAAAGGGACGTTCAATTGTCATCAC	chr8:46962522..46962581:-	bta-miR-204
GCTGGGAAGGCAAAGGGACG	bta-miR-204	TTCCCTTTGTCATCCTATGCCT	8	0.828142	13.916	32.9423	19.6769	25.3428		-GCCT		TTTCTTCATGTGACTCGTGGACTTCCCTTTGTCATCCTATGCCTGAGAATATATGAAGGAGGCTGGGAAGGCAAAGGGACGTTCAATTGTCATCAC	chr8:46962522..46962581:-	bta-miR-204,bta-miR-211
CCGCACTGTGGGTACTTGCT	bta-miR-204	TTCCCTTTGTCATCCTATGCCT	8	9.3054	119.706	189.423	188.647	244.932		-CCT		TTTCTTCATGTGACTCGTGGACTTCCCTTTGTCATCCTATGCCTGAGAATATATGAAGGAGGCTGGGAAGGCAAAGGGACGTTCAATTGTCATCAC	chr8:46962522..46962581:-	bta-miR-204,bta-miR-211
CCGCACTGTGGGTACTTGCTG	bta-miR-21-5p	TAGCTTATCAGACTGATGTTGACT	8	0	1.50505	6.03997	1.34332	7.12906	+G	-CT		TGTCGGGTAGCTTATCAGACTGATGTTGACTGTTGAATCTCATGGCAACAGCAGTCGATGGGCTGTCTGACA		bta-miR-21-5p
CCGCACTGTGGGTACTTGCTGA	bta-miR-21-5p	TAGCTTATCAGACTGATGTTGACT	8	0	0.710413	7.37976	2.68663	7.0111		-ACT	2:G>A	TGTCGGGTAGCTTATCAGACTGATGTTGACTGTTGAATCTCATGGCAACAGCAGTCGATGGGCTGTCTGACA		bta-miR-21-5p
CCGCACTGTGGGTACTTGCTGCA	bta-miR-21-5p	TAGCTTATCAGACTGATGTTGACT	8	1.67021	1.15086	18.2896	10.7465	26.0001	+G	-ACT		TGTCGGGTAGCTTATCAGACTGATGTTGACTGTTGAATCTCATGGCAACAGCAGTCGATGGGCTGTCTGACA		bta-miR-21-5p
CCGCACTGTGGGTACTTGCTGT	bta-miR-21-5p	TAGCTTATCAGACTGATGTTGACT	8	3.97318	9.93357	91.5786	94.2456	119.369		-TGACT		TGTCGGGTAGCTTATCAGACTGATGTTGACTGTTGAATCTCATGGCAACAGCAGTCGATGGGCTGTCTGACA		bta-miR-21-5p
CCGCACTGTGGGTACTTGCTGTT	bta-miR-21-5p	TAGCTTATCAGACTGATGTTGACT	8	0	0	5.06645	2.68663	5.7236		-ACT	3:C>T	TGTCGGGTAGCTTATCAGACTGATGTTGACTGTTGAATCTCATGGCAACAGCAGTCGATGGGCTGTCTGACA		bta-miR-21-5p
CCGCACTGTGGGTACTTGCTT	bta-miR-224	CAAGTCACTAGTGGTTCCGTTTA	8	0.286131	0.917448	7.59801	7.41307	8.69856			22:A>T	GGGCTTTCAAGTCACTAGTGGTTCCGTTTAGTAGATGGTTGTACATTGTTTCAAAATGGTACCCTAGTGACTACAAAGCCC	chrX:34446941..34447010:-	bta-miR-224
TACCGCACTGTGGGTACTTGC	bta-miR-224	CAAGTCACTAGTGGTTCCGTTTA	8	5.72257	20.8597	66.7345	12.8494	62.2477		-A		GGGCTTTCAAGTCACTAGTGGTTCCGTTTAGTAGATGGTTGTACATTGTTTCAAAATGGTACCCTAGTGACTACAAAGCCC	chrX:34446941..34447010:-	bta-miR-224
TACCGCACTGTGGGTACTTGCT	bta-miR-2284ab	TAAAAGTTTGGTTGGGTTTTT	8	0.483914	3.49218	21.113	16.4492	29.2256				TAAAAGTTTGGTTGGGTTTTTCTGTAACATCTGATGGAAAAATCTGAACAAACTTTCCGG	chr6:102017882..102017939:+	bta-miR-2284ab
ACTCTTTCCCTGTTGCACTAC	bta-miR-2284x	TGAAAAGTTCGTTCGGGTTTT	8	0	3.2273	19.1874	16.7935	13.3426		-TTT		GGATTTAGTATTGGGTTGGCTGAAAAGTTCGTTCGGGTTTTTCCATAAGAACTCAAATAAACTTTTTGGCCAACCCAGTAATAACACTGATGCACC	chr10:4093955..4094015:-	bta-miR-2284x,bta-miR-2285aj-5p,bta-miR-2285bo
ACTCTTTCCCTGTTGCACTACT	bta-miR-2284y	AAAAGTTCGTTCGGGTTTTTC	8	0	2.51689	19.0664	22.4331	14.9286	+TA	-C		GTGTTGGCCAAAAAGTTCGTTCGGGTTTTTCTGTACATTTATTTAAAAGCCCAAACAGAAAACCTCAAATGAAATTTCTGGCCAACTCA		bta-miR-2284x,bta-miR-2284y
CGAATCATTATTTGCTGCTCTAGT	bta-miR-23a	ATCACATTGCCAGGGATTTCCA	8	27.4755	112.522	443.445	528.165	634.398		-A		GGCCGGCTGGGGTTCCTGGGGATGGGATTTGCTGCCTGTCACAAATCACATTGCCAGGGATTTCCAACCGACC	chr7:11838712..11838767:+	bta-miR-10174-3p,bta-miR-23a,bta-miR-23b-3p
GTGAAATGTTTAGGACCACTAGT	bta-miR-23a	ATCACATTGCCAGGGATTTCCA	8	18.2215	51.5668	102.627	81.1522	111.861				GGCCGGCTGGGGTTCCTGGGGATGGGATTTGCTGCCTGTCACAAATCACATTGCCAGGGATTTCCAACCGACC	chr7:11838712..11838767:+	bta-miR-10174-3p,bta-miR-23a,bta-miR-23b-3p
TGAAATGTTTAGGACCACTAGT	bta-miR-23a	ATCACATTGCCAGGGATTTCCA	8	2.45658	42.3325	114.315	88.2497	79.8306		-TCCA		GGCCGGCTGGGGTTCCTGGGGATGGGATTTGCTGCCTGTCACAAATCACATTGCCAGGGATTTCCAACCGACC	chr7:11838712..11838767:+	bta-miR-10174-3p,bta-miR-23a,bta-miR-23b-3p
CTTTCAGTCGGATGTTTACAG	bta-miR-23a	ATCACATTGCCAGGGATTTCCA	8	0	1.71717	7.23607	3.69251	3.72447		-A	0:A>G	GGCCGGCTGGGGTTCCTGGGGATGGGATTTGCTGCCTGTCACAAATCACATTGCCAGGGATTTCCAACCGACC	chr7:11838712..11838767:+	bta-miR-23a
CTTTCAGTCGGATGTTTACAGC	bta-miR-23b-3p	ATCACATTGCCAGGGATTACCAC	8	0	0	4.10696	4.36416	5.53517		-CAC	9:C>T	GGGTTCCTGGCATGCTGATTTGTGACTTAAGATTAAAATCACATTGCCAGGGATTACCAC		bta-miR-10174-3p,bta-miR-23b-3p
CTTTCAGTCGGATGTTTACAGCA	bta-miR-23b-3p	ATCACATTGCCAGGGATTACCAC	8	27.2451	92.3252	283.701	134.327	231.931		-AC		GGGTTCCTGGCATGCTGATTTGTGACTTAAGATTAAAATCACATTGCCAGGGATTACCAC		bta-miR-10174-3p,bta-miR-23a,bta-miR-23b-3p
GAAGTTCTGTTATACACTCAGG	bta-miR-2483-3p	AAACATCTGGTTGGTTGAGAGA	8	0	0.917448	4.45921	4.36416	6.2458		-A		GAGTGAAAAGTTCCGTCAACCATCCAGCTGTTTGAGGTGATGCAAACAAACATCTGGTTGGTTGAGAGAATTTTTTACTT		bta-miR-2483-3p
ATATAAAGCAATGAGACTGAT	bta-miR-2483-5p	CGTCAACCATCCAGCTGTTTGA	8	0.300054	1.00676	12.7898	6.25677	15.3996	+AC	-GA		GAGTGAAAAGTTCCGTCAACCATCCAGCTGTTTGAGGTGATGCAAACAAACATCTGGTTGGTTGAGAGAATTTTTTACTT		bta-miR-2483-5p
TTATAAAGCAATGAGACTGAAT	bta-miR-25	CATTGCACTTGTCTCGGTCTGA	8	0.770045	5.14846	17.369	20.2889	24.216			8:T>A	GGCCAGTGTTGAGAGGCGGAGACTTGGGCAATTGCTGGACGCTGCCCCGGGCATTGCACTTGTCTCGGTCTGACAGTGCCGGCC	chr25:36355978..36356038:+	bta-miR-25
TTATAAAGCAATGAGACTGAT	bta-miR-25	CATTGCACTTGTCTCGGTCTGA	8	1.012	1.47867	20.3921	19.581	30.1205			11:T>C	GGCCAGTGTTGAGAGGCGGAGACTTGGGCAATTGCTGGACGCTGCCCCGGGCATTGCACTTGTCTCGGTCTGACAGTGCCGGCC	chr25:36355978..36356038:+	bta-miR-25
TTATAAAGCAATGAGACTGATA	bta-miR-25	CATTGCACTTGTCTCGGTCTGA	8	0.814219	3.81694	21.8432	16.4772	21.2701			6:A>G	GGCCAGTGTTGAGAGGCGGAGACTTGGGCAATTGCTGGACGCTGCCCCGGGCATTGCACTTGTCTCGGTCTGACAGTGCCGGCC	chr25:36355978..36356038:+	bta-miR-25
TTATAAAGCAATGAGACTGATG	bta-miR-25	CATTGCACTTGTCTCGGTCTGA	8	0.828142	4.61667	42.1154	26.448	18.019		-CTGA		GGCCAGTGTTGAGAGGCGGAGACTTGGGCAATTGCTGGACGCTGCCCCGGGCATTGCACTTGTCTCGGTCTGACAGTGCCGGCC	chr25:36355978..36356038:+	bta-miR-25
TTATAAAGCAATGAGACTGATTAT	bta-miR-26a	TTCAAGTAATCCAGGATAGGCT	8	0	3.2273	5.18744	5.46435	6.57401		-GCT	4:A>G	GGCTGTGGCTGGATTCAAGTAATCCAGGATAGGCTGTTTCCATCTGTGAGGCCTATTCTTGATTACTTGTTTCTGGAGGCAGCT		bta-miR-26a
TTATAAAGCAATGAGACTGATTGT	bta-miR-26b	TTCAAGTAATTCAGGATAGGTT	8	39.2188	122.036	229.521	206.681	276.229		-TT		TGCCCGGGACCCAGTTCAAGTAATTCAGGATAGGTTGTGTGCTGTCCAGCCTGTTCTCCATTACTTGGCTCGGGGGCCGGTGCCC	chr2:106411199..106411257:+	bta-miR-26a,bta-miR-26b
TTATAAAGCAATGAGACTGATTT	bta-miR-27b	TTCACAGTGGCTAAGTTCTGC	8	0	0.503378	4.70017	4.07469	7.13005	+G		20:C>A	ACCTCTCTGACGAGGTGCAGAGCTTAGCTGATTGGTGAACAGTGACTGGTTTCCGCTTTGTTCACAGTGGCTAAGTTCTGCACCTGAAGAGAAGGTG	chr8:81617256..81617319:+	bta-miR-27b
TTATAAAGCAATGAGACTGATTTT	bta-miR-27b	TTCACAGTGGCTAAGTTCTGC	8	0	0.503378	7.83897	7.06748	6.64574		-C	2:C>A	ACCTCTCTGACGAGGTGCAGAGCTTAGCTGATTGGTGAACAGTGACTGGTTTCCGCTTTGTTCACAGTGGCTAAGTTCTGCACCTGAAGAGAAGGTG	chr8:81617256..81617319:+	bta-miR-27b
CTTATCAGGTTGTATTGTAAT	bta-miR-27b	TTCACAGTGGCTAAGTTCTGC	8	0	0	3.49973	4.12104	4.87355		-C	16:T>A	ACCTCTCTGACGAGGTGCAGAGCTTAGCTGATTGGTGAACAGTGACTGGTTTCCGCTTTGTTCACAGTGGCTAAGTTCTGCACCTGAAGAGAAGGTG	chr8:81617256..81617319:+	bta-miR-27b
TTGGCCACCTGATGCGAAG	bta-miR-27b	TTCACAGTGGCTAAGTTCTGC	8	0	0.207035	5.19177	5.51071	4.81887		-C	17:C>A	ACCTCTCTGACGAGGTGCAGAGCTTAGCTGATTGGTGAACAGTGACTGGTTTCCGCTTTGTTCACAGTGGCTAAGTTCTGCACCTGAAGAGAAGGTG	chr8:81617256..81617319:+	bta-miR-27b
CAGGCAAGAGTACTGGAG	bta-miR-29a	CTAGCACCATCTGAAATCGGTTA	8	0.572262	4.40963	11.9503	13.6235	10.0495	-C		1:T>C	ATGACTGATTTCTTTTGGTGTTCAGAGTCAATATAATTTTCTAGCACCATCTGAAATCGGTTAT	chr4:94636468..94636527:-	bta-miR-29a
CCAAGCAAGAATACTGGAG	bta-miR-29a	CTAGCACCATCTGAAATCGGTTA	8	0.241957	1.71717	13.263	12.9884	8.77091	-C	-TA	11:T>A	ATGACTGATTTCTTTTGGTGTTCAGAGTCAATATAATTTTCTAGCACCATCTGAAATCGGTTAT	chr4:94636468..94636527:-	bta-miR-29a
CCAGGCAAGAACACTGGAG	bta-miR-29a	CTAGCACCATCTGAAATCGGTTA	8	0	1.21379	5.91031	6.94672	4.2973	-C	-TA	20:T>C	ATGACTGATTTCTTTTGGTGTTCAGAGTCAATATAATTTTCTAGCACCATCTGAAATCGGTTAT	chr4:94636468..94636527:-	bta-miR-29a
CCAGGCAAGAGTACTGGAG	bta-miR-29a	CTAGCACCATCTGAAATCGGTTA	8	612.204	1326	4295.42	4197.56	3229.09	-C			ATGACTGATTTCTTTTGGTGTTCAGAGTCAATATAATTTTCTAGCACCATCTGAAATCGGTTAT	chr4:94636468..94636527:-	bta-miR-29a,bta-miR-29c
CCCTTCTCCAGGGGATCT	bta-miR-29a	CTAGCACCATCTGAAATCGGTTA	8	0	0.975292	13.9999	14.742	8.69047	-C	-TA	2:A>G	ATGACTGATTTCTTTTGGTGTTCAGAGTCAATATAATTTTCTAGCACCATCTGAAATCGGTTAT	chr4:94636468..94636527:-	bta-miR-29a
TGGGGTCACAAAGAGTCGG	bta-miR-29a	CTAGCACCATCTGAAATCGGTTA	8	1.67261	5.82537	52.3456	36.9714	45.4551	-C	+T	1:T>A	ATGACTGATTTCTTTTGGTGTTCAGAGTCAATATAATTTTCTAGCACCATCTGAAATCGGTTAT	chr4:94636468..94636527:-	bta-miR-29a
TGGGGTCGCAAAGAGTCAG	bta-miR-29a	CTAGCACCATCTGAAATCGGTTA	8	0	0	3.49973	4.07469	4.32648		-TA	8:A>G	ATGACTGATTTCTTTTGGTGTTCAGAGTCAATATAATTTTCTAGCACCATCTGAAATCGGTTAT	chr4:94636468..94636527:-	bta-miR-29a
TGGGGTCGCAAAGAGTCGG	bta-miR-29a	CTAGCACCATCTGAAATCGGTTA	8	0.572262	1.03314	16.8968	11.7492	13.7407	-C	-A	6:C>A	ATGACTGATTTCTTTTGGTGTTCAGAGTCAATATAATTTTCTAGCACCATCTGAAATCGGTTAT	chr4:94636468..94636527:-	bta-miR-29a
TGGGGTCGCAAAGAGTTGG	bta-miR-29a	CTAGCACCATCTGAAATCGGTTA	8	2.00292	4.93939	50.1295	42.1377	44.6379	-C	-A	9:T>C	ATGACTGATTTCTTTTGGTGTTCAGAGTCAATATAATTTTCTAGCACCATCTGAAATCGGTTAT	chr4:94636468..94636527:-	bta-miR-29a
TGGGGTTGCAAAGAGTCGG	bta-miR-29a	CTAGCACCATCTGAAATCGGTTA	8	1.62844	5.94614	51.5254	44.1129	42.6265	-C	-A	11:T>A	ATGACTGATTTCTTTTGGTGTTCAGAGTCAATATAATTTTCTAGCACCATCTGAAATCGGTTAT	chr4:94636468..94636527:-	bta-miR-29a
CACGGAAAAAGAGAGAGAA	bta-miR-29a	CTAGCACCATCTGAAATCGGTTA	8	0.572262	1.27164	14.9551	10.3595	11.0054	-C	-A	17:C>A	ATGACTGATTTCTTTTGGTGTTCAGAGTCAATATAATTTTCTAGCACCATCTGAAATCGGTTAT	chr4:94636468..94636527:-	bta-miR-29a
TCCCCGGCATCTCCACCA	bta-miR-29a	CTAGCACCATCTGAAATCGGTTA	8	1.0701	5.29358	22.5748	22.7059	30.494	-C	-A	18:G>A	ATGACTGATTTCTTTTGGTGTTCAGAGTCAATATAATTTTCTAGCACCATCTGAAATCGGTTAT	chr4:94636468..94636527:-	bta-miR-29a
CGGCTCGCTGGCGTGGAG	bta-miR-29a	CTAGCACCATCTGAAATCGGTTA	8	2.62411	9.08618	41.1679	47.5379	35.4468	-C		21:T>A	ATGACTGATTTCTTTTGGTGTTCAGAGTCAATATAATTTTCTAGCACCATCTGAAATCGGTTAT	chr4:94636468..94636527:-	bta-miR-29a
GAAGAGAGAGTTCAAGAG	bta-miR-29a	CTAGCACCATCTGAAATCGGTTA	8	0.828142	2.01351	19.7892	23.8704	20.9037	-C	-A	21:T>C	ATGACTGATTTCTTTTGGTGTTCAGAGTCAATATAATTTTCTAGCACCATCTGAAATCGGTTAT	chr4:94636468..94636527:-	bta-miR-29a
TAGCTAGTAAGTGTCAGA	bta-miR-29a	CTAGCACCATCTGAAATCGGTTA	8	2.4705	5.79391	51.1377	30.9894	46.948	-C	+G		ATGACTGATTTCTTTTGGTGTTCAGAGTCAATATAATTTTCTAGCACCATCTGAAATCGGTTAT	chr4:94636468..94636527:-	bta-miR-29a
CGCCGGGGCGGGTTCCGG	bta-miR-29a	CTAGCACCATCTGAAATCGGTTA	8	1.67261	3.60482	20.0302	16.3947	23.0631	-C		22:A>C	ATGACTGATTTCTTTTGGTGTTCAGAGTCAATATAATTTTCTAGCACCATCTGAAATCGGTTAT	chr4:94636468..94636527:-	bta-miR-29a
GCCGGGGCGGGTTCCGGA	bta-miR-29a	CTAGCACCATCTGAAATCGGTTA	8	47.8892	197.102	1288.77	1291.64	1469.52	-C		22:A>T	ATGACTGATTTCTTTTGGTGTTCAGAGTCAATATAATTTTCTAGCACCATCTGAAATCGGTTAT	chr4:94636468..94636527:-	bta-miR-29a
TGGCCTCTGGGAACACTGT	bta-miR-29a	CTAGCACCATCTGAAATCGGTTA	8	0.572262	1.74355	16.0626	17.4567	15.398	-C	-A	18:G>T	ATGACTGATTTCTTTTGGTGTTCAGAGTCAATATAATTTTCTAGCACCATCTGAAATCGGTTAT	chr4:94636468..94636527:-	bta-miR-29a
TGCTTCTGGGTCGGGGTT	bta-miR-29a	CTAGCACCATCTGAAATCGGTTA	8	0.528088	0.943827	10.8655	11.6748	10.7692	-C	-A	17:C>T	ATGACTGATTTCTTTTGGTGTTCAGAGTCAATATAATTTTCTAGCACCATCTGAAATCGGTTAT	chr4:94636468..94636527:-	bta-miR-29a
CTCATCTGTAGAAGGGAAG	bta-miR-29a	CTAGCACCATCTGAAATCGGTTA	8	0	0.710413	3.49973	2.13573	4.26409	-C	+T	15:A>G	ATGACTGATTTCTTTTGGTGTTCAGAGTCAATATAATTTTCTAGCACCATCTGAAATCGGTTAT	chr4:94636468..94636527:-	bta-miR-29a
CCTTCTGATCGAGGCCCAG	bta-miR-29a	CTAGCACCATCTGAAATCGGTTA	8	2.12628	3.49218	34.2711	43.2111	34.3833	-C	-A	14:A>G	ATGACTGATTTCTTTTGGTGTTCAGAGTCAATATAATTTTCTAGCACCATCTGAAATCGGTTAT	chr4:94636468..94636527:-	bta-miR-29a
CCTTCTGATCGAGGCCCAGC	bta-miR-29a	CTAGCACCATCTGAAATCGGTTA	8	1.97267	5.35142	50.848	51.8902	49.1883	-C	-A	13:A>G	ATGACTGATTTCTTTTGGTGTTCAGAGTCAATATAATTTTCTAGCACCATCTGAAATCGGTTAT	chr4:94636468..94636527:-	bta-miR-29a
CTTCTGATCGAGGCCCAGC	bta-miR-29a	CTAGCACCATCTGAAATCGGTTA	8	0.286131	2.18908	18.2409	22.0888	19.9563	-C	-A	7:C>T	ATGACTGATTTCTTTTGGTGTTCAGAGTCAATATAATTTTCTAGCACCATCTGAAATCGGTTAT	chr4:94636468..94636527:-	bta-miR-29a
CAGTATTCTGGCCTGGAGA	bta-miR-29a	CTAGCACCATCTGAAATCGGTTA	8	0.814219	6.39168	70.0711	55.0631	58.0877	-C	-A	5:A>G	ATGACTGATTTCTTTTGGTGTTCAGAGTCAATATAATTTTCTAGCACCATCTGAAATCGGTTAT	chr4:94636468..94636527:-	bta-miR-29a
TCCAGTATTCTGGCCTGGAGA	bta-miR-29a	CTAGCACCATCTGAAATCGGTTA	8	0.858393	0	8.22796	8.15913	9.64987	-C	-A	3:G>T	ATGACTGATTTCTTTTGGTGTTCAGAGTCAATATAATTTTCTAGCACCATCTGAAATCGGTTAT	chr4:94636468..94636527:-	bta-miR-29a
TGAAAGTGTTTCTGGAGAACGTGA	bta-miR-29a	CTAGCACCATCTGAAATCGGTTA	8	0.858393	4.7902	36.2408	42.4752	40.9399	-C	-A	2:A>G	ATGACTGATTTCTTTTGGTGTTCAGAGTCAATATAATTTTCTAGCACCATCTGAAATCGGTTAT	chr4:94636468..94636527:-	bta-miR-29a
TGAAAGTGTTTCTGGAGAACGTGAT	bta-miR-29a	CTAGCACCATCTGAAATCGGTTA	8	14.0625	72.047	221.72	253.156	219.275	-C	-TTA		ATGACTGATTTCTTTTGGTGTTCAGAGTCAATATAATTTTCTAGCACCATCTGAAATCGGTTAT	chr4:94636468..94636527:-	bta-miR-29a,bta-miR-29c
TCTATGGGGTCACACACAG	bta-miR-29a	CTAGCACCATCTGAAATCGGTTA	8	0.286131	1.71717	9.40136	8.14937	5.98538	-C	-TA	9:T>A	ATGACTGATTTCTTTTGGTGTTCAGAGTCAATATAATTTTCTAGCACCATCTGAAATCGGTTAT	chr4:94636468..94636527:-	bta-miR-29a
TCTATGGGGTCGCACAGAG	bta-miR-29a	CTAGCACCATCTGAAATCGGTTA	8	2.1402	14.8882	28.6418	22.2428	18.3934	-C	-GTTA		ATGACTGATTTCTTTTGGTGTTCAGAGTCAATATAATTTTCTAGCACCATCTGAAATCGGTTAT	chr4:94636468..94636527:-	bta-miR-29a,bta-miR-29c,bta-miR-29d-3p
AGATTGGCATTTCTTAGAGTGG	bta-miR-29a	CTAGCACCATCTGAAATCGGTTA	8	1.14452	5.26415	48.686	26.6696	29.889	-C		22:A>G	ATGACTGATTTCTTTTGGTGTTCAGAGTCAATATAATTTTCTAGCACCATCTGAAATCGGTTAT	chr4:94636468..94636527:-	bta-miR-29a
ATTGGCATTTCTTAGAGTGG	bta-miR-29a	CTAGCACCATCTGAAATCGGTTA	8	0	1.00676	5.42839	2.94644	3.21528	-C	+T	5:A>G	ATGACTGATTTCTTTTGGTGTTCAGAGTCAATATAATTTTCTAGCACCATCTGAAATCGGTTAT	chr4:94636468..94636527:-	bta-miR-29a
TGATTGGCATTTCTTAGAGTG	bta-miR-29a	CTAGCACCATCTGAAATCGGTTA	8	0.300054	5.7442	21.7222	20.5901	29.0033		-GTTA		ATGACTGATTTCTTTTGGTGTTCAGAGTCAATATAATTTTCTAGCACCATCTGAAATCGGTTAT	chr4:94636468..94636527:-	bta-miR-29a,bta-miR-29c,bta-miR-29d-3p
TGATTGGCATTTCTTAGAGTGG	bta-miR-29b	TAGCACCATTTGAAATCAGTGTT	8	0	0	5.79467	4.52152	3.04264		-GTT	14:A>G	CTTCTGGAAGCTGGTTTCACATGGTGGCTTAGATTTTTCCATCTTTGTATCTAGCACCATTTGAAATCAGTGTTTTAGGAG		bta-miR-29b
GAGGAAACTCTGGTGGAGGT	bta-miR-29b	TAGCACCATTTGAAATCAGTGTT	8	0.286131	3.93772	10.6235	12.0106	13.7503	+C	-TGTT		CTTCTGGAAGCTGGTTTCACATGGTGGCTTAGATTTTTCCATCTTTGTATCTAGCACCATTTGAAATCAGTGTTTTAGGAG		bta-miR-29b,bta-miR-29c,bta-miR-29e
CCCCCGGGGAGCCCGGCG	bta-miR-29b	TAGCACCATTTGAAATCAGTGTT	8	3.51276	12.4606	22.3405	15.0148	13.7037		-TGTT		CTTCTGGAAGCTGGTTTCACATGGTGGCTTAGATTTTTCCATCTTTGTATCTAGCACCATTTGAAATCAGTGTTTTAGGAG		bta-miR-29b,bta-miR-29c,bta-miR-29e
GTTTTTCCAGTAGTCATGT	bta-miR-29c	TAGCACCATTTGAAATCGGTTA	8	25.4473	187.222	613.432	692.837	452.607			21:A>T	ATCTCTTACACAGGCTGACCGATTTCTCCTGGTGTTCAGAGTCTGTTTTTGTCTAGCACCATTTGAAATCGGTTATGATGTAGGGGGA		bta-miR-29c
TGAGAACTGAATTCCATAGGCTGTA	bta-miR-29c	TAGCACCATTTGAAATCGGTTA	8	0	2.51689	5.92434	5.24928	3.90948		-TA	12:A>G	ATCTCTTACACAGGCTGACCGATTTCTCCTGGTGTTCAGAGTCTGTTTTTGTCTAGCACCATTTGAAATCGGTTATGATGTAGGGGGA		bta-miR-29c
TGAGAACTGAATTCCATAGGCTGTT	bta-miR-29c	TAGCACCATTTGAAATCGGTTA	8	0.300054	3.73068	22.3802	15.1424	18.0365		-A	6:C>T	ATCTCTTACACAGGCTGACCGATTTCTCCTGGTGTTCAGAGTCTGTTTTTGTCTAGCACCATTTGAAATCGGTTATGATGTAGGGGGA		bta-miR-29c
CTGAACTGTCTTACTCCCACATCC	bta-miR-29c	TAGCACCATTTGAAATCGGTTA	8	1.15845	11.9238	46.7984	58.5837	43.8764	+C	-A		ATCTCTTACACAGGCTGACCGATTTCTCCTGGTGTTCAGAGTCTGTTTTTGTCTAGCACCATTTGAAATCGGTTATGATGTAGGGGGA		bta-miR-29a,bta-miR-29c,bta-miR-29d-3p
GCTGAACTGTCTTACTCCCACATCC	bta-miR-29c	TAGCACCATTTGAAATCGGTTA	8	48.4615	540.285	1798.29	2349.19	1398.6		-TA		ATCTCTTACACAGGCTGACCGATTTCTCCTGGTGTTCAGAGTCTGTTTTTGTCTAGCACCATTTGAAATCGGTTATGATGTAGGGGGA		bta-miR-29a,bta-miR-29b,bta-miR-29c,bta-miR-29d-3p
TGAACTGTCTTACTCCCACATC	bta-miR-29c	TAGCACCATTTGAAATCGGTTA	8	0	1.00676	16.9292	8.29818	7.48645		-A	3:C>A	ATCTCTTACACAGGCTGACCGATTTCTCCTGGTGTTCAGAGTCTGTTTTTGTCTAGCACCATTTGAAATCGGTTATGATGTAGGGGGA		bta-miR-29c
TGAACTGTCTTACTCCCACATCC	bta-miR-29c	TAGCACCATTTGAAATCGGTTA	8	2.28905	8.84869	51.3439	38.1542	30.6325		-A	9:T>A	ATCTCTTACACAGGCTGACCGATTTCTCCTGGTGTTCAGAGTCTGTTTTTGTCTAGCACCATTTGAAATCGGTTATGATGTAGGGGGA		bta-miR-29a,bta-miR-29c
AGGCAAGATGCTGGCATAGCTG	bta-miR-29c	TAGCACCATTTGAAATCGGTTA	8	0.286131	3.9641	26.2549	15.4584	10.9505		-A	15:T>C	ATCTCTTACACAGGCTGACCGATTTCTCCTGGTGTTCAGAGTCTGTTTTTGTCTAGCACCATTTGAAATCGGTTATGATGTAGGGGGA		bta-miR-29c
AGGCAAGATGCTGGCATAGCTGA	bta-miR-29c	TAGCACCATTTGAAATCGGTTA	8	0	1.51013	11.2414	6.40558	7.03598		-A	16:C>A	ATCTCTTACACAGGCTGACCGATTTCTCCTGGTGTTCAGAGTCTGTTTTTGTCTAGCACCATTTGAAATCGGTTATGATGTAGGGGGA		bta-miR-29c
AGGCAAGATGCTGGCATAGCTGT	bta-miR-29c	TAGCACCATTTGAAATCGGTTA	8	3.37307	34.316	124.791	56.0503	55.2931		-TTA		ATCTCTTACACAGGCTGACCGATTTCTCCTGGTGTTCAGAGTCTGTTTTTGTCTAGCACCATTTGAAATCGGTTATGATGTAGGGGGA		bta-miR-29a,bta-miR-29b,bta-miR-29c,bta-miR-29d-3p
TGGCAGTGTATTGTTAGCTGGTTG	bta-miR-29c	TAGCACCATTTGAAATCGGTTA	8	417.953	3531.65	16976.6	9647.76	8546.17		-A		ATCTCTTACACAGGCTGACCGATTTCTCCTGGTGTTCAGAGTCTGTTTTTGTCTAGCACCATTTGAAATCGGTTATGATGTAGGGGGA		bta-miR-29a,bta-miR-29c,bta-miR-29d-3p
ATTGGCATGTCTTGGAATG	bta-miR-29c	TAGCACCATTTGAAATCGGTTA	8	28.9668	112.395	444.118	384.779	363.946		+T		ATCTCTTACACAGGCTGACCGATTTCTCCTGGTGTTCAGAGTCTGTTTTTGTCTAGCACCATTTGAAATCGGTTATGATGTAGGGGGA		bta-miR-29a,bta-miR-29c,bta-miR-29d-3p
AGATTGGTACTTCTTAGAGTGG	bta-miR-29c	TAGCACCATTTGAAATCGGTTA	8	2.69854	19.0624	61.4771	57.6063	47.001		+T	21:A>T	ATCTCTTACACAGGCTGACCGATTTCTCCTGGTGTTCAGAGTCTGTTTTTGTCTAGCACCATTTGAAATCGGTTATGATGTAGGGGGA		bta-miR-29c
TGATTGGTACTTCTTAGAGTGG	bta-miR-29c	TAGCACCATTTGAAATCGGTTA	8	0.286131	2.01351	17.4067	7.70254	8.5551		-A	5:C>T	ATCTCTTACACAGGCTGACCGATTTCTCCTGGTGTTCAGAGTCTGTTTTTGTCTAGCACCATTTGAAATCGGTTATGATGTAGGGGGA		bta-miR-29c
TGATTGGTACTTCTTAGAGTGGA	bta-miR-29c	TAGCACCATTTGAAATCGGTTA	8	0	1.27164	9.31711	7.07724	4.96575		-A	2:G>T	ATCTCTTACACAGGCTGACCGATTTCTCCTGGTGTTCAGAGTCTGTTTTTGTCTAGCACCATTTGAAATCGGTTATGATGTAGGGGGA		bta-miR-29c
TATTGCACTTGTCCCGGCCTGTA	bta-miR-29d-3p	TAGCACCATTTGAAATCGATTA	8	0.572262	2.48543	15.8216	12.4672	12.4358		-A	9:T>C	ATCTCTTACACAGGCTGACCGATTTCTCCTGGTGTTCAGAGTCTGTTTTTGTCTAGCACCATTTGAAATCGATTATGATGTAGGGGGA		bta-miR-29a,bta-miR-29d-3p
AGAGGTGTAGGGCATGGGA	bta-miR-29d-5p	TGACCGATTTCTCCTGGTGTT	8	0.286131	1.27164	19.6736	20.0225	13.1311		-T		ATCTCTTACACAGGCTGACCGATTTCTCCTGGTGTTCAGAGTCTGTTTTTGTCTAGCACCATTTGAAATCGATTATGATGTAGGGGGA		chi-miR-29c-5p,bta-miR-29d-5p
AGAGGTGTAGGGCATGGGAA	bta-miR-29d-5p	TGACCGATTTCTCCTGGTGTT	8	1.10035	10.9241	67.3486	47.6127	71.9978				ATCTCTTACACAGGCTGACCGATTTCTCCTGGTGTTCAGAGTCTGTTTTTGTCTAGCACCATTTGAAATCGATTATGATGTAGGGGGA		chi-miR-29c-5p,bta-miR-29d-5p
CCTATTCTTGATTACTTGTT	bta-miR-29d-5p	TGACCGATTTCTCCTGGTGTT	8	0	3.28515	18.2485	11.3589	15.2814	-T			ATCTCTTACACAGGCTGACCGATTTCTCCTGGTGTTCAGAGTCTGTTTTTGTCTAGCACCATTTGAAATCGATTATGATGTAGGGGGA		chi-miR-29c-5p,bta-miR-29d-5p
GATTTAATTCATAATTACC	bta-miR-29d-5p	TGACCGATTTCTCCTGGTGTT	8	0	0	8.46254	4.38246	7.65126		+A		ATCTCTTACACAGGCTGACCGATTTCTCCTGGTGTTCAGAGTCTGTTTTTGTCTAGCACCATTTGAAATCGATTATGATGTAGGGGGA		chi-miR-29c-5p,bta-miR-29d-5p
CAACAAGTTTGTTTGGGTTT	bta-miR-30a-5p	TGTAAACATCCTCGACTGGAAGCT	8	0.300054	2.18908	6.39222	5.60341	4.88656		-AGCT	9:C>A	CTGTAAACATCCTCGACTGGAAGCTGTGAGGCTGCAGAAAGGCTTTCAGTCGGATGTTTGCAGCTGC		bta-miR-30a-5p
CAACAAGTTTGTTTGGGTTTT	bta-miR-30a-5p	TGTAAACATCCTCGACTGGAAGCT	8	0	1.21379	5.30307	6.92843	4.44847		-GCT	13:G>A	CTGTAAACATCCTCGACTGGAAGCTGTGAGGCTGCAGAAAGGCTTTCAGTCGGATGTTTGCAGCTGC		bta-miR-30a-5p
CAACAAGTTTGTTTGGGTTTTT	bta-miR-30a-5p	TGTAAACATCCTCGACTGGAAGCT	8	0.300054	1.51013	10.2539	13.4548	7.51662		-CT	14:A>G	CTGTAAACATCCTCGACTGGAAGCTGTGAGGCTGCAGAAAGGCTTTCAGTCGGATGTTTGCAGCTGC		bta-miR-30a-5p
ATATATTAAGCTGTTTGATGG	bta-miR-30a-5p	TGTAAACATCCTCGACTGGAAGCT	8	7.09753	8.7269	59.0979	68.8341	71.6932	-T			CTGTAAACATCCTCGACTGGAAGCTGTGAGGCTGCAGAAAGGCTTTCAGTCGGATGTTTGCAGCTGC		bta-miR-30a-5p,bta-miR-30d,bta-miR-30e-5p
AGAACAGGGTTTTGTGTT	bta-miR-30a-5p	TGTAAACATCCTCGACTGGAAGCT	8	0	0	3.49973	4.12104	3.9269		-GCT	10:C>A	CTGTAAACATCCTCGACTGGAAGCTGTGAGGCTGCAGAAAGGCTTTCAGTCGGATGTTTGCAGCTGC		bta-miR-30a-5p
AGAACAGGGCTTTGTGTT	bta-miR-30a-5p	TGTAAACATCCTCGACTGGAAGCT	8	0	0.503378	10.3792	13.4548	8.96034		-GCT	19:A>G	CTGTAAACATCCTCGACTGGAAGCTGTGAGGCTGCAGAAAGGCTTTCAGTCGGATGTTTGCAGCTGC		bta-miR-30a-5p
GCGGGGCCGGGGGTGGGGC	bta-miR-30a-5p	TGTAAACATCCTCGACTGGAAGCT	8	0	0	5.54836	5.84653	6.91891		-CT	10:C>T	CTGTAAACATCCTCGACTGGAAGCTGTGAGGCTGCAGAAAGGCTTTCAGTCGGATGTTTGCAGCTGC		bta-miR-30a-5p
GATAATTAACTGTCACAGCTGA	bta-miR-30a-5p	TGTAAACATCCTCGACTGGAAGCT	8	0	1.51013	10.7412	12.2058	8.95997		-GCT	7:A>G	CTGTAAACATCCTCGACTGGAAGCTGTGAGGCTGCAGAAAGGCTTTCAGTCGGATGTTTGCAGCTGC		bta-miR-30a-5p
CTAATTTTTGGAGGTCTT	bta-miR-30a-5p	TGTAAACATCCTCGACTGGAAGCT	8	0.286131	0.503378	6.99945	7.08578	5.52179		-AGCT	0:T>C	CTGTAAACATCCTCGACTGGAAGCTGTGAGGCTGCAGAAAGGCTTTCAGTCGGATGTTTGCAGCTGC		bta-miR-30a-5p
CCAAAAGTTCATTGGCGTTT	bta-miR-30a-5p	TGTAAACATCCTCGACTGGAAGCT	8	0	0.710413	7.73201	4.45687	3.11904		-CT	17:G>A	CTGTAAACATCCTCGACTGGAAGCTGTGAGGCTGCAGAAAGGCTTTCAGTCGGATGTTTGCAGCTGC		bta-miR-30a-5p
CCAAAAGTTCATTGGCGTTTT	bta-miR-30d	TGTAAACATCCCCGACTGGAAGCT	8	0	1.00676	5.42839	4.7744	3.61952		-AGCT	7:A>T	GTTGTTGTAAACATCCCCGACTGGAAGCTGTACCACACAGCTAAGCTTTCAGTCAGATGTTTGCTGCTAC	chr14:7041142..7041205:+	bta-miR-30d
TGGGGAGGGGCTGGGAGGG	bta-miR-30d	TGTAAACATCCCCGACTGGAAGCT	8	2.98467	30.2778	238.718	288.009	326.728		-CT	0:T>A	GTTGTTGTAAACATCCCCGACTGGAAGCTGTACCACACAGCTAAGCTTTCAGTCAGATGTTTGCTGCTAC	chr14:7041142..7041205:+	bta-miR-30d
CACACAGAACCATATTGTTTT	bta-miR-30d	TGTAAACATCCCCGACTGGAAGCT	8	0.542011	4.23406	42.8038	37.3325	48.7819		-CT	2:T>A	GTTGTTGTAAACATCCCCGACTGGAAGCTGTACCACACAGCTAAGCTTTCAGTCAGATGTTTGCTGCTAC	chr14:7041142..7041205:+	bta-miR-30d
CAGGGCAGGGTATGGGGGGA	bta-miR-30d	TGTAAACATCCCCGACTGGAAGCT	8	0.286131	3.2273	28.968	30.2101	26.9061		-AGCT	8:T>A	GTTGTTGTAAACATCCCCGACTGGAAGCTGTACCACACAGCTAAGCTTTCAGTCAGATGTTTGCTGCTAC	chr14:7041142..7041205:+	bta-miR-30d
GAAAGTGACCCTATTTGG	bta-miR-30d	TGTAAACATCCCCGACTGGAAGCT	8	0.286131	1.00676	18.1015	15.1705	22.4607		-CT	8:T>A	GTTGTTGTAAACATCCCCGACTGGAAGCTGTACCACACAGCTAAGCTTTCAGTCAGATGTTTGCTGCTAC	chr14:7041142..7041205:+	bta-miR-30d
GAAAGTGACCCTATTTGGA	bta-miR-30d	TGTAAACATCCCCGACTGGAAGCT	8	0	2.72393	17.624	15.5063	22.4808		-CT	8:T>C	GTTGTTGTAAACATCCCCGACTGGAAGCTGTACCACACAGCTAAGCTTTCAGTCAGATGTTTGCTGCTAC	chr14:7041142..7041205:+	bta-miR-30d
GAAAGTGACCCTATTTGGTA	bta-miR-30d	TGTAAACATCCCCGACTGGAAGCT	8	0.286131	1.21379	7.59266	6.80606	9.59961		-CT	10:C>A	GTTGTTGTAAACATCCCCGACTGGAAGCTGTACCACACAGCTAAGCTTTCAGTCAGATGTTTGCTGCTAC	chr14:7041142..7041205:+	bta-miR-30d
AGGGACTGGGTGGGGCGGG	bta-miR-30d	TGTAAACATCCCCGACTGGAAGCT	8	0	0	11.9546	15.3193	11.4897		-CT	12:C>A	GTTGTTGTAAACATCCCCGACTGGAAGCTGTACCACACAGCTAAGCTTTCAGTCAGATGTTTGCTGCTAC	chr14:7041142..7041205:+	bta-miR-30d
CCAGGAAGGTGAGGAGGGG	bta-miR-30d	TGTAAACATCCCCGACTGGAAGCT	8	0.286131	0.768257	23.0524	27.3482	29.8632		-AGCT	16:T>C	GTTGTTGTAAACATCCCCGACTGGAAGCTGTACCACACAGCTAAGCTTTCAGTCAGATGTTTGCTGCTAC	chr14:7041142..7041205:+	bta-miR-30d
GTGGGCTGGGGGTGGGTGG	bta-miR-30d	TGTAAACATCCCCGACTGGAAGCT	8	0	1.51013	20.7714	18.974	23.7693		-CT	16:T>C	GTTGTTGTAAACATCCCCGACTGGAAGCTGTACCACACAGCTAAGCTTTCAGTCAGATGTTTGCTGCTAC	chr14:7041142..7041205:+	bta-miR-30d
GAAAGTTAGTTTGGATTTTT	bta-miR-30d	TGTAAACATCCCCGACTGGAAGCT	8	0.300054	0.503378	9.77631	7.64644	13.9762		-AGCT	17:G>A	GTTGTTGTAAACATCCCCGACTGGAAGCTGTACCACACAGCTAAGCTTTCAGTCAGATGTTTGCTGCTAC	chr14:7041142..7041205:+	bta-miR-30d
AAAGTGCTCCCATTTTCGAGCGT	bta-miR-30d	TGTAAACATCCCCGACTGGAAGCT	8	0	0.503378	8.32088	9.32397	13.5221		-CT	17:G>A	GTTGTTGTAAACATCCCCGACTGGAAGCTGTACCACACAGCTAAGCTTTCAGTCAGATGTTTGCTGCTAC	chr14:7041142..7041205:+	bta-miR-30d
ACCAGGATGGCCGAGTGGTTAAG	bta-miR-30d	TGTAAACATCCCCGACTGGAAGCT	8	0	0.503378	12.4235	10.7136	17.2968		-AGCT	18:G>A	GTTGTTGTAAACATCCCCGACTGGAAGCTGTACCACACAGCTAAGCTTTCAGTCAGATGTTTGCTGCTAC	chr14:7041142..7041205:+	bta-miR-30d
ACCAGGATGGCCGAGTGGTTAAGG	bta-miR-30d	TGTAAACATCCCCGACTGGAAGCT	8	0	0.207035	7.597	7.35696	9.19562		-CT	18:G>A	GTTGTTGTAAACATCCCCGACTGGAAGCTGTACCACACAGCTAAGCTTTCAGTCAGATGTTTGCTGCTAC	chr14:7041142..7041205:+	bta-miR-30d
GATGGCCGAGTGGTTAAGG	bta-miR-30d	TGTAAACATCCCCGACTGGAAGCT	8	0	0.264879	3.49539	3.75715	4.91574		-GCT	18:G>C	GTTGTTGTAAACATCCCCGACTGGAAGCTGTACCACACAGCTAAGCTTTCAGTCAGATGTTTGCTGCTAC	chr14:7041142..7041205:+	bta-miR-30d
CAGGGTGGGTGATGGGGT	bta-miR-30d	TGTAAACATCCCCGACTGGAAGCT	8	0	0.503378	4.2226	3.26397	6.08529		-CT	21:G>C	GTTGTTGTAAACATCCCCGACTGGAAGCTGTACCACACAGCTAAGCTTTCAGTCAGATGTTTGCTGCTAC	chr14:7041142..7041205:+	bta-miR-30d
CGGGGCCGGGGGTGGGGC	bta-miR-30d	TGTAAACATCCCCGACTGGAAGCT	8	0	0	6.87413	2.94644	6.5653		-CT	20:A>T	GTTGTTGTAAACATCCCCGACTGGAAGCTGTACCACACAGCTAAGCTTTCAGTCAGATGTTTGCTGCTAC	chr14:7041142..7041205:+	bta-miR-30d
GCGGGGCCGGGGGTGGGG	bta-miR-30d	TGTAAACATCCCCGACTGGAAGCT	8	0	0	5.42839	4.38246	6.72114		-AGCT	17:G>T	GTTGTTGTAAACATCCCCGACTGGAAGCTGTACCACACAGCTAAGCTTTCAGTCAGATGTTTGCTGCTAC	chr14:7041142..7041205:+	bta-miR-30d
CGGGGCCGGGGGTGGGTT	bta-miR-30d	TGTAAACATCCCCGACTGGAAGCT	8	0	0.503378	6.38788	6.27507	9.9488		-CT	15:C>T	GTTGTTGTAAACATCCCCGACTGGAAGCTGTACCACACAGCTAAGCTTTCAGTCAGATGTTTGCTGCTAC	chr14:7041142..7041205:+	bta-miR-30d
CGGGCGGGCGGGGTGAGG	bta-miR-30d	TGTAAACATCCCCGACTGGAAGCT	8	0	0	3.62505	4.45687	4.84805		-AGCT	14:A>C	GTTGTTGTAAACATCCCCGACTGGAAGCTGTACCACACAGCTAAGCTTTCAGTCAGATGTTTGCTGCTAC	chr14:7041142..7041205:+	bta-miR-30d
ACAGCTGACTTCCAAACAGCT	bta-miR-30d	TGTAAACATCCCCGACTGGAAGCT	8	0	0.207035	26.1912	25.9585	30.0443		-AGCT	7:A>G	GTTGTTGTAAACATCCCCGACTGGAAGCTGTACCACACAGCTAAGCTTTCAGTCAGATGTTTGCTGCTAC	chr14:7041142..7041205:+	bta-miR-30d
ACAGCTGACTTCCAACCAGCT	bta-miR-30d	TGTAAACATCCCCGACTGGAAGCT	8	0	0.207035	6.74982	5.20293	7.91278		-CT	6:C>T	GTTGTTGTAAACATCCCCGACTGGAAGCTGTACCACACAGCTAAGCTTTCAGTCAGATGTTTGCTGCTAC	chr14:7041142..7041205:+	bta-miR-30d
ACAGCTGACTTCCAATCA	bta-miR-30d	TGTAAACATCCCCGACTGGAAGCT	8	0	1.00676	7.59266	8.96984	7.98352		-CT	5:A>C	GTTGTTGTAAACATCCCCGACTGGAAGCTGTACCACACAGCTAAGCTTTCAGTCAGATGTTTGCTGCTAC	chr14:7041142..7041205:+	bta-miR-30d
ACAGCTGACTTCCAATCAGC	bta-miR-30d	TGTAAACATCCCCGACTGGAAGCT	8	0.286131	0.503378	37.4099	44.4211	43.2937		-AGCT	5:A>G	GTTGTTGTAAACATCCCCGACTGGAAGCTGTACCACACAGCTAAGCTTTCAGTCAGATGTTTGCTGCTAC	chr14:7041142..7041205:+	bta-miR-30d
ACAGCTGACTTCCAATCAGCT	bta-miR-30d	TGTAAACATCCCCGACTGGAAGCT	8	0	3.49218	25.235	26.1834	36.5221		-CT	5:A>G	GTTGTTGTAAACATCCCCGACTGGAAGCTGTACCACACAGCTAAGCTTTCAGTCAGATGTTTGCTGCTAC	chr14:7041142..7041205:+	bta-miR-30d
AGCTGACTTCCAATCAGC	bta-miR-30d	TGTAAACATCCCCGACTGGAAGCT	8	0.572262	3.69922	25.4586	28.5033	31.2909		-CT	4:A>G	GTTGTTGTAAACATCCCCGACTGGAAGCTGTACCACACAGCTAAGCTTTCAGTCAGATGTTTGCTGCTAC	chr14:7041142..7041205:+	bta-miR-30d
AGCTGACTTCCAATCAGCT	bta-miR-30d	TGTAAACATCCCCGACTGGAAGCT	8	6.0692	12.484	30.1914	9.32397	20.8435			0:T>A	GTTGTTGTAAACATCCCCGACTGGAAGCTGTACCACACAGCTAAGCTTTCAGTCAGATGTTTGCTGCTAC	chr14:7041142..7041205:+	bta-miR-30d
CAGCTGACTTCCAAACAGCT	bta-miR-30d	TGTAAACATCCCCGACTGGAAGCT	8	0	1.00676	5.30307	4.71829	6.25021		-AAGCT	12:C>A	GTTGTTGTAAACATCCCCGACTGGAAGCTGTACCACACAGCTAAGCTTTCAGTCAGATGTTTGCTGCTAC	chr14:7041142..7041205:+	bta-miR-30d
CAGCTGACTTCCAACCAGCT	bta-miR-30d	TGTAAACATCCCCGACTGGAAGCT	8	0	0.503378	6.75416	6.22871	5.81642		-AAGCT	17:G>A	GTTGTTGTAAACATCCCCGACTGGAAGCTGTACCACACAGCTAAGCTTTCAGTCAGATGTTTGCTGCTAC	chr14:7041142..7041205:+	bta-miR-30d
CAGCTGACTTCCAATCAG	bta-miR-30d	TGTAAACATCCCCGACTGGAAGCT	8	295.827	382.137	1164.34	260.812	981.482				GTTGTTGTAAACATCCCCGACTGGAAGCTGTACCACACAGCTAAGCTTTCAGTCAGATGTTTGCTGCTAC	chr14:7041142..7041205:+	bta-miR-30a-5p,bta-miR-30d
CAGCTGACTTCCAATCAGC	bta-miR-30d	TGTAAACATCCCCGACTGGAAGCT	8	0	0.710413	6.02594	7.40331	6.42714		-AAGCT	1:G>A	GTTGTTGTAAACATCCCCGACTGGAAGCTGTACCACACAGCTAAGCTTTCAGTCAGATGTTTGCTGCTAC	chr14:7041142..7041205:+	bta-miR-30d
CAGCTGACTTCCAATCAGCT	bta-miR-30d	TGTAAACATCCCCGACTGGAAGCT	8	0	0.503378	12.5532	10.1627	10.875		-CT	1:G>A	GTTGTTGTAAACATCCCCGACTGGAAGCTGTACCACACAGCTAAGCTTTCAGTCAGATGTTTGCTGCTAC	chr14:7041142..7041205:+	bta-miR-30d
CTGGGTGGGGCAGAGGGC	bta-miR-30d	TGTAAACATCCCCGACTGGAAGCT	8	0	1.71717	18.5931	13.306	16.5181		-AGCT	12:C>A	GTTGTTGTAAACATCCCCGACTGGAAGCTGTACCACACAGCTAAGCTTTCAGTCAGATGTTTGCTGCTAC	chr14:7041142..7041205:+	bta-miR-30d
CAAAAGCTCATTCAGGTTT	bta-miR-30d	TGTAAACATCCCCGACTGGAAGCT	8	14.6085	47.6158	207.993	87.5516	120.345		-T		GTTGTTGTAAACATCCCCGACTGGAAGCTGTACCACACAGCTAAGCTTTCAGTCAGATGTTTGCTGCTAC	chr14:7041142..7041205:+	bta-miR-30a-5p,bta-miR-30d
CAAAAGCTCATTCAGGTTTT	bta-miR-30d	TGTAAACATCCCCGACTGGAAGCT	8	0	1.71717	26.0712	15.5893	22.2883		-CT	19:A>G	GTTGTTGTAAACATCCCCGACTGGAAGCTGTACCACACAGCTAAGCTTTCAGTCAGATGTTTGCTGCTAC	chr14:7041142..7041205:+	bta-miR-30d
CAAAAGCTCATTCAGGTTTTT	bta-miR-30d	TGTAAACATCCCCGACTGGAAGCT	8	0	0.264879	5.19177	4.41052	4.45718		-CT	4:A>T	GTTGTTGTAAACATCCCCGACTGGAAGCTGTACCACACAGCTAAGCTTTCAGTCAGATGTTTGCTGCTAC	chr14:7041142..7041205:+	bta-miR-30d
AAAAAGTTTGTATAGTTTTT	bta-miR-30d	TGTAAACATCCCCGACTGGAAGCT	8	1.15845	13.0564	155.325	189.889	185.497		-AAGCT	0:T>A	GTTGTTGTAAACATCCCCGACTGGAAGCTGTACCACACAGCTAAGCTTTCAGTCAGATGTTTGCTGCTAC	chr14:7041142..7041205:+	bta-miR-30d
CAGGGTGGGAGTCAGGGA	bta-miR-30d	TGTAAACATCCCCGACTGGAAGCT	8	0	1.00676	14.8341	16.6626	15.9056		-AAGCT	0:T>C	GTTGTTGTAAACATCCCCGACTGGAAGCTGTACCACACAGCTAAGCTTTCAGTCAGATGTTTGCTGCTAC	chr14:7041142..7041205:+	bta-miR-30d
CGGGGCGGGTGGGGGGTG	bta-miR-30d	TGTAAACATCCCCGACTGGAAGCT	8	0.483914	2.01351	25.5602	28.6338	27.9047		-AAGCT	2:T>A	GTTGTTGTAAACATCCCCGACTGGAAGCTGTACCACACAGCTAAGCTTTCAGTCAGATGTTTGCTGCTAC	chr14:7041142..7041205:+	bta-miR-30d
AAAAAGTTCATTTGGGTTTTT	bta-miR-30d	TGTAAACATCCCCGACTGGAAGCT	8	0	0	6.27659	5.49241	7.29802		-AGCT	6:C>A	GTTGTTGTAAACATCCCCGACTGGAAGCTGTACCACACAGCTAAGCTTTCAGTCAGATGTTTGCTGCTAC	chr14:7041142..7041205:+	bta-miR-30d
AAAAGTTCATTTGGGTTTTT	bta-miR-30d	TGTAAACATCCCCGACTGGAAGCT	8	0	0.207035	7.95894	9.24956	11.9108		-AAGCT	8:T>A	GTTGTTGTAAACATCCCCGACTGGAAGCTGTACCACACAGCTAAGCTTTCAGTCAGATGTTTGCTGCTAC	chr14:7041142..7041205:+	bta-miR-30d
CAAAAAGATCATTTGGGTTTT	bta-miR-30d	TGTAAACATCCCCGACTGGAAGCT	8	0	0.503378	11.7006	8.91373	10.9303		-AAGCT	9:C>A	GTTGTTGTAAACATCCCCGACTGGAAGCTGTACCACACAGCTAAGCTTTCAGTCAGATGTTTGCTGCTAC	chr14:7041142..7041205:+	bta-miR-30d
CAAAAAGATCATTTGGGTTTTT	bta-miR-30d	TGTAAACATCCCCGACTGGAAGCT	8	0	0.503378	4.95516	5.72578	5.39108		-AAGCT	13:G>A	GTTGTTGTAAACATCCCCGACTGGAAGCTGTACCACACAGCTAAGCTTTCAGTCAGATGTTTGCTGCTAC	chr14:7041142..7041205:+	bta-miR-30d
CAAAAAGTTCATTTGCGTTTT	bta-miR-30d	TGTAAACATCCCCGACTGGAAGCT	8	0	0.503378	5.79901	7.02113	7.34829		-AAGCT	18:G>A	GTTGTTGTAAACATCCCCGACTGGAAGCTGTACCACACAGCTAAGCTTTCAGTCAGATGTTTGCTGCTAC	chr14:7041142..7041205:+	bta-miR-30d
CAAAAAGTTCATTTGGGTTTT	bta-miR-30d	TGTAAACATCCCCGACTGGAAGCT	8	0	0	5.79467	4.09298	5.31998		-AAGCT	6:C>T	GTTGTTGTAAACATCCCCGACTGGAAGCTGTACCACACAGCTAAGCTTTCAGTCAGATGTTTGCTGCTAC	chr14:7041142..7041205:+	bta-miR-30d
CAAAAAGTTCATTTGGGTTTTT	bta-miR-30d	TGTAAACATCCCCGACTGGAAGCT	8	0	1.51013	18.3478	16.3748	23.2356		-AAGCT	5:A>G	GTTGTTGTAAACATCCCCGACTGGAAGCTGTACCACACAGCTAAGCTTTCAGTCAGATGTTTGCTGCTAC	chr14:7041142..7041205:+	bta-miR-30d
AAGGGCGGCCTGAGGGAGAGG	bta-miR-30e-5p	TGTAAACATCCTTGACTGGAAGCT	8	0	1.00676	6.75416	8.10302	6.77645		-AAGCT	16:T>C	GGGCAGTCTTTGCTACTGTAAACATCCTTGACTGGAAGCTGTAAGGCGTTGCAAGGAGCTTTCAGTCGGATGTTTACAGCGGCAGGCTGCCA		bta-miR-30e-5p
TCTCATAATCTGAAGGTCCTGAG	bta-miR-30e-5p	TGTAAACATCCTTGACTGGAAGCT	8	0	0.503378	10.1286	12.5318	7.97518		-AAGCT	5:A>G	GGGCAGTCTTTGCTACTGTAAACATCCTTGACTGGAAGCTGTAAGGCGTTGCAAGGAGCTTTCAGTCGGATGTTTACAGCGGCAGGCTGCCA		bta-miR-30e-5p
TCTCATAATCTGAAGGTCGTGAG	bta-miR-339b	TCCCTGTCCTCCAGGAGCTC	8	0.858393	0.975292	15.5753	7.74075	10.9926			19:C>T	TCCCTGTCCTCCAGGAGCTCCAGGTCTGGGGTGGGTGTGGGGATTTCTGCAGGAGGGA	chr25:41736146..41736201:+	bta-miR-339a,bta-miR-339b
CATAATCTGAAGGTCGTG	bta-miR-342	TCTCACACAGAAATCGCACCCATCT	8	0	1.51013	9.88327	9.23127	11.4429	-TC	-CT	2:T>A	TGGAAGCGGGTGCGAGGCGAGGGGTGCTATCTGTGGTTGAGGACACGGCAAATGAAACTGTCTCACACAGAAATCGCACCCATCTCCTCGGCCC	chr21:65057664..65057728:+	bta-miR-342
CATAATCTGAAGGTCGTGA	bta-miR-342	TCTCACACAGAAATCGCACCCATCT	8	0	1.51013	8.92378	5.46435	8.27447		-CCATCT	0:T>A	TGGAAGCGGGTGCGAGGCGAGGGGTGCTATCTGTGGTTGAGGACACGGCAAATGAAACTGTCTCACACAGAAATCGCACCCATCTCCTCGGCCC	chr21:65057664..65057728:+	bta-miR-342
CATAATCTGAAGGTCGTGAGT	bta-miR-342	TCTCACACAGAAATCGCACCCATCT	8	0	0.710413	3.38843	2.63867	4.09083		-CT	0:T>G	TGGAAGCGGGTGCGAGGCGAGGGGTGCTATCTGTGGTTGAGGACACGGCAAATGAAACTGTCTCACACAGAAATCGCACCCATCTCCTCGGCCC	chr21:65057664..65057728:+	bta-miR-342
CTCATAATCTGAAGGTCGTG	bta-miR-342	TCTCACACAGAAATCGCACCCATCT	8	0	1.51013	9.76662	8.89544	15.3362		-CATCT	2:T>A	TGGAAGCGGGTGCGAGGCGAGGGGTGCTATCTGTGGTTGAGGACACGGCAAATGAAACTGTCTCACACAGAAATCGCACCCATCTCCTCGGCCC	chr21:65057664..65057728:+	bta-miR-342
CTCATAATCTGAAGGTCGTGAGT	bta-miR-342	TCTCACACAGAAATCGCACCCATCT	8	1.41433	9.87878	44.2875	25.6621	61.9696	-TC	-T		TGGAAGCGGGTGCGAGGCGAGGGGTGCTATCTGTGGTTGAGGACACGGCAAATGAAACTGTCTCACACAGAAATCGCACCCATCTCCTCGGCCC	chr21:65057664..65057728:+	bta-miR-342
TCATAATCTGAAGGTCGTG	bta-miR-342	TCTCACACAGAAATCGCACCCATCT	8	0	1.00676	5.67802	2.22843	5.5007		-CT	13:T>A	TGGAAGCGGGTGCGAGGCGAGGGGTGCTATCTGTGGTTGAGGACACGGCAAATGAAACTGTCTCACACAGAAATCGCACCCATCTCCTCGGCCC	chr21:65057664..65057728:+	bta-miR-342
TCTCATAATCTGAAGGTCGTG	bta-miR-342	TCTCACACAGAAATCGCACCCATCT	8	0.241957	1.21379	6.76284	3.72056	7.0577		-CT	21:A>G	TGGAAGCGGGTGCGAGGCGAGGGGTGCTATCTGTGGTTGAGGACACGGCAAATGAAACTGTCTCACACAGAAATCGCACCCATCTCCTCGGCCC	chr21:65057664..65057728:+	bta-miR-342
TCTCATAATCTGAAGGTCGTGA	bta-miR-342	TCTCACACAGAAATCGCACCCATCT	8	0	0.503378	6.15126	2.06133	6.74628		-CATCT	17:A>G	TGGAAGCGGGTGCGAGGCGAGGGGTGCTATCTGTGGTTGAGGACACGGCAAATGAAACTGTCTCACACAGAAATCGCACCCATCTCCTCGGCCC	chr21:65057664..65057728:+	bta-miR-342
TCTCATAATCTGAAGGTCGTGAGT	bta-miR-342	TCTCACACAGAAATCGCACCCATCT	8	0.286131	2.01351	8.33491	7.76719	12.3773		-CT	17:A>G	TGGAAGCGGGTGCGAGGCGAGGGGTGCTATCTGTGGTTGAGGACACGGCAAATGAAACTGTCTCACACAGAAATCGCACCCATCTCCTCGGCCC	chr21:65057664..65057728:+	bta-miR-342
TCTCATAATCTGAAGGTCGTGAGTT	bta-miR-342	TCTCACACAGAAATCGCACCCATCT	8	0	1.00676	12.7985	9.13856	11.123		-CT	12:A>G	TGGAAGCGGGTGCGAGGCGAGGGGTGCTATCTGTGGTTGAGGACACGGCAAATGAAACTGTCTCACACAGAAATCGCACCCATCTCCTCGGCCC	chr21:65057664..65057728:+	bta-miR-342
TCCGTATGGAGGCGTGGG	bta-miR-342	TCTCACACAGAAATCGCACCCATCT	8	0	0.503378	12.9238	7.38501	17.6592		-TCT	11:A>G	TGGAAGCGGGTGCGAGGCGAGGGGTGCTATCTGTGGTTGAGGACACGGCAAATGAAACTGTCTCACACAGAAATCGCACCCATCTCCTCGGCCC	chr21:65057664..65057728:+	bta-miR-342
GAAGAGAGAGTTCAAGAGG	bta-miR-342	TCTCACACAGAAATCGCACCCATCT	8	0	1.47867	7.73635	8.13108	10.5847		-CT	10:A>G	TGGAAGCGGGTGCGAGGCGAGGGGTGCTATCTGTGGTTGAGGACACGGCAAATGAAACTGTCTCACACAGAAATCGCACCCATCTCCTCGGCCC	chr21:65057664..65057728:+	bta-miR-342
GAAAAGTTCGTTAGGGTTTTT	bta-miR-342	TCTCACACAGAAATCGCACCCATCT	8	0	0	9.05344	7.31061	8.09313		-CATCT	8:A>G	TGGAAGCGGGTGCGAGGCGAGGGGTGCTATCTGTGGTTGAGGACACGGCAAATGAAACTGTCTCACACAGAAATCGCACCCATCTCCTCGGCCC	chr21:65057664..65057728:+	bta-miR-342
CAGGGAGGCGGCGGGTGGG	bta-miR-342	TCTCACACAGAAATCGCACCCATCT	8	0.286131	2.01351	10.3825	5.58511	12.9116		-CT	8:A>G	TGGAAGCGGGTGCGAGGCGAGGGGTGCTATCTGTGGTTGAGGACACGGCAAATGAAACTGTCTCACACAGAAATCGCACCCATCTCCTCGGCCC	chr21:65057664..65057728:+	bta-miR-342
CAGGGTTGAGGGGTGGGT	bta-miR-342	TCTCACACAGAAATCGCACCCATCT	8	0	1.00676	5.06211	3.32862	6.35074		-CATCT	4:A>G	TGGAAGCGGGTGCGAGGCGAGGGGTGCTATCTGTGGTTGAGGACACGGCAAATGAAACTGTCTCACACAGAAATCGCACCCATCTCCTCGGCCC	chr21:65057664..65057728:+	bta-miR-342
CTCAGGGTTGAGGGGTGGG	bta-miR-342	TCTCACACAGAAATCGCACCCATCT	8	0	0.503378	4.23229	1.38967	5.87881		-ATCT	4:A>G	TGGAAGCGGGTGCGAGGCGAGGGGTGCTATCTGTGGTTGAGGACACGGCAAATGAAACTGTCTCACACAGAAATCGCACCCATCTCCTCGGCCC	chr21:65057664..65057728:+	bta-miR-342
CGCCGGGGCGGGTCCCGGAGGG	bta-miR-342	TCTCACACAGAAATCGCACCCATCT	8	0	0.710413	10.2582	3.95393	13.3035		-CT	4:A>G	TGGAAGCGGGTGCGAGGCGAGGGGTGCTATCTGTGGTTGAGGACACGGCAAATGAAACTGTCTCACACAGAAATCGCACCCATCTCCTCGGCCC	chr21:65057664..65057728:+	bta-miR-342
CGGGGCGGGTTCCGGAGGGGGCC	bta-miR-3432a	TGCGGGATCTTTAGTTGTGGTG	8	0	0	7.23173	5.10047	10.5838		-TG	15:T>C	AAACAGCCGACGTTGCGGCATGCGGGATCTTTAGTTGTGGTGTGTGAATTCTTAGTTGCAGCAACTAAAGATCCCTCAGGCTGCAATGAAGATCAGA		bta-miR-3432a
CGGGGCGGGTTCCGGAGGGGGT	bta-miR-3432a	TGCGGGATCTTTAGTTGTGGTG	8	0	0	5.66501	5.87459	7.90345		-TG	17:T>A	AAACAGCCGACGTTGCGGCATGCGGGATCTTTAGTTGTGGTGTGTGAATTCTTAGTTGCAGCAACTAAAGATCCCTCAGGCTGCAATGAAGATCAGA		bta-miR-3432a
CGCCGGCGCGGGTTCCGGAGG	bta-miR-3432a	TGCGGGATCTTTAGTTGTGGTG	8	0	0	5.18744	2.94644	7.88261		+T	6:A>G	AAACAGCCGACGTTGCGGCATGCGGGATCTTTAGTTGTGGTGTGTGAATTCTTAGTTGCAGCAACTAAAGATCCCTCAGGCTGCAATGAAGATCAGA		bta-miR-3432a
TCAAGTCACTGTTAGACTCT	bta-miR-34a	TGGCAGTGTCTTAGCTGGTTGT	8	2.04469	6.09229	13.9989	9.27923	9.86999		-T		GGCCAGCTGTGAGTGTTTCTTTGGCAGTGTCTTAGCTGGTTGTTGTGAGTAATAATGCAGGAAGCAATCAGCAAGTATACTGCCCTAGAAGTGCTGCACGTTGTGGG	chr16:44308945..44309011:+	bta-miR-34a
TAGATTGAAGCCAGTTAGC	bta-miR-34c	AGGCAGTGTAGTTAGCTGATTG	8	0.286131	0.768257	4.70986	4.8854	5.56802	+CT	-G		AGTCTAGTTACTAGGCAGTGTAGTTAGCTGATTGCTAATAATACCAATCACTAACCACACGGCCAGGTAAAAAGATT	chr15:21817440..21817495:+	bta-miR-34c
GTGGGTGGTGGTGGGAGGG	bta-miR-361	TTATCAGAATCTCCAGGGGTAC	8	1.08402	3.60482	36.7521	8.91535	17.5628			21:C>T	GGAGCTTATCAGAATCTCCAGGGGTACTTATAATTTGAAAAAGTCCCCCAGGTGTGATTCTGATTTGCTTC	chrX:66328038..66328094:+	bta-miR-361
TGGGTGGTGGTGGGAGGG	bta-miR-369-5p	ATCGACCGTGTTATATTCGC	8	0.483914	3.99556	11.4804	3.66445	12.5368	+AG	-C		TGAAGGGAGATCGACCGTGTTATATTCGCTTTATTGACTTCGAATAATACATGGTTGATCTTTTCTCAG		bta-miR-369-5p
AAAACCCTGCCCTAGAAC	bta-miR-378	ACTGGACTTGGAGTCAGAAGGC	8	0.542011	3.72763	34.2624	31.6444	27.9181		-C		GGAGAGCACTGGACTTGGAGTCAGAAGGCTGGAGCTTACAGGGCAGCACCGTCATCTACTGGTGGAGAACTACGCC		bta-miR-378,bta-miR-378b,bta-miR-378c
ATGGGTTCGGGCTGGGTT	bta-miR-382	GAAGTTGTTCGTGGTGGATTCG	8	0	0.207035	5.42304	3.64615	5.03307		+A		TACTTGAAGAGAAGTTGTTCGTGGTGGATTCGCTTTACTTATGACGAATCATTCACGGACAACACTTTTTTCAGTA	chr21:65943534..65943592:+	bta-miR-382
ATGGGTTTGGGCTGGGCT	bta-miR-382	GAAGTTGTTCGTGGTGGATTCG	8	2.93809	11.7796	74.3253	22.7108	42.8282				TACTTGAAGAGAAGTTGTTCGTGGTGGATTCGCTTTACTTATGACGAATCATTCACGGACAACACTTTTTTCAGTA	chr21:65943534..65943592:+	bta-miR-382
ATGGGTTTGGGCTGGGAT	bta-miR-411a	ATAGTAGACCGTATAGCGTACG	8	0.286131	8.76446	46.1198	53.819	57.7179		-G		TGGTACTTGGAGAGATAGTAGACCGTATAGCGTACGCTTTATCTGTGACGTATGTAACACGGTCCACTAACCCTCAGTATCA	chr21:65913748..65913805:+	bta-miR-411a
ATGGGTTAGGGCTGGGTT	bta-miR-411a	ATAGTAGACCGTATAGCGTACG	8	1.15845	9.77122	23.0761	22.7258	21.0895	-A	-G		TGGTACTTGGAGAGATAGTAGACCGTATAGCGTACGCTTTATCTGTGACGTATGTAACACGGTCCACTAACCCTCAGTATCA	chr21:65913748..65913805:+	bta-miR-411a
[truncated: 14,040 more rows]

## Sheet: Table S3-rRNA
Table S3: Sperm rRNA
Read	Read Size	ID	Description	kmeas cluster	Normalized expression
[truncated: 127,073 more rows]

## Sheet: Table S4-tRNA
Table S4: Sperm tRNA
[truncated: 39,457 more rows]

[truncated: 11 more sheets: Table S5-piRNA, Table S6, Table S7, Table S8, Table S9, Table S10, Table S11, Table S12, Table S13, Table S14, Table S15]
